# Supplementary material for: miRNA Profiling and Its Role in Multi-Omics Regulatory Networks Connected with Somaclonal Variation in Cucumber (Cucumis sativus L.)
Source: Int J Mol Sci. 2022 Apr 13;23(8):4317. doi: 10.3390/ijms23084317 (PMC9031375; doi:10.3390/ijms23084317)
Supplement: Supplementary file 1 [file ijms-23-04317-s001.zip]

Archive with 8 entries (8 files):
- Figure S1.pdf
- Figure S2.png
- Table S1_10_04.xlsx
- Table S2 qPCR.xlsx
- Table S3 degradome 10_04.xlsx
- Table S4 GO.xlsx
- Table S5 - STRING network.xls
- Table S6 - STRING enrichment.xlsx
