# Supplementary material for: miRNA Profiling and Its Role in Multi-Omics Regulatory Networks Connected with Somaclonal Variation in Cucumber (Cucumis sativus L.)
Source: Int J Mol Sci. 2022 Apr 13;23(8):4317. doi: 10.3390/ijms23084317 (PMC9031375; doi:10.3390/ijms23084317)
Supplement: Supplementary file 1 [file ijms-23-04317-s001.zip › Table S1_10_04.xlsx]

## Sheet: S1
miRNA_seq	ID	Name	miRBase	lenght	sRNA_BaseMean	sRNA_log2FC	sRNA_stat	sRNA_pvalue	sRNA_padj	sRNA_expression	sRNA_Target	max_expectation	target_start	target_stop	predicted_inhibition	Target_logFC	Target_AveExpr	Target_pvalue	Target_padj	Gene_ID	Gene_log2FC	Gene_AveExpr	Gene_pvalue	Gene_padj	Locus	Biotype	Symbol	Description
AATGAGTAGAACTTCCAAAATTTT	114	cst-novel-miR114	0	24	3.1494	-1.80279	-3.35979	0.000780017	0.0336826	down	Cucsat.PASA.G11681.T20	2.5	51	74	Cleavage	0.0367332	-0.98403	0.960468	0.985254	Cucsat.PASA.G11681	0.0335405	5.50486	0.79707	0.894044	ctg1820:3079743-3089283(+)	protein_coding	OSI_21729	expressed protein
AATGAGTAGAACTTCCAAAATTTT	114	cst-novel-miR114	0	24	3.1494	-1.80279	-3.35979	0.000780017	0.0336826	down	Cucsat.PASA.G4406.T77	2.5	781	804	Cleavage	0	0	0	0	Cucsat.PASA.G4406	0.296904	7.45076	0.00292022	0.0233349	ctg1173:23493-34639(+)	protein_coding	0	auxin response factor
AATGAGTAGAACTTCCAAAATTTT	114	cst-novel-miR114	0	24	3.1494	-1.80279	-3.35979	0.000780017	0.0336826	down	Cucsat.PASA.G4406.T60	2.5	733	756	Cleavage	0	0	0	0	Cucsat.PASA.G4406	0.296904	7.45076	0.00292022	0.0233349	ctg1173:23493-34639(+)	protein_coding	0	auxin response factor
AATGAGTAGAACTTCCAAAATTTT	114	cst-novel-miR114	0	24	3.1494	-1.80279	-3.35979	0.000780017	0.0336826	down	Cucsat.PASA.G4406.T52	2.5	781	804	Cleavage	0	0	0	0	Cucsat.PASA.G4406	0.296904	7.45076	0.00292022	0.0233349	ctg1173:23493-34639(+)	protein_coding	0	auxin response factor
AATGAGTAGAACTTCCAAAATTTT	114	cst-novel-miR114	0	24	3.1494	-1.80279	-3.35979	0.000780017	0.0336826	down	Cucsat.PASA.G4406.T20	2.5	781	804	Cleavage	0	0	0	0	Cucsat.PASA.G4406	0.296904	7.45076	0.00292022	0.0233349	ctg1173:23493-34639(+)	protein_coding	0	auxin response factor
AATGAGTAGAACTTCCAAAATTTT	114	cst-novel-miR114	0	24	3.1494	-1.80279	-3.35979	0.000780017	0.0336826	down	Cucsat.PASA.G4406.T26	2.5	781	804	Cleavage	0	0	0	0	Cucsat.PASA.G4406	0.296904	7.45076	0.00292022	0.0233349	ctg1173:23493-34639(+)	protein_coding	0	auxin response factor
AATGAGTAGAACTTCCAAAATTTT	114	cst-novel-miR114	0	24	3.1494	-1.80279	-3.35979	0.000780017	0.0336826	down	Cucsat.PASA.G4406.T21	2.5	781	804	Cleavage	0.245194	-0.472412	0.105178	0.397979	Cucsat.PASA.G4406	0.296904	7.45076	0.00292022	0.0233349	ctg1173:23493-34639(+)	protein_coding	0	auxin response factor
AATGAGTAGAACTTCCAAAATTTT	114	cst-novel-miR114	0	24	3.1494	-1.80279	-3.35979	0.000780017	0.0336826	down	Cucsat.PASA.G4406.T6	2.5	781	804	Cleavage	0	0	0	0	Cucsat.PASA.G4406	0.296904	7.45076	0.00292022	0.0233349	ctg1173:23493-34639(+)	protein_coding	0	auxin response factor
AATGAGTAGAACTTCCAAAATTTT	114	cst-novel-miR114	0	24	3.1494	-1.80279	-3.35979	0.000780017	0.0336826	down	Cucsat.PASA.G4574.T4	2.5	1142	1165	Cleavage	-0.825983	4.66561	0.00414179	0.0962682	Cucsat.PASA.G4574	-0.360156	5.7338	0.00381346	0.0278761	ctg1227:132297-137085(+)	protein_coding	0	0
AATGAGTAGAACTTCCAAAATTTT	114	cst-novel-miR114	0	24	3.1494	-1.80279	-3.35979	0.000780017	0.0336826	down	Cucsat.PASA.G4574.T2	2.5	1520	1543	Cleavage	0.320645	0.620949	0.423038	0.707766	Cucsat.PASA.G4574	-0.360156	5.7338	0.00381346	0.0278761	ctg1227:132297-137085(+)	protein_coding	0	0
AATGAGTAGAACTTCCAAAATTTT	114	cst-novel-miR114	0	24	3.1494	-1.80279	-3.35979	0.000780017	0.0336826	down	Cucsat.PASA.G4574.T3	2.5	1810	1833	Cleavage	0	0	0	0	Cucsat.PASA.G4574	-0.360156	5.7338	0.00381346	0.0278761	ctg1227:132297-137085(+)	protein_coding	0	0
AATGAGTAGAACTTCCAAAATTTT	114	cst-novel-miR114	0	24	3.1494	-1.80279	-3.35979	0.000780017	0.0336826	down	Cucsat.PASA.G4574.T1	2.5	1947	1970	Cleavage	0.045332	4.56356	0.823098	0.92948	Cucsat.PASA.G4574	-0.360156	5.7338	0.00381346	0.0278761	ctg1227:132297-137085(+)	protein_coding	0	0
AATGAGTAGAACTTCCAAAATTTT	114	cst-novel-miR114	0	24	3.1494	-1.80279	-3.35979	0.000780017	0.0336826	down	Cucsat.PASA.G17365.T39	2.5	338	361	Cleavage	-1.91506	1.84732	2.07499e-05	0.00468352	Cucsat.PASA.G17365	-0.0642707	4.38514	0.514424	0.700582	ctg27:791773-797000(-)	protein_coding	0	EamA-like transporter family
AATGAGTAGAACTTCCAAAATTTT	114	cst-novel-miR114	0	24	3.1494	-1.80279	-3.35979	0.000780017	0.0336826	down	Cucsat.PASA.G17365.T36	2.5	638	661	Cleavage	-1.38453	-0.928508	0.042564	0.268755	Cucsat.PASA.G17365	-0.0642707	4.38514	0.514424	0.700582	ctg27:791773-797000(-)	protein_coding	0	EamA-like transporter family
AATGAGTAGAACTTCCAAAATTTT	114	cst-novel-miR114	0	24	3.1494	-1.80279	-3.35979	0.000780017	0.0336826	down	Cucsat.PASA.G17365.T1	2.5	762	785	Cleavage	1.42117	0.867117	0.124638	0.427711	Cucsat.PASA.G17365	-0.0642707	4.38514	0.514424	0.700582	ctg27:791773-797000(-)	protein_coding	0	EamA-like transporter family
AATGAGTAGAACTTCCAAAATTTT	114	cst-novel-miR114	0	24	3.1494	-1.80279	-3.35979	0.000780017	0.0336826	down	Cucsat.PASA.G17365.T41	2.5	760	783	Cleavage	0	0	0	0	Cucsat.PASA.G17365	-0.0642707	4.38514	0.514424	0.700582	ctg27:791773-797000(-)	protein_coding	0	EamA-like transporter family
AATGAGTAGAACTTCCAAAATTTT	114	cst-novel-miR114	0	24	3.1494	-1.80279	-3.35979	0.000780017	0.0336826	down	Cucsat.PASA.G17365.T37	2.5	790	813	Cleavage	0	0	0	0	Cucsat.PASA.G17365	-0.0642707	4.38514	0.514424	0.700582	ctg27:791773-797000(-)	protein_coding	0	EamA-like transporter family
AATGAGTAGAACTTCCAAAATTTT	114	cst-novel-miR114	0	24	3.1494	-1.80279	-3.35979	0.000780017	0.0336826	down	Cucsat.PASA.G17365.T40	2.5	760	783	Cleavage	0.0127361	-1.21162	0.974092	0.990502	Cucsat.PASA.G17365	-0.0642707	4.38514	0.514424	0.700582	ctg27:791773-797000(-)	protein_coding	0	EamA-like transporter family
AATGAGTAGAACTTCCAAAATTTT	114	cst-novel-miR114	0	24	3.1494	-1.80279	-3.35979	0.000780017	0.0336826	down	Cucsat.PASA.G17365.T33	2.5	760	783	Cleavage	-0.24074	-0.605526	0.61823	0.828802	Cucsat.PASA.G17365	-0.0642707	4.38514	0.514424	0.700582	ctg27:791773-797000(-)	protein_coding	0	EamA-like transporter family
AATGAGTAGAACTTCCAAAATTTT	114	cst-novel-miR114	0	24	3.1494	-1.80279	-3.35979	0.000780017	0.0336826	down	Cucsat.PASA.G17365.T5	2.5	760	783	Cleavage	0.649574	-0.507025	0.0866099	0.365833	Cucsat.PASA.G17365	-0.0642707	4.38514	0.514424	0.700582	ctg27:791773-797000(-)	protein_coding	0	EamA-like transporter family
AATGAGTAGAACTTCCAAAATTTT	114	cst-novel-miR114	0	24	3.1494	-1.80279	-3.35979	0.000780017	0.0336826	down	Cucsat.PASA.G17365.T30	2.5	760	783	Cleavage	-0.409485	0.925611	0.148811	0.461632	Cucsat.PASA.G17365	-0.0642707	4.38514	0.514424	0.700582	ctg27:791773-797000(-)	protein_coding	0	EamA-like transporter family
AATGAGTAGAACTTCCAAAATTTT	114	cst-novel-miR114	0	24	3.1494	-1.80279	-3.35979	0.000780017	0.0336826	down	Cucsat.PASA.G17365.T44	2.5	755	778	Cleavage	0	0	0	0	Cucsat.PASA.G17365	-0.0642707	4.38514	0.514424	0.700582	ctg27:791773-797000(-)	protein_coding	0	EamA-like transporter family
AATGAGTAGAACTTCCAAAATTTT	114	cst-novel-miR114	0	24	3.1494	-1.80279	-3.35979	0.000780017	0.0336826	down	Cucsat.PASA.G17365.T42	2.5	755	778	Cleavage	0	0	0	0	Cucsat.PASA.G17365	-0.0642707	4.38514	0.514424	0.700582	ctg27:791773-797000(-)	protein_coding	0	EamA-like transporter family
AATGAGTAGAACTTCCAAAATTTT	114	cst-novel-miR114	0	24	3.1494	-1.80279	-3.35979	0.000780017	0.0336826	down	Cucsat.PASA.G17365.T17	2.5	1336	1359	Cleavage	0	0	0	0	Cucsat.PASA.G17365	-0.0642707	4.38514	0.514424	0.700582	ctg27:791773-797000(-)	protein_coding	0	EamA-like transporter family
AATGAGTAGAACTTCCAAAATTTT	114	cst-novel-miR114	0	24	3.1494	-1.80279	-3.35979	0.000780017	0.0336826	down	Cucsat.PASA.G17365.T13	2.5	1336	1359	Cleavage	0	0	0	0	Cucsat.PASA.G17365	-0.0642707	4.38514	0.514424	0.700582	ctg27:791773-797000(-)	protein_coding	0	EamA-like transporter family
AATGAGTAGAACTTCCAAAATTTT	114	cst-novel-miR114	0	24	3.1494	-1.80279	-3.35979	0.000780017	0.0336826	down	Cucsat.PASA.G17365.T9	2.5	1379	1402	Cleavage	0	0	0	0	Cucsat.PASA.G17365	-0.0642707	4.38514	0.514424	0.700582	ctg27:791773-797000(-)	protein_coding	0	EamA-like transporter family
AATGAGTAGAACTTCCAAAATTTT	114	cst-novel-miR114	0	24	3.1494	-1.80279	-3.35979	0.000780017	0.0336826	down	Cucsat.PASA.G17365.T15	2.5	1397	1420	Cleavage	0	0	0	0	Cucsat.PASA.G17365	-0.0642707	4.38514	0.514424	0.700582	ctg27:791773-797000(-)	protein_coding	0	EamA-like transporter family
AATGAGTAGAACTTCCAAAATTTT	114	cst-novel-miR114	0	24	3.1494	-1.80279	-3.35979	0.000780017	0.0336826	down	Cucsat.PASA.G17365.T35	2.5	1379	1402	Cleavage	0	0	0	0	Cucsat.PASA.G17365	-0.0642707	4.38514	0.514424	0.700582	ctg27:791773-797000(-)	protein_coding	0	EamA-like transporter family
AATGAGTAGAACTTCCAAAATTTT	114	cst-novel-miR114	0	24	3.1494	-1.80279	-3.35979	0.000780017	0.0336826	down	Cucsat.PASA.G6874.T32	3	1013	1036	Cleavage	-1.28605	2.38778	0.020893	0.198894	Cucsat.PASA.G6874	-0.109913	5.18317	0.287665	0.496522	ctg1522:1118492-1128877(-)	protein_coding	0	ribosome biogenesis GTPase | tetratricopeptide repeat protein
AATGAGTAGAACTTCCAAAATTTT	114	cst-novel-miR114	0	24	3.1494	-1.80279	-3.35979	0.000780017	0.0336826	down	Cucsat.PASA.G13349.T2	3	410	433	Cleavage	0	0	0	0	Cucsat.PASA.G13349	-0.258273	5.05241	0.175954	0.369731	ctg1838:4976476-4985915(+)	protein_coding	0	oxidoreductase GLYR1-like
AATGAGTAGAACTTCCAAAATTTT	114	cst-novel-miR114	0	24	3.1494	-1.80279	-3.35979	0.000780017	0.0336826	down	Cucsat.PASA.G6874.T29	3	2590	2613	Cleavage	0.0884055	2.40785	0.851977	0.942658	Cucsat.PASA.G6874	-0.109913	5.18317	0.287665	0.496522	ctg1522:1118492-1128877(-)	protein_coding	0	ribosome biogenesis GTPase | tetratricopeptide repeat protein
AATGAGTAGAACTTCCAAAATTTT	114	cst-novel-miR114	0	24	3.1494	-1.80279	-3.35979	0.000780017	0.0336826	down	Cucsat.PASA.G6874.T25	3	3702	3725	Cleavage	0.559194	1.01618	0.302551	0.616947	Cucsat.PASA.G6874	-0.109913	5.18317	0.287665	0.496522	ctg1522:1118492-1128877(-)	protein_coding	0	ribosome biogenesis GTPase | tetratricopeptide repeat protein
AATGAGTAGAACTTCCAAAATTTT	114	cst-novel-miR114	0	24	3.1494	-1.80279	-3.35979	0.000780017	0.0336826	down	Cucsat.PASA.G6874.T17	3	4337	4360	Cleavage	0	0	0	0	Cucsat.PASA.G6874	-0.109913	5.18317	0.287665	0.496522	ctg1522:1118492-1128877(-)	protein_coding	0	ribosome biogenesis GTPase | tetratricopeptide repeat protein
AATGAGTAGAACTTCCAAAATTTT	114	cst-novel-miR114	0	24	3.1494	-1.80279	-3.35979	0.000780017	0.0336826	down	Cucsat.PASA.G6874.T23	3	4375	4398	Cleavage	0	0	0	0	Cucsat.PASA.G6874	-0.109913	5.18317	0.287665	0.496522	ctg1522:1118492-1128877(-)	protein_coding	0	ribosome biogenesis GTPase | tetratricopeptide repeat protein
AATGAGTAGAACTTCCAAAATTTT	114	cst-novel-miR114	0	24	3.1494	-1.80279	-3.35979	0.000780017	0.0336826	down	Cucsat.PASA.G6874.T26	3	4478	4501	Cleavage	0	0	0	0	Cucsat.PASA.G6874	-0.109913	5.18317	0.287665	0.496522	ctg1522:1118492-1128877(-)	protein_coding	0	ribosome biogenesis GTPase | tetratricopeptide repeat protein
AATGAGTAGAACTTCCAAAATTTT	114	cst-novel-miR114	0	24	3.1494	-1.80279	-3.35979	0.000780017	0.0336826	down	Cucsat.PASA.G6874.T1	3	4482	4505	Cleavage	0	0	0	0	Cucsat.PASA.G6874	-0.109913	5.18317	0.287665	0.496522	ctg1522:1118492-1128877(-)	protein_coding	0	ribosome biogenesis GTPase | tetratricopeptide repeat protein
AATGAGTAGAACTTCCAAAATTTT	114	cst-novel-miR114	0	24	3.1494	-1.80279	-3.35979	0.000780017	0.0336826	down	Cucsat.PASA.G6874.T13	3	4535	4558	Cleavage	0	0	0	0	Cucsat.PASA.G6874	-0.109913	5.18317	0.287665	0.496522	ctg1522:1118492-1128877(-)	protein_coding	0	ribosome biogenesis GTPase | tetratricopeptide repeat protein
AATGAGTAGAACTTCCAAAATTTT	114	cst-novel-miR114	0	24	3.1494	-1.80279	-3.35979	0.000780017	0.0336826	down	Cucsat.PASA.G6874.T10	3	4551	4574	Cleavage	0	0	0	0	Cucsat.PASA.G6874	-0.109913	5.18317	0.287665	0.496522	ctg1522:1118492-1128877(-)	protein_coding	0	ribosome biogenesis GTPase | tetratricopeptide repeat protein
AATGAGTAGAACTTCCAAAATTTT	114	cst-novel-miR114	0	24	3.1494	-1.80279	-3.35979	0.000780017	0.0336826	down	Cucsat.PASA.G6874.T4	3	4570	4593	Cleavage	0	0	0	0	Cucsat.PASA.G6874	-0.109913	5.18317	0.287665	0.496522	ctg1522:1118492-1128877(-)	protein_coding	0	ribosome biogenesis GTPase | tetratricopeptide repeat protein
AATGAGTAGAACTTCCAAAATTTT	114	cst-novel-miR114	0	24	3.1494	-1.80279	-3.35979	0.000780017	0.0336826	down	Cucsat.PASA.G6874.T2	3	4593	4616	Cleavage	0	0	0	0	Cucsat.PASA.G6874	-0.109913	5.18317	0.287665	0.496522	ctg1522:1118492-1128877(-)	protein_coding	0	ribosome biogenesis GTPase | tetratricopeptide repeat protein
AATGAGTAGAACTTCCAAAATTTT	114	cst-novel-miR114	0	24	3.1494	-1.80279	-3.35979	0.000780017	0.0336826	down	Cucsat.PASA.G6874.T14	3	4627	4650	Cleavage	0	0	0	0	Cucsat.PASA.G6874	-0.109913	5.18317	0.287665	0.496522	ctg1522:1118492-1128877(-)	protein_coding	0	ribosome biogenesis GTPase | tetratricopeptide repeat protein
AATGAGTAGAACTTCCAAAATTTT	114	cst-novel-miR114	0	24	3.1494	-1.80279	-3.35979	0.000780017	0.0336826	down	Cucsat.PASA.G6874.T19	3	4633	4656	Cleavage	0	0	0	0	Cucsat.PASA.G6874	-0.109913	5.18317	0.287665	0.496522	ctg1522:1118492-1128877(-)	protein_coding	0	ribosome biogenesis GTPase | tetratricopeptide repeat protein
AATGAGTAGAACTTCCAAAATTTT	114	cst-novel-miR114	0	24	3.1494	-1.80279	-3.35979	0.000780017	0.0336826	down	Cucsat.PASA.G6874.T5	3	4633	4656	Cleavage	0	0	0	0	Cucsat.PASA.G6874	-0.109913	5.18317	0.287665	0.496522	ctg1522:1118492-1128877(-)	protein_coding	0	ribosome biogenesis GTPase | tetratricopeptide repeat protein
AATGAGTAGAACTTCCAAAATTTT	114	cst-novel-miR114	0	24	3.1494	-1.80279	-3.35979	0.000780017	0.0336826	down	Cucsat.PASA.G6874.T21	3	4715	4738	Cleavage	0	0	0	0	Cucsat.PASA.G6874	-0.109913	5.18317	0.287665	0.496522	ctg1522:1118492-1128877(-)	protein_coding	0	ribosome biogenesis GTPase | tetratricopeptide repeat protein
AATGAGTAGAACTTCCAAAATTTT	114	cst-novel-miR114	0	24	3.1494	-1.80279	-3.35979	0.000780017	0.0336826	down	Cucsat.PASA.G6874.T12	3	4666	4689	Cleavage	0	0	0	0	Cucsat.PASA.G6874	-0.109913	5.18317	0.287665	0.496522	ctg1522:1118492-1128877(-)	protein_coding	0	ribosome biogenesis GTPase | tetratricopeptide repeat protein
AATGAGTAGAACTTCCAAAATTTT	114	cst-novel-miR114	0	24	3.1494	-1.80279	-3.35979	0.000780017	0.0336826	down	Cucsat.PASA.G6874.T11	3	4741	4764	Cleavage	0	0	0	0	Cucsat.PASA.G6874	-0.109913	5.18317	0.287665	0.496522	ctg1522:1118492-1128877(-)	protein_coding	0	ribosome biogenesis GTPase | tetratricopeptide repeat protein
AATGAGTAGAACTTCCAAAATTTT	114	cst-novel-miR114	0	24	3.1494	-1.80279	-3.35979	0.000780017	0.0336826	down	Cucsat.PASA.G6874.T6	3	4759	4782	Cleavage	0	0	0	0	Cucsat.PASA.G6874	-0.109913	5.18317	0.287665	0.496522	ctg1522:1118492-1128877(-)	protein_coding	0	ribosome biogenesis GTPase | tetratricopeptide repeat protein
AATGAGTAGAACTTCCAAAATTTT	114	cst-novel-miR114	0	24	3.1494	-1.80279	-3.35979	0.000780017	0.0336826	down	Cucsat.PASA.G6874.T7	3	4789	4812	Cleavage	0	0	0	0	Cucsat.PASA.G6874	-0.109913	5.18317	0.287665	0.496522	ctg1522:1118492-1128877(-)	protein_coding	0	ribosome biogenesis GTPase | tetratricopeptide repeat protein
AATGAGTAGAACTTCCAAAATTTT	114	cst-novel-miR114	0	24	3.1494	-1.80279	-3.35979	0.000780017	0.0336826	down	Cucsat.PASA.G6874.T3	3	4883	4906	Cleavage	0	0	0	0	Cucsat.PASA.G6874	-0.109913	5.18317	0.287665	0.496522	ctg1522:1118492-1128877(-)	protein_coding	0	ribosome biogenesis GTPase | tetratricopeptide repeat protein
AATGAGTAGAACTTCCAAAATTTT	114	cst-novel-miR114	0	24	3.1494	-1.80279	-3.35979	0.000780017	0.0336826	down	Cucsat.PASA.G6874.T15	3	4932	4955	Cleavage	0	0	0	0	Cucsat.PASA.G6874	-0.109913	5.18317	0.287665	0.496522	ctg1522:1118492-1128877(-)	protein_coding	0	ribosome biogenesis GTPase | tetratricopeptide repeat protein
AATGAGTAGAACTTCCAAAATTTT	114	cst-novel-miR114	0	24	3.1494	-1.80279	-3.35979	0.000780017	0.0336826	down	Cucsat.PASA.G6874.T20	3	5058	5081	Cleavage	0.783552	1.52781	0.120287	0.421548	Cucsat.PASA.G6874	-0.109913	5.18317	0.287665	0.496522	ctg1522:1118492-1128877(-)	protein_coding	0	ribosome biogenesis GTPase | tetratricopeptide repeat protein
AATGAGTAGAACTTCCAAAATTTT	114	cst-novel-miR114	0	24	3.1494	-1.80279	-3.35979	0.000780017	0.0336826	down	Cucsat.PASA.G6874.T8	3	5064	5087	Cleavage	0	0	0	0	Cucsat.PASA.G6874	-0.109913	5.18317	0.287665	0.496522	ctg1522:1118492-1128877(-)	protein_coding	0	ribosome biogenesis GTPase | tetratricopeptide repeat protein
AATGAGTAGAACTTCCAAAATTTT	114	cst-novel-miR114	0	24	3.1494	-1.80279	-3.35979	0.000780017	0.0336826	down	Cucsat.PASA.G6874.T24	3	5076	5099	Cleavage	0.0651152	0.0277471	0.870991	0.950647	Cucsat.PASA.G6874	-0.109913	5.18317	0.287665	0.496522	ctg1522:1118492-1128877(-)	protein_coding	0	ribosome biogenesis GTPase | tetratricopeptide repeat protein
AATGAGTAGAACTTCCAAAATTTT	114	cst-novel-miR114	0	24	3.1494	-1.80279	-3.35979	0.000780017	0.0336826	down	Cucsat.PASA.G6874.T9	3	5284	5307	Cleavage	0	0	0	0	Cucsat.PASA.G6874	-0.109913	5.18317	0.287665	0.496522	ctg1522:1118492-1128877(-)	protein_coding	0	ribosome biogenesis GTPase | tetratricopeptide repeat protein
AATGAGTAGAACTTCCAAAATTTT	114	cst-novel-miR114	0	24	3.1494	-1.80279	-3.35979	0.000780017	0.0336826	down	Cucsat.PASA.G6874.T16	3	5525	5548	Cleavage	0	0	0	0	Cucsat.PASA.G6874	-0.109913	5.18317	0.287665	0.496522	ctg1522:1118492-1128877(-)	protein_coding	0	ribosome biogenesis GTPase | tetratricopeptide repeat protein
AATGAGTAGAACTTCCAAAATTTT	114	cst-novel-miR114	0	24	3.1494	-1.80279	-3.35979	0.000780017	0.0336826	down	Cucsat.PASA.G6874.T28	3	5661	5684	Cleavage	-0.134116	-0.417904	0.489824	0.753392	Cucsat.PASA.G6874	-0.109913	5.18317	0.287665	0.496522	ctg1522:1118492-1128877(-)	protein_coding	0	ribosome biogenesis GTPase | tetratricopeptide repeat protein
AATGAGTAGAACTTCCAAAATTTT	114	cst-novel-miR114	0	24	3.1494	-1.80279	-3.35979	0.000780017	0.0336826	down	Cucsat.PASA.G6874.T22	3	5582	5605	Cleavage	0	0	0	0	Cucsat.PASA.G6874	-0.109913	5.18317	0.287665	0.496522	ctg1522:1118492-1128877(-)	protein_coding	0	ribosome biogenesis GTPase | tetratricopeptide repeat protein
AATGAGTAGAACTTCCAAAATTTT	114	cst-novel-miR114	0	24	3.1494	-1.80279	-3.35979	0.000780017	0.0336826	down	Cucsat.PASA.G6874.T27	3	5647	5670	Cleavage	-0.198408	-0.274687	0.293047	0.609247	Cucsat.PASA.G6874	-0.109913	5.18317	0.287665	0.496522	ctg1522:1118492-1128877(-)	protein_coding	0	ribosome biogenesis GTPase | tetratricopeptide repeat protein
AATGAGTAGAACTTCCAAAATTTT	114	cst-novel-miR114	0	24	3.1494	-1.80279	-3.35979	0.000780017	0.0336826	down	Cucsat.PASA.G6874.T18	3	5926	5949	Cleavage	0	0	0	0	Cucsat.PASA.G6874	-0.109913	5.18317	0.287665	0.496522	ctg1522:1118492-1128877(-)	protein_coding	0	ribosome biogenesis GTPase | tetratricopeptide repeat protein
AATGAGTAGAACTTCCAAAATTTT	114	cst-novel-miR114	0	24	3.1494	-1.80279	-3.35979	0.000780017	0.0336826	down	Cucsat.PASA.G10909.T38	3	741	764	Cleavage	-0.379377	-0.585605	0.388945	0.683383	Cucsat.PASA.G10909	-0.439323	4.22733	0.0110418	0.0573814	ctg1681:1879565-1889486(-)	protein_coding	0	Major Facilitator Superfamily | tetracycline transporter
AATGAGTAGAACTTCCAAAATTTT	114	cst-novel-miR114	0	24	3.1494	-1.80279	-3.35979	0.000780017	0.0336826	down	Cucsat.PASA.G10909.T11	3	741	764	Cleavage	0	0	0	0	Cucsat.PASA.G10909	-0.439323	4.22733	0.0110418	0.0573814	ctg1681:1879565-1889486(-)	protein_coding	0	Major Facilitator Superfamily | tetracycline transporter
AATGAGTAGAACTTCCAAAATTTT	114	cst-novel-miR114	0	24	3.1494	-1.80279	-3.35979	0.000780017	0.0336826	down	Cucsat.PASA.G4787.T54	3	44	67	Cleavage	-0.571098	0.616036	0.459072	0.732865	Cucsat.PASA.G4787	-0.125854	5.46941	0.094838	0.245618	ctg1227:3688671-3704341(+)	protein_coding	OSI_35657	phosphatase 2C | ribosomal protein
AATGAGTAGAACTTCCAAAATTTT	114	cst-novel-miR114	0	24	3.1494	-1.80279	-3.35979	0.000780017	0.0336826	down	Cucsat.PASA.G5606.T19	3	1569	1592	Cleavage	0	0	0	0	Cucsat.PASA.G5606	-0.233749	6.00287	0.338442	0.548487	ctg1299:325744-330650(-)	protein_coding	AS1	asparagine synthetase
AATGAGTAGAACTTCCAAAATTTT	114	cst-novel-miR114	0	24	3.1494	-1.80279	-3.35979	0.000780017	0.0336826	down	Cucsat.PASA.G13349.T2	3.5	1562	1585	Cleavage	0	0	0	0	Cucsat.PASA.G13349	-0.258273	5.05241	0.175954	0.369731	ctg1838:4976476-4985915(+)	protein_coding	0	oxidoreductase GLYR1-like
AATGAGTAGAACTTCCAAAATTTT	114	cst-novel-miR114	0	24	3.1494	-1.80279	-3.35979	0.000780017	0.0336826	down	Cucsat.PASA.G15050.T63	3.5	679	702	Cleavage	-0.796241	0.414975	0.121459	0.423492	Cucsat.PASA.G15050	0.0623977	5.06184	0.668036	0.813675	ctg1918:154130-160838(+)	protein_coding	0	Plastidic glucose transporter
AATGAGTAGAACTTCCAAAATTTT	114	cst-novel-miR114	0	24	3.1494	-1.80279	-3.35979	0.000780017	0.0336826	down	Cucsat.PASA.G15050.T64	3.5	1006	1029	Cleavage	0.0096346	-0.58878	0.979063	0.992241	Cucsat.PASA.G15050	0.0623977	5.06184	0.668036	0.813675	ctg1918:154130-160838(+)	protein_coding	0	Plastidic glucose transporter
AATGAGTAGAACTTCCAAAATTTT	114	cst-novel-miR114	0	24	3.1494	-1.80279	-3.35979	0.000780017	0.0336826	down	Cucsat.PASA.G15050.T52	3.5	713	736	Cleavage	0.507806	0.592659	0.296824	0.612489	Cucsat.PASA.G15050	0.0623977	5.06184	0.668036	0.813675	ctg1918:154130-160838(+)	protein_coding	0	Plastidic glucose transporter
AATGAGTAGAACTTCCAAAATTTT	114	cst-novel-miR114	0	24	3.1494	-1.80279	-3.35979	0.000780017	0.0336826	down	Cucsat.PASA.G15050.T58	3.5	679	702	Cleavage	-0.240777	-0.166211	0.448183	0.725456	Cucsat.PASA.G15050	0.0623977	5.06184	0.668036	0.813675	ctg1918:154130-160838(+)	protein_coding	0	Plastidic glucose transporter
AATGAGTAGAACTTCCAAAATTTT	114	cst-novel-miR114	0	24	3.1494	-1.80279	-3.35979	0.000780017	0.0336826	down	Cucsat.PASA.G15050.T28	3.5	713	736	Cleavage	-0.852477	1.33985	0.0762536	0.345695	Cucsat.PASA.G15050	0.0623977	5.06184	0.668036	0.813675	ctg1918:154130-160838(+)	protein_coding	0	Plastidic glucose transporter
AATGAGTAGAACTTCCAAAATTTT	114	cst-novel-miR114	0	24	3.1494	-1.80279	-3.35979	0.000780017	0.0336826	down	Cucsat.PASA.G15050.T53	3.5	1008	1031	Cleavage	0.934947	-0.0596846	0.0157787	0.176106	Cucsat.PASA.G15050	0.0623977	5.06184	0.668036	0.813675	ctg1918:154130-160838(+)	protein_coding	0	Plastidic glucose transporter
AATGAGTAGAACTTCCAAAATTTT	114	cst-novel-miR114	0	24	3.1494	-1.80279	-3.35979	0.000780017	0.0336826	down	Cucsat.PASA.G15050.T14	3.5	1033	1056	Cleavage	0.312769	-0.0170638	0.377099	0.674988	Cucsat.PASA.G15050	0.0623977	5.06184	0.668036	0.813675	ctg1918:154130-160838(+)	protein_coding	0	Plastidic glucose transporter
AATGAGTAGAACTTCCAAAATTTT	114	cst-novel-miR114	0	24	3.1494	-1.80279	-3.35979	0.000780017	0.0336826	down	Cucsat.PASA.G15050.T62	3.5	898	921	Cleavage	0	0	0	0	Cucsat.PASA.G15050	0.0623977	5.06184	0.668036	0.813675	ctg1918:154130-160838(+)	protein_coding	0	Plastidic glucose transporter
AATGAGTAGAACTTCCAAAATTTT	114	cst-novel-miR114	0	24	3.1494	-1.80279	-3.35979	0.000780017	0.0336826	down	Cucsat.PASA.G15050.T55	3.5	1006	1029	Cleavage	0.167286	-0.415971	0.58501	0.809518	Cucsat.PASA.G15050	0.0623977	5.06184	0.668036	0.813675	ctg1918:154130-160838(+)	protein_coding	0	Plastidic glucose transporter
AATGAGTAGAACTTCCAAAATTTT	114	cst-novel-miR114	0	24	3.1494	-1.80279	-3.35979	0.000780017	0.0336826	down	Cucsat.PASA.G15050.T56	3.5	1006	1029	Cleavage	0	0	0	0	Cucsat.PASA.G15050	0.0623977	5.06184	0.668036	0.813675	ctg1918:154130-160838(+)	protein_coding	0	Plastidic glucose transporter
AATGAGTAGAACTTCCAAAATTTT	114	cst-novel-miR114	0	24	3.1494	-1.80279	-3.35979	0.000780017	0.0336826	down	Cucsat.PASA.G15050.T37	3.5	1006	1029	Cleavage	-0.116477	-0.192718	0.730391	0.886811	Cucsat.PASA.G15050	0.0623977	5.06184	0.668036	0.813675	ctg1918:154130-160838(+)	protein_coding	0	Plastidic glucose transporter
AATGAGTAGAACTTCCAAAATTTT	114	cst-novel-miR114	0	24	3.1494	-1.80279	-3.35979	0.000780017	0.0336826	down	Cucsat.PASA.G15050.T57	3.5	1006	1029	Cleavage	0	0	0	0	Cucsat.PASA.G15050	0.0623977	5.06184	0.668036	0.813675	ctg1918:154130-160838(+)	protein_coding	0	Plastidic glucose transporter
AATGAGTAGAACTTCCAAAATTTT	114	cst-novel-miR114	0	24	3.1494	-1.80279	-3.35979	0.000780017	0.0336826	down	Cucsat.PASA.G15050.T60	3.5	1006	1029	Cleavage	0.256531	-0.75486	0.470533	0.740747	Cucsat.PASA.G15050	0.0623977	5.06184	0.668036	0.813675	ctg1918:154130-160838(+)	protein_coding	0	Plastidic glucose transporter
AATGAGTAGAACTTCCAAAATTTT	114	cst-novel-miR114	0	24	3.1494	-1.80279	-3.35979	0.000780017	0.0336826	down	Cucsat.PASA.G15050.T47	3.5	1049	1072	Cleavage	0	0	0	0	Cucsat.PASA.G15050	0.0623977	5.06184	0.668036	0.813675	ctg1918:154130-160838(+)	protein_coding	0	Plastidic glucose transporter
AATGAGTAGAACTTCCAAAATTTT	114	cst-novel-miR114	0	24	3.1494	-1.80279	-3.35979	0.000780017	0.0336826	down	Cucsat.PASA.G15050.T42	3.5	1006	1029	Cleavage	0	0	0	0	Cucsat.PASA.G15050	0.0623977	5.06184	0.668036	0.813675	ctg1918:154130-160838(+)	protein_coding	0	Plastidic glucose transporter
AATGAGTAGAACTTCCAAAATTTT	114	cst-novel-miR114	0	24	3.1494	-1.80279	-3.35979	0.000780017	0.0336826	down	Cucsat.PASA.G15050.T49	3.5	1006	1029	Cleavage	0	0	0	0	Cucsat.PASA.G15050	0.0623977	5.06184	0.668036	0.813675	ctg1918:154130-160838(+)	protein_coding	0	Plastidic glucose transporter
AATGAGTAGAACTTCCAAAATTTT	114	cst-novel-miR114	0	24	3.1494	-1.80279	-3.35979	0.000780017	0.0336826	down	Cucsat.PASA.G15050.T50	3.5	1436	1459	Cleavage	0	0	0	0	Cucsat.PASA.G15050	0.0623977	5.06184	0.668036	0.813675	ctg1918:154130-160838(+)	protein_coding	0	Plastidic glucose transporter
AATGAGTAGAACTTCCAAAATTTT	114	cst-novel-miR114	0	24	3.1494	-1.80279	-3.35979	0.000780017	0.0336826	down	Cucsat.PASA.G15050.T46	3.5	1006	1029	Cleavage	0	0	0	0	Cucsat.PASA.G15050	0.0623977	5.06184	0.668036	0.813675	ctg1918:154130-160838(+)	protein_coding	0	Plastidic glucose transporter
AATGAGTAGAACTTCCAAAATTTT	114	cst-novel-miR114	0	24	3.1494	-1.80279	-3.35979	0.000780017	0.0336826	down	Cucsat.PASA.G15050.T29	3.5	1033	1056	Cleavage	0	0	0	0	Cucsat.PASA.G15050	0.0623977	5.06184	0.668036	0.813675	ctg1918:154130-160838(+)	protein_coding	0	Plastidic glucose transporter
AATGAGTAGAACTTCCAAAATTTT	114	cst-novel-miR114	0	24	3.1494	-1.80279	-3.35979	0.000780017	0.0336826	down	Cucsat.PASA.G15050.T59	3.5	1006	1029	Cleavage	0.515432	-0.717398	0.193086	0.513851	Cucsat.PASA.G15050	0.0623977	5.06184	0.668036	0.813675	ctg1918:154130-160838(+)	protein_coding	0	Plastidic glucose transporter
AATGAGTAGAACTTCCAAAATTTT	114	cst-novel-miR114	0	24	3.1494	-1.80279	-3.35979	0.000780017	0.0336826	down	Cucsat.PASA.G15050.T45	3.5	1006	1029	Cleavage	0	0	0	0	Cucsat.PASA.G15050	0.0623977	5.06184	0.668036	0.813675	ctg1918:154130-160838(+)	protein_coding	0	Plastidic glucose transporter
AATGAGTAGAACTTCCAAAATTTT	114	cst-novel-miR114	0	24	3.1494	-1.80279	-3.35979	0.000780017	0.0336826	down	Cucsat.PASA.G15050.T54	3.5	1006	1029	Cleavage	0.265983	-0.93623	0.390919	0.684785	Cucsat.PASA.G15050	0.0623977	5.06184	0.668036	0.813675	ctg1918:154130-160838(+)	protein_coding	0	Plastidic glucose transporter
AATGAGTAGAACTTCCAAAATTTT	114	cst-novel-miR114	0	24	3.1494	-1.80279	-3.35979	0.000780017	0.0336826	down	Cucsat.PASA.G15050.T8	3.5	1045	1068	Cleavage	0	0	0	0	Cucsat.PASA.G15050	0.0623977	5.06184	0.668036	0.813675	ctg1918:154130-160838(+)	protein_coding	0	Plastidic glucose transporter
AATGAGTAGAACTTCCAAAATTTT	114	cst-novel-miR114	0	24	3.1494	-1.80279	-3.35979	0.000780017	0.0336826	down	Cucsat.PASA.G15050.T16	3.5	1436	1459	Cleavage	0	0	0	0	Cucsat.PASA.G15050	0.0623977	5.06184	0.668036	0.813675	ctg1918:154130-160838(+)	protein_coding	0	Plastidic glucose transporter
AATGAGTAGAACTTCCAAAATTTT	114	cst-novel-miR114	0	24	3.1494	-1.80279	-3.35979	0.000780017	0.0336826	down	Cucsat.PASA.G15050.T51	3.5	1006	1029	Cleavage	0	0	0	0	Cucsat.PASA.G15050	0.0623977	5.06184	0.668036	0.813675	ctg1918:154130-160838(+)	protein_coding	0	Plastidic glucose transporter
AATGAGTAGAACTTCCAAAATTTT	114	cst-novel-miR114	0	24	3.1494	-1.80279	-3.35979	0.000780017	0.0336826	down	Cucsat.PASA.G15050.T1	3.5	1073	1096	Cleavage	0	0	0	0	Cucsat.PASA.G15050	0.0623977	5.06184	0.668036	0.813675	ctg1918:154130-160838(+)	protein_coding	0	Plastidic glucose transporter
AATGAGTAGAACTTCCAAAATTTT	114	cst-novel-miR114	0	24	3.1494	-1.80279	-3.35979	0.000780017	0.0336826	down	Cucsat.PASA.G15050.T36	3.5	1436	1459	Cleavage	0	0	0	0	Cucsat.PASA.G15050	0.0623977	5.06184	0.668036	0.813675	ctg1918:154130-160838(+)	protein_coding	0	Plastidic glucose transporter
AATGAGTAGAACTTCCAAAATTTT	114	cst-novel-miR114	0	24	3.1494	-1.80279	-3.35979	0.000780017	0.0336826	down	Cucsat.PASA.G15050.T27	3.5	1006	1029	Cleavage	0	0	0	0	Cucsat.PASA.G15050	0.0623977	5.06184	0.668036	0.813675	ctg1918:154130-160838(+)	protein_coding	0	Plastidic glucose transporter
AATGAGTAGAACTTCCAAAATTTT	114	cst-novel-miR114	0	24	3.1494	-1.80279	-3.35979	0.000780017	0.0336826	down	Cucsat.PASA.G15050.T43	3.5	1436	1459	Cleavage	0	0	0	0	Cucsat.PASA.G15050	0.0623977	5.06184	0.668036	0.813675	ctg1918:154130-160838(+)	protein_coding	0	Plastidic glucose transporter
AATGAGTAGAACTTCCAAAATTTT	114	cst-novel-miR114	0	24	3.1494	-1.80279	-3.35979	0.000780017	0.0336826	down	Cucsat.PASA.G15050.T40	3.5	1436	1459	Cleavage	0	0	0	0	Cucsat.PASA.G15050	0.0623977	5.06184	0.668036	0.813675	ctg1918:154130-160838(+)	protein_coding	0	Plastidic glucose transporter
AATGAGTAGAACTTCCAAAATTTT	114	cst-novel-miR114	0	24	3.1494	-1.80279	-3.35979	0.000780017	0.0336826	down	Cucsat.PASA.G15050.T38	3.5	1436	1459	Cleavage	0	0	0	0	Cucsat.PASA.G15050	0.0623977	5.06184	0.668036	0.813675	ctg1918:154130-160838(+)	protein_coding	0	Plastidic glucose transporter
AATGAGTAGAACTTCCAAAATTTT	114	cst-novel-miR114	0	24	3.1494	-1.80279	-3.35979	0.000780017	0.0336826	down	Cucsat.PASA.G15050.T19	3.5	1006	1029	Cleavage	0	0	0	0	Cucsat.PASA.G15050	0.0623977	5.06184	0.668036	0.813675	ctg1918:154130-160838(+)	protein_coding	0	Plastidic glucose transporter
AATGAGTAGAACTTCCAAAATTTT	114	cst-novel-miR114	0	24	3.1494	-1.80279	-3.35979	0.000780017	0.0336826	down	Cucsat.PASA.G15050.T41	3.5	1436	1459	Cleavage	0	0	0	0	Cucsat.PASA.G15050	0.0623977	5.06184	0.668036	0.813675	ctg1918:154130-160838(+)	protein_coding	0	Plastidic glucose transporter
AATGAGTAGAACTTCCAAAATTTT	114	cst-novel-miR114	0	24	3.1494	-1.80279	-3.35979	0.000780017	0.0336826	down	Cucsat.PASA.G15050.T35	3.5	1436	1459	Cleavage	0	0	0	0	Cucsat.PASA.G15050	0.0623977	5.06184	0.668036	0.813675	ctg1918:154130-160838(+)	protein_coding	0	Plastidic glucose transporter
AATGAGTAGAACTTCCAAAATTTT	114	cst-novel-miR114	0	24	3.1494	-1.80279	-3.35979	0.000780017	0.0336826	down	Cucsat.PASA.G15050.T22	3.5	1436	1459	Cleavage	0	0	0	0	Cucsat.PASA.G15050	0.0623977	5.06184	0.668036	0.813675	ctg1918:154130-160838(+)	protein_coding	0	Plastidic glucose transporter
AATGAGTAGAACTTCCAAAATTTT	114	cst-novel-miR114	0	24	3.1494	-1.80279	-3.35979	0.000780017	0.0336826	down	Cucsat.PASA.G15050.T2	3.5	1436	1459	Cleavage	0	0	0	0	Cucsat.PASA.G15050	0.0623977	5.06184	0.668036	0.813675	ctg1918:154130-160838(+)	protein_coding	0	Plastidic glucose transporter
AATGAGTAGAACTTCCAAAATTTT	114	cst-novel-miR114	0	24	3.1494	-1.80279	-3.35979	0.000780017	0.0336826	down	Cucsat.PASA.G15050.T44	3.5	1056	1079	Cleavage	0	0	0	0	Cucsat.PASA.G15050	0.0623977	5.06184	0.668036	0.813675	ctg1918:154130-160838(+)	protein_coding	0	Plastidic glucose transporter
AATGAGTAGAACTTCCAAAATTTT	114	cst-novel-miR114	0	24	3.1494	-1.80279	-3.35979	0.000780017	0.0336826	down	Cucsat.PASA.G15050.T13	3.5	1450	1473	Cleavage	0	0	0	0	Cucsat.PASA.G15050	0.0623977	5.06184	0.668036	0.813675	ctg1918:154130-160838(+)	protein_coding	0	Plastidic glucose transporter
AATGAGTAGAACTTCCAAAATTTT	114	cst-novel-miR114	0	24	3.1494	-1.80279	-3.35979	0.000780017	0.0336826	down	Cucsat.PASA.G15050.T33	3.5	1006	1029	Cleavage	0	0	0	0	Cucsat.PASA.G15050	0.0623977	5.06184	0.668036	0.813675	ctg1918:154130-160838(+)	protein_coding	0	Plastidic glucose transporter
AATGAGTAGAACTTCCAAAATTTT	114	cst-novel-miR114	0	24	3.1494	-1.80279	-3.35979	0.000780017	0.0336826	down	Cucsat.PASA.G15050.T23	3.5	1436	1459	Cleavage	0	0	0	0	Cucsat.PASA.G15050	0.0623977	5.06184	0.668036	0.813675	ctg1918:154130-160838(+)	protein_coding	0	Plastidic glucose transporter
AATGAGTAGAACTTCCAAAATTTT	114	cst-novel-miR114	0	24	3.1494	-1.80279	-3.35979	0.000780017	0.0336826	down	Cucsat.PASA.G15050.T15	3.5	1006	1029	Cleavage	0	0	0	0	Cucsat.PASA.G15050	0.0623977	5.06184	0.668036	0.813675	ctg1918:154130-160838(+)	protein_coding	0	Plastidic glucose transporter
AATGAGTAGAACTTCCAAAATTTT	114	cst-novel-miR114	0	24	3.1494	-1.80279	-3.35979	0.000780017	0.0336826	down	Cucsat.PASA.G15050.T25	3.5	1436	1459	Cleavage	0	0	0	0	Cucsat.PASA.G15050	0.0623977	5.06184	0.668036	0.813675	ctg1918:154130-160838(+)	protein_coding	0	Plastidic glucose transporter
AATGAGTAGAACTTCCAAAATTTT	114	cst-novel-miR114	0	24	3.1494	-1.80279	-3.35979	0.000780017	0.0336826	down	Cucsat.PASA.G15050.T18	3.5	1436	1459	Cleavage	0	0	0	0	Cucsat.PASA.G15050	0.0623977	5.06184	0.668036	0.813675	ctg1918:154130-160838(+)	protein_coding	0	Plastidic glucose transporter
AATGAGTAGAACTTCCAAAATTTT	114	cst-novel-miR114	0	24	3.1494	-1.80279	-3.35979	0.000780017	0.0336826	down	Cucsat.PASA.G15050.T32	3.5	1436	1459	Cleavage	0	0	0	0	Cucsat.PASA.G15050	0.0623977	5.06184	0.668036	0.813675	ctg1918:154130-160838(+)	protein_coding	0	Plastidic glucose transporter
AATGAGTAGAACTTCCAAAATTTT	114	cst-novel-miR114	0	24	3.1494	-1.80279	-3.35979	0.000780017	0.0336826	down	Cucsat.PASA.G15050.T26	3.5	1646	1669	Cleavage	0.924771	-1.04503	0.00540577	0.109102	Cucsat.PASA.G15050	0.0623977	5.06184	0.668036	0.813675	ctg1918:154130-160838(+)	protein_coding	0	Plastidic glucose transporter
AATGAGTAGAACTTCCAAAATTTT	114	cst-novel-miR114	0	24	3.1494	-1.80279	-3.35979	0.000780017	0.0336826	down	Cucsat.PASA.G15050.T34	3.5	1436	1459	Cleavage	0	0	0	0	Cucsat.PASA.G15050	0.0623977	5.06184	0.668036	0.813675	ctg1918:154130-160838(+)	protein_coding	0	Plastidic glucose transporter
AATGAGTAGAACTTCCAAAATTTT	114	cst-novel-miR114	0	24	3.1494	-1.80279	-3.35979	0.000780017	0.0336826	down	Cucsat.PASA.G15050.T7	3.5	1436	1459	Cleavage	0	0	0	0	Cucsat.PASA.G15050	0.0623977	5.06184	0.668036	0.813675	ctg1918:154130-160838(+)	protein_coding	0	Plastidic glucose transporter
AATGAGTAGAACTTCCAAAATTTT	114	cst-novel-miR114	0	24	3.1494	-1.80279	-3.35979	0.000780017	0.0336826	down	Cucsat.PASA.G15050.T31	3.5	1436	1459	Cleavage	0	0	0	0	Cucsat.PASA.G15050	0.0623977	5.06184	0.668036	0.813675	ctg1918:154130-160838(+)	protein_coding	0	Plastidic glucose transporter
AATGAGTAGAACTTCCAAAATTTT	114	cst-novel-miR114	0	24	3.1494	-1.80279	-3.35979	0.000780017	0.0336826	down	Cucsat.PASA.G15050.T24	3.5	1436	1459	Cleavage	0	0	0	0	Cucsat.PASA.G15050	0.0623977	5.06184	0.668036	0.813675	ctg1918:154130-160838(+)	protein_coding	0	Plastidic glucose transporter
AATGAGTAGAACTTCCAAAATTTT	114	cst-novel-miR114	0	24	3.1494	-1.80279	-3.35979	0.000780017	0.0336826	down	Cucsat.PASA.G15050.T9	3.5	1436	1459	Cleavage	0	0	0	0	Cucsat.PASA.G15050	0.0623977	5.06184	0.668036	0.813675	ctg1918:154130-160838(+)	protein_coding	0	Plastidic glucose transporter
AATGAGTAGAACTTCCAAAATTTT	114	cst-novel-miR114	0	24	3.1494	-1.80279	-3.35979	0.000780017	0.0336826	down	Cucsat.PASA.G15050.T21	3.5	1441	1464	Cleavage	0	0	0	0	Cucsat.PASA.G15050	0.0623977	5.06184	0.668036	0.813675	ctg1918:154130-160838(+)	protein_coding	0	Plastidic glucose transporter
AATGAGTAGAACTTCCAAAATTTT	114	cst-novel-miR114	0	24	3.1494	-1.80279	-3.35979	0.000780017	0.0336826	down	Cucsat.PASA.G15050.T17	3.5	1436	1459	Cleavage	0	0	0	0	Cucsat.PASA.G15050	0.0623977	5.06184	0.668036	0.813675	ctg1918:154130-160838(+)	protein_coding	0	Plastidic glucose transporter
AATGAGTAGAACTTCCAAAATTTT	114	cst-novel-miR114	0	24	3.1494	-1.80279	-3.35979	0.000780017	0.0336826	down	Cucsat.PASA.G15050.T6	3.5	1436	1459	Cleavage	0	0	0	0	Cucsat.PASA.G15050	0.0623977	5.06184	0.668036	0.813675	ctg1918:154130-160838(+)	protein_coding	0	Plastidic glucose transporter
AATGAGTAGAACTTCCAAAATTTT	114	cst-novel-miR114	0	24	3.1494	-1.80279	-3.35979	0.000780017	0.0336826	down	Cucsat.PASA.G15050.T30	3.5	1436	1459	Cleavage	0	0	0	0	Cucsat.PASA.G15050	0.0623977	5.06184	0.668036	0.813675	ctg1918:154130-160838(+)	protein_coding	0	Plastidic glucose transporter
AATGAGTAGAACTTCCAAAATTTT	114	cst-novel-miR114	0	24	3.1494	-1.80279	-3.35979	0.000780017	0.0336826	down	Cucsat.PASA.G15050.T12	3.5	1436	1459	Cleavage	0	0	0	0	Cucsat.PASA.G15050	0.0623977	5.06184	0.668036	0.813675	ctg1918:154130-160838(+)	protein_coding	0	Plastidic glucose transporter
AATGAGTAGAACTTCCAAAATTTT	114	cst-novel-miR114	0	24	3.1494	-1.80279	-3.35979	0.000780017	0.0336826	down	Cucsat.PASA.G15050.T11	3.5	1436	1459	Cleavage	0	0	0	0	Cucsat.PASA.G15050	0.0623977	5.06184	0.668036	0.813675	ctg1918:154130-160838(+)	protein_coding	0	Plastidic glucose transporter
AATGAGTAGAACTTCCAAAATTTT	114	cst-novel-miR114	0	24	3.1494	-1.80279	-3.35979	0.000780017	0.0336826	down	Cucsat.PASA.G15050.T10	3.5	1436	1459	Cleavage	0	0	0	0	Cucsat.PASA.G15050	0.0623977	5.06184	0.668036	0.813675	ctg1918:154130-160838(+)	protein_coding	0	Plastidic glucose transporter
AATGAGTAGAACTTCCAAAATTTT	114	cst-novel-miR114	0	24	3.1494	-1.80279	-3.35979	0.000780017	0.0336826	down	Cucsat.PASA.G15050.T3	3.5	1455	1478	Cleavage	0	0	0	0	Cucsat.PASA.G15050	0.0623977	5.06184	0.668036	0.813675	ctg1918:154130-160838(+)	protein_coding	0	Plastidic glucose transporter
AATGAGTAGAACTTCCAAAATTTT	114	cst-novel-miR114	0	24	3.1494	-1.80279	-3.35979	0.000780017	0.0336826	down	Cucsat.PASA.G15050.T4	3.5	1436	1459	Cleavage	0	0	0	0	Cucsat.PASA.G15050	0.0623977	5.06184	0.668036	0.813675	ctg1918:154130-160838(+)	protein_coding	0	Plastidic glucose transporter
AATGAGTAGAACTTCCAAAATTTT	114	cst-novel-miR114	0	24	3.1494	-1.80279	-3.35979	0.000780017	0.0336826	down	Cucsat.PASA.G15050.T5	3.5	1436	1459	Cleavage	0	0	0	0	Cucsat.PASA.G15050	0.0623977	5.06184	0.668036	0.813675	ctg1918:154130-160838(+)	protein_coding	0	Plastidic glucose transporter
AATGAGTAGAACTTCCAAAATTTT	114	cst-novel-miR114	0	24	3.1494	-1.80279	-3.35979	0.000780017	0.0336826	down	Cucsat.PASA.G4947.T3	4	2	27	Cleavage	-1.42847	5.17978	0.0191501	0.192395	Cucsat.PASA.G4947	-0.0935555	7.77061	0.33776	0.547793	ctg1227:672003-676118(-)	protein_coding	0	cysteine
AATGAGTAGAACTTCCAAAATTTT	114	cst-novel-miR114	0	24	3.1494	-1.80279	-3.35979	0.000780017	0.0336826	down	Cucsat.PASA.G3906.T3	4	1138	1162	Translation	-0.182614	-0.621566	0.632017	0.836295	Cucsat.PASA.G3906	-0.0657924	3.21175	0.751103	0.866431	ctg105:4648780-4653852(+)	protein_coding	0	Minichromosome maintenance protein 10
AATGAGTAGAACTTCCAAAATTTT	114	cst-novel-miR114	0	24	3.1494	-1.80279	-3.35979	0.000780017	0.0336826	down	Cucsat.PASA.G3906.T4	4	1185	1209	Translation	0	0	0	0	Cucsat.PASA.G3906	-0.0657924	3.21175	0.751103	0.866431	ctg105:4648780-4653852(+)	protein_coding	0	Minichromosome maintenance protein 10
AATGAGTAGAACTTCCAAAATTTT	114	cst-novel-miR114	0	24	3.1494	-1.80279	-3.35979	0.000780017	0.0336826	down	Cucsat.PASA.G3906.T6	4	2098	2122	Translation	0	0	0	0	Cucsat.PASA.G3906	-0.0657924	3.21175	0.751103	0.866431	ctg105:4648780-4653852(+)	protein_coding	0	Minichromosome maintenance protein 10
AATGAGTAGAACTTCCAAAATTTT	114	cst-novel-miR114	0	24	3.1494	-1.80279	-3.35979	0.000780017	0.0336826	down	Cucsat.PASA.G3906.T10	4	2168	2192	Translation	0	0	0	0	Cucsat.PASA.G3906	-0.0657924	3.21175	0.751103	0.866431	ctg105:4648780-4653852(+)	protein_coding	0	Minichromosome maintenance protein 10
AATGAGTAGAACTTCCAAAATTTT	114	cst-novel-miR114	0	24	3.1494	-1.80279	-3.35979	0.000780017	0.0336826	down	Cucsat.PASA.G15444.T1	4.5	1300	1323	Cleavage	-0.0372381	7.12557	0.81264	0.92513	Cucsat.PASA.G15444	-0.0558363	7.12556	0.537919	0.718806	ctg2009:5195776-5202666(-)	protein_coding	0	cytochrome c oxidase
AATGAGTAGAACTTCCAAAATTTT	114	cst-novel-miR114	0	24	3.1494	-1.80279	-3.35979	0.000780017	0.0336826	down	Cucsat.PASA.G21634.T38	4.5	891	914	Cleavage	0	0	0	0	Cucsat.PASA.G21634	0.472247	5.44855	2.40831e-05	0.00077248	ctg949:25827-61315(-)	protein_coding	0	synthase
AATGAGTAGAACTTCCAAAATTTT	114	cst-novel-miR114	0	24	3.1494	-1.80279	-3.35979	0.000780017	0.0336826	down	Cucsat.PASA.G21634.T36	4.5	6519	6542	Cleavage	0	0	0	0	Cucsat.PASA.G21634	0.472247	5.44855	2.40831e-05	0.00077248	ctg949:25827-61315(-)	protein_coding	0	synthase
AATGAGTAGAACTTCCAAAATTTT	114	cst-novel-miR114	0	24	3.1494	-1.80279	-3.35979	0.000780017	0.0336826	down	Cucsat.PASA.G8312.T25	4.5	5167	5190	Cleavage	0	0	0	0	Cucsat.PASA.G8312	-0.108595	5.57834	0.115854	0.280682	ctg1557:4902641-4917685(+)	protein_coding	0	AP-3 complex subunit
AATGAGTAGAACTTCCAAAATTTT	114	cst-novel-miR114	0	24	3.1494	-1.80279	-3.35979	0.000780017	0.0336826	down	Cucsat.PASA.G8312.T41	4.5	5167	5190	Cleavage	0	0	0	0	Cucsat.PASA.G8312	-0.108595	5.57834	0.115854	0.280682	ctg1557:4902641-4917685(+)	protein_coding	0	AP-3 complex subunit
AATGAGTAGAACTTCCAAAATTTT	114	cst-novel-miR114	0	24	3.1494	-1.80279	-3.35979	0.000780017	0.0336826	down	Cucsat.PASA.G8312.T9	4.5	5333	5356	Cleavage	0	0	0	0	Cucsat.PASA.G8312	-0.108595	5.57834	0.115854	0.280682	ctg1557:4902641-4917685(+)	protein_coding	0	AP-3 complex subunit
AATGAGTAGAACTTCCAAAATTTT	114	cst-novel-miR114	0	24	3.1494	-1.80279	-3.35979	0.000780017	0.0336826	down	Cucsat.PASA.G8312.T27	4.5	5333	5356	Cleavage	0	0	0	0	Cucsat.PASA.G8312	-0.108595	5.57834	0.115854	0.280682	ctg1557:4902641-4917685(+)	protein_coding	0	AP-3 complex subunit
AATGAGTAGAACTTCCAAAATTTT	114	cst-novel-miR114	0	24	3.1494	-1.80279	-3.35979	0.000780017	0.0336826	down	Cucsat.PASA.G8312.T16	4.5	5333	5356	Cleavage	0	0	0	0	Cucsat.PASA.G8312	-0.108595	5.57834	0.115854	0.280682	ctg1557:4902641-4917685(+)	protein_coding	0	AP-3 complex subunit
AATGAGTAGAACTTCCAAAATTTT	114	cst-novel-miR114	0	24	3.1494	-1.80279	-3.35979	0.000780017	0.0336826	down	Cucsat.PASA.G8312.T14	4.5	5333	5356	Cleavage	0	0	0	0	Cucsat.PASA.G8312	-0.108595	5.57834	0.115854	0.280682	ctg1557:4902641-4917685(+)	protein_coding	0	AP-3 complex subunit
AATGAGTAGAACTTCCAAAATTTT	114	cst-novel-miR114	0	24	3.1494	-1.80279	-3.35979	0.000780017	0.0336826	down	Cucsat.PASA.G21634.T8	4.5	9555	9578	Cleavage	0	0	0	0	Cucsat.PASA.G21634	0.472247	5.44855	2.40831e-05	0.00077248	ctg949:25827-61315(-)	protein_coding	0	synthase
AATGAGTAGAACTTCCAAAATTTT	114	cst-novel-miR114	0	24	3.1494	-1.80279	-3.35979	0.000780017	0.0336826	down	Cucsat.PASA.G21634.T11	4.5	9795	9818	Cleavage	0	0	0	0	Cucsat.PASA.G21634	0.472247	5.44855	2.40831e-05	0.00077248	ctg949:25827-61315(-)	protein_coding	0	synthase
AATGAGTAGAACTTCCAAAATTTT	114	cst-novel-miR114	0	24	3.1494	-1.80279	-3.35979	0.000780017	0.0336826	down	Cucsat.PASA.G21634.T5	4.5	11795	11818	Cleavage	0	0	0	0	Cucsat.PASA.G21634	0.472247	5.44855	2.40831e-05	0.00077248	ctg949:25827-61315(-)	protein_coding	0	synthase
AATGAGTAGAACTTCCAAAATTTT	114	cst-novel-miR114	0	24	3.1494	-1.80279	-3.35979	0.000780017	0.0336826	down	Cucsat.PASA.G21634.T7	4.5	11795	11818	Cleavage	0.0471899	-0.383817	0.789588	0.915221	Cucsat.PASA.G21634	0.472247	5.44855	2.40831e-05	0.00077248	ctg949:25827-61315(-)	protein_coding	0	synthase
AATGAGTAGAACTTCCAAAATTTT	114	cst-novel-miR114	0	24	3.1494	-1.80279	-3.35979	0.000780017	0.0336826	down	Cucsat.PASA.G21634.T2	4.5	11795	11818	Cleavage	0	0	0	0	Cucsat.PASA.G21634	0.472247	5.44855	2.40831e-05	0.00077248	ctg949:25827-61315(-)	protein_coding	0	synthase
AATGAGTAGAACTTCCAAAATTTT	114	cst-novel-miR114	0	24	3.1494	-1.80279	-3.35979	0.000780017	0.0336826	down	Cucsat.PASA.G21634.T3	4.5	11795	11818	Cleavage	0.0149987	-0.331176	0.94559	0.979767	Cucsat.PASA.G21634	0.472247	5.44855	2.40831e-05	0.00077248	ctg949:25827-61315(-)	protein_coding	0	synthase
AATGAGTAGAACTTCCAAAATTTT	114	cst-novel-miR114	0	24	3.1494	-1.80279	-3.35979	0.000780017	0.0336826	down	Cucsat.PASA.G21634.T9	4.5	12046	12069	Cleavage	0	0	0	0	Cucsat.PASA.G21634	0.472247	5.44855	2.40831e-05	0.00077248	ctg949:25827-61315(-)	protein_coding	0	synthase
AATGAGTAGAACTTCCAAAATTTT	114	cst-novel-miR114	0	24	3.1494	-1.80279	-3.35979	0.000780017	0.0336826	down	Cucsat.PASA.G21634.T4	4.5	11795	11818	Cleavage	-0.00761685	-0.376877	0.961111	0.985463	Cucsat.PASA.G21634	0.472247	5.44855	2.40831e-05	0.00077248	ctg949:25827-61315(-)	protein_coding	0	synthase
AATGAGTAGAACTTCCAAAATTTT	114	cst-novel-miR114	0	24	3.1494	-1.80279	-3.35979	0.000780017	0.0336826	down	Cucsat.PASA.G21634.T6	4.5	11795	11818	Cleavage	0.189917	-0.222528	0.30898	0.621992	Cucsat.PASA.G21634	0.472247	5.44855	2.40831e-05	0.00077248	ctg949:25827-61315(-)	protein_coding	0	synthase
AATGAGTAGAACTTCCAAAATTTT	114	cst-novel-miR114	0	24	3.1494	-1.80279	-3.35979	0.000780017	0.0336826	down	Cucsat.PASA.G5066.T42	5	621	644	Cleavage	0	0	0	0	Cucsat.PASA.G5066	0.262762	8.03844	0.138895	0.316566	ctg1227:2942144-2948537(-)	protein_coding	0	Aspartate aminotransferase
AATGAGTAGAACTTCCAAAATTTT	114	cst-novel-miR114	0	24	3.1494	-1.80279	-3.35979	0.000780017	0.0336826	down	Cucsat.PASA.G5066.T8	5	719	742	Cleavage	-0.124434	6.38169	0.562901	0.796769	Cucsat.PASA.G5066	0.262762	8.03844	0.138895	0.316566	ctg1227:2942144-2948537(-)	protein_coding	0	Aspartate aminotransferase
AATGAGTAGAACTTCCAAAATTTT	114	cst-novel-miR114	0	24	3.1494	-1.80279	-3.35979	0.000780017	0.0336826	down	Cucsat.PASA.G5066.T41	5	846	869	Cleavage	0.0441049	-0.885756	0.927007	0.972779	Cucsat.PASA.G5066	0.262762	8.03844	0.138895	0.316566	ctg1227:2942144-2948537(-)	protein_coding	0	Aspartate aminotransferase
AATGAGTAGAACTTCCAAAATTTT	114	cst-novel-miR114	0	24	3.1494	-1.80279	-3.35979	0.000780017	0.0336826	down	Cucsat.PASA.G21282.T9	5	335	358	Cleavage	0.0441966	0.124643	0.890345	0.957854	Cucsat.PASA.G21282	-0.218904	4.43917	0.159157	0.345742	ctg910:417925-427017(+)	protein_coding	0	Timeless protein C terminal region
AATGAGTAGAACTTCCAAAATTTT	114	cst-novel-miR114	0	24	3.1494	-1.80279	-3.35979	0.000780017	0.0336826	down	Cucsat.PASA.G21282.T7	5	717	740	Cleavage	0.307437	0.421869	0.492077	0.754787	Cucsat.PASA.G21282	-0.218904	4.43917	0.159157	0.345742	ctg910:417925-427017(+)	protein_coding	0	Timeless protein C terminal region
AATGAGTAGAACTTCCAAAATTTT	114	cst-novel-miR114	0	24	3.1494	-1.80279	-3.35979	0.000780017	0.0336826	down	Cucsat.PASA.G21282.T8	5	717	740	Cleavage	0.29265	-0.40441	0.27599	0.594519	Cucsat.PASA.G21282	-0.218904	4.43917	0.159157	0.345742	ctg910:417925-427017(+)	protein_coding	0	Timeless protein C terminal region
AATGAGTAGAACTTCCAAAATTTT	114	cst-novel-miR114	0	24	3.1494	-1.80279	-3.35979	0.000780017	0.0336826	down	Cucsat.PASA.G21282.T2	5	674	697	Cleavage	0.434236	0.121932	0.272301	0.591385	Cucsat.PASA.G21282	-0.218904	4.43917	0.159157	0.345742	ctg910:417925-427017(+)	protein_coding	0	Timeless protein C terminal region
AATGAGTAGAACTTCCAAAATTTT	114	cst-novel-miR114	0	24	3.1494	-1.80279	-3.35979	0.000780017	0.0336826	down	Cucsat.PASA.G21282.T4	5	674	697	Cleavage	0.301975	0.183777	0.455194	0.730348	Cucsat.PASA.G21282	-0.218904	4.43917	0.159157	0.345742	ctg910:417925-427017(+)	protein_coding	0	Timeless protein C terminal region
AATGAGTAGAACTTCCAAAATTTT	114	cst-novel-miR114	0	24	3.1494	-1.80279	-3.35979	0.000780017	0.0336826	down	Cucsat.PASA.G21282.T5	5	674	697	Cleavage	0.261916	0.345918	0.450114	0.726591	Cucsat.PASA.G21282	-0.218904	4.43917	0.159157	0.345742	ctg910:417925-427017(+)	protein_coding	0	Timeless protein C terminal region
AATGAGTAGAACTTCCAAAATTTT	114	cst-novel-miR114	0	24	3.1494	-1.80279	-3.35979	0.000780017	0.0336826	down	Cucsat.PASA.G21282.T6	5	674	697	Cleavage	0.473617	-0.240092	0.132504	0.438622	Cucsat.PASA.G21282	-0.218904	4.43917	0.159157	0.345742	ctg910:417925-427017(+)	protein_coding	0	Timeless protein C terminal region
AATGAGTAGAACTTCCAAAATTTT	114	cst-novel-miR114	0	24	3.1494	-1.80279	-3.35979	0.000780017	0.0336826	down	Cucsat.PASA.G21282.T1	5	745	768	Cleavage	0.412375	0.0232143	0.265758	0.585276	Cucsat.PASA.G21282	-0.218904	4.43917	0.159157	0.345742	ctg910:417925-427017(+)	protein_coding	0	Timeless protein C terminal region
AATGAGTAGAACTTCCAAAATTTT	114	cst-novel-miR114	0	24	3.1494	-1.80279	-3.35979	0.000780017	0.0336826	down	Cucsat.PASA.G21282.T3	5	717	740	Cleavage	-0.246138	0.688606	0.452665	0.7286	Cucsat.PASA.G21282	-0.218904	4.43917	0.159157	0.345742	ctg910:417925-427017(+)	protein_coding	0	Timeless protein C terminal region
AATGAGTAGAACTTCCAAAATTTT	114	cst-novel-miR114	0	24	3.1494	-1.80279	-3.35979	0.000780017	0.0336826	down	Cucsat.PASA.G8173.T1	5	1192	1217	Cleavage	0	0	0	0	Cucsat.PASA.G8173	0	0	0	0	0	0	0	0
ATCATGCCATCTCTTTGGATT	384-2	ath-miR393a-3p	ath-miR393a-3p	21	585.006	1.03856	3.22436	0.00126255	0.0461315	up	Cucsat.PASA.G6384.T12	2.5	469	489	Cleavage	-0.302664	4.95575	0.450871	0.727199	Cucsat.PASA.G6384	0.0201128	6.99242	0.800106	0.895705	ctg1429:587492-596477(+)	protein_coding	0	GYF domain-containing protein
ATCATGCCATCTCTTTGGATT	384-2	ath-miR393a-3p	ath-miR393a-3p	21	585.006	1.03856	3.22436	0.00126255	0.0461315	up	Cucsat.PASA.G6384.T7	2.5	731	751	Cleavage	-0.266356	3.25777	0.285906	0.603221	Cucsat.PASA.G6384	0.0201128	6.99242	0.800106	0.895705	ctg1429:587492-596477(+)	protein_coding	0	GYF domain-containing protein
ATCATGCCATCTCTTTGGATT	384-2	ath-miR393a-3p	ath-miR393a-3p	21	585.006	1.03856	3.22436	0.00126255	0.0461315	up	Cucsat.PASA.G6384.T8	2.5	677	697	Cleavage	-0.462985	4.07735	0.0642364	0.320945	Cucsat.PASA.G6384	0.0201128	6.99242	0.800106	0.895705	ctg1429:587492-596477(+)	protein_coding	0	GYF domain-containing protein
ATCATGCCATCTCTTTGGATT	384-2	ath-miR393a-3p	ath-miR393a-3p	21	585.006	1.03856	3.22436	0.00126255	0.0461315	up	Cucsat.PASA.G6384.T3	2.5	733	753	Cleavage	0.387755	3.04115	0.109321	0.404758	Cucsat.PASA.G6384	0.0201128	6.99242	0.800106	0.895705	ctg1429:587492-596477(+)	protein_coding	0	GYF domain-containing protein
ATCATGCCATCTCTTTGGATT	384-2	ath-miR393a-3p	ath-miR393a-3p	21	585.006	1.03856	3.22436	0.00126255	0.0461315	up	Cucsat.PASA.G6384.T5	2.5	761	781	Cleavage	0.195086	2.9546	0.421214	0.706507	Cucsat.PASA.G6384	0.0201128	6.99242	0.800106	0.895705	ctg1429:587492-596477(+)	protein_coding	0	GYF domain-containing protein
ATCATGCCATCTCTTTGGATT	384-2	ath-miR393a-3p	ath-miR393a-3p	21	585.006	1.03856	3.22436	0.00126255	0.0461315	up	Cucsat.PASA.G6384.T1	2.5	781	801	Cleavage	0.881627	3.82253	0.0714628	0.336354	Cucsat.PASA.G6384	0.0201128	6.99242	0.800106	0.895705	ctg1429:587492-596477(+)	protein_coding	0	GYF domain-containing protein
ATCATGCCATCTCTTTGGATT	384-2	ath-miR393a-3p	ath-miR393a-3p	21	585.006	1.03856	3.22436	0.00126255	0.0461315	up	Cucsat.PASA.G6384.T2	2.5	731	751	Cleavage	0.0931403	2.72352	0.676187	0.859543	Cucsat.PASA.G6384	0.0201128	6.99242	0.800106	0.895705	ctg1429:587492-596477(+)	protein_coding	0	GYF domain-containing protein
ATCATGCCATCTCTTTGGATT	384-2	ath-miR393a-3p	ath-miR393a-3p	21	585.006	1.03856	3.22436	0.00126255	0.0461315	up	Cucsat.PASA.G6384.T11	2.5	745	765	Cleavage	0.600748	2.70791	0.032106	0.239536	Cucsat.PASA.G6384	0.0201128	6.99242	0.800106	0.895705	ctg1429:587492-596477(+)	protein_coding	0	GYF domain-containing protein
ATCATGCCATCTCTTTGGATT	384-2	ath-miR393a-3p	ath-miR393a-3p	21	585.006	1.03856	3.22436	0.00126255	0.0461315	up	Cucsat.PASA.G6384.T6	2.5	731	751	Cleavage	-0.0851121	1.94913	0.587395	0.810948	Cucsat.PASA.G6384	0.0201128	6.99242	0.800106	0.895705	ctg1429:587492-596477(+)	protein_coding	0	GYF domain-containing protein
ATCATGCCATCTCTTTGGATT	384-2	ath-miR393a-3p	ath-miR393a-3p	21	585.006	1.03856	3.22436	0.00126255	0.0461315	up	Cucsat.PASA.G6384.T4	2.5	731	751	Cleavage	-0.0311651	2.53297	0.883199	0.955476	Cucsat.PASA.G6384	0.0201128	6.99242	0.800106	0.895705	ctg1429:587492-596477(+)	protein_coding	0	GYF domain-containing protein
ATCATGCCATCTCTTTGGATT	384-2	ath-miR393a-3p	ath-miR393a-3p	21	585.006	1.03856	3.22436	0.00126255	0.0461315	up	Cucsat.PASA.G6384.T10	2.5	731	751	Cleavage	0.00359351	1.95279	0.982744	0.993869	Cucsat.PASA.G6384	0.0201128	6.99242	0.800106	0.895705	ctg1429:587492-596477(+)	protein_coding	0	GYF domain-containing protein
ATCATGCCATCTCTTTGGATT	384-2	ath-miR393a-3p	ath-miR393a-3p	21	585.006	1.03856	3.22436	0.00126255	0.0461315	up	Cucsat.PASA.G6384.T9	2.5	731	751	Cleavage	0.133457	2.45834	0.46749	0.738786	Cucsat.PASA.G6384	0.0201128	6.99242	0.800106	0.895705	ctg1429:587492-596477(+)	protein_coding	0	GYF domain-containing protein
ATCATGCCATCTCTTTGGATT	384-2	ath-miR393a-3p	ath-miR393a-3p	21	585.006	1.03856	3.22436	0.00126255	0.0461315	up	Cucsat.PASA.G2374.T7	2.5	596	616	Cleavage	1.81893	-1.04743	5.87733e-10	1.01567e-06	Cucsat.PASA.G2374	0.280389	2.14302	0.0854886	0.229432	ctg1002:4207663-4214781(+)	protein_coding	0	Putative methyltransferase
ATCATGCCATCTCTTTGGATT	384-2	ath-miR393a-3p	ath-miR393a-3p	21	585.006	1.03856	3.22436	0.00126255	0.0461315	up	Cucsat.PASA.G5603.T17	2.5	1523	1543	Cleavage	0.34618	-0.51966	0.140747	0.450314	Cucsat.PASA.G5603	0.134543	5.93122	0.387352	0.595204	ctg1299:275505-290320(-)	protein_coding	NDA1	NADH dehydrogenase)-like
ATCATGCCATCTCTTTGGATT	384-2	ath-miR393a-3p	ath-miR393a-3p	21	585.006	1.03856	3.22436	0.00126255	0.0461315	up	Cucsat.PASA.G16626.T21	3	76	96	Cleavage	-0.501764	3.74912	0.181755	0.501244	Cucsat.PASA.G16626	0.120738	5.80206	0.157121	0.342458	ctg24:1829206-1837178(+)	protein_coding	0	chaperone protein
ATCATGCCATCTCTTTGGATT	384-2	ath-miR393a-3p	ath-miR393a-3p	21	585.006	1.03856	3.22436	0.00126255	0.0461315	up	Cucsat.PASA.G16626.T20	3	599	619	Cleavage	-0.946786	2.95799	0.0762422	0.345657	Cucsat.PASA.G16626	0.120738	5.80206	0.157121	0.342458	ctg24:1829206-1837178(+)	protein_coding	0	chaperone protein
ATCATGCCATCTCTTTGGATT	384-2	ath-miR393a-3p	ath-miR393a-3p	21	585.006	1.03856	3.22436	0.00126255	0.0461315	up	Cucsat.PASA.G16626.T19	3	1142	1162	Cleavage	0.393726	-0.202161	0.395373	0.687767	Cucsat.PASA.G16626	0.120738	5.80206	0.157121	0.342458	ctg24:1829206-1837178(+)	protein_coding	0	chaperone protein
ATCATGCCATCTCTTTGGATT	384-2	ath-miR393a-3p	ath-miR393a-3p	21	585.006	1.03856	3.22436	0.00126255	0.0461315	up	Cucsat.PASA.G16626.T13	3	1229	1249	Cleavage	0.537169	0.673294	0.232436	0.553807	Cucsat.PASA.G16626	0.120738	5.80206	0.157121	0.342458	ctg24:1829206-1837178(+)	protein_coding	0	chaperone protein
ATCATGCCATCTCTTTGGATT	384-2	ath-miR393a-3p	ath-miR393a-3p	21	585.006	1.03856	3.22436	0.00126255	0.0461315	up	Cucsat.PASA.G16626.T18	3	1210	1230	Cleavage	0.355773	-0.252065	0.376942	0.674841	Cucsat.PASA.G16626	0.120738	5.80206	0.157121	0.342458	ctg24:1829206-1837178(+)	protein_coding	0	chaperone protein
ATCATGCCATCTCTTTGGATT	384-2	ath-miR393a-3p	ath-miR393a-3p	21	585.006	1.03856	3.22436	0.00126255	0.0461315	up	Cucsat.PASA.G16626.T17	3	1212	1232	Cleavage	0.00538714	0.242088	0.987695	0.995581	Cucsat.PASA.G16626	0.120738	5.80206	0.157121	0.342458	ctg24:1829206-1837178(+)	protein_coding	0	chaperone protein
ATCATGCCATCTCTTTGGATT	384-2	ath-miR393a-3p	ath-miR393a-3p	21	585.006	1.03856	3.22436	0.00126255	0.0461315	up	Cucsat.PASA.G16626.T9	3	1256	1276	Cleavage	0.00149644	0.248126	0.996695	0.998671	Cucsat.PASA.G16626	0.120738	5.80206	0.157121	0.342458	ctg24:1829206-1837178(+)	protein_coding	0	chaperone protein
ATCATGCCATCTCTTTGGATT	384-2	ath-miR393a-3p	ath-miR393a-3p	21	585.006	1.03856	3.22436	0.00126255	0.0461315	up	Cucsat.PASA.G16626.T1	3	1284	1304	Cleavage	1.66864	3.00303	0.0744506	0.342337	Cucsat.PASA.G16626	0.120738	5.80206	0.157121	0.342458	ctg24:1829206-1837178(+)	protein_coding	0	chaperone protein
ATCATGCCATCTCTTTGGATT	384-2	ath-miR393a-3p	ath-miR393a-3p	21	585.006	1.03856	3.22436	0.00126255	0.0461315	up	Cucsat.PASA.G16626.T15	3	1229	1249	Cleavage	0.603513	-0.364474	0.144157	0.455129	Cucsat.PASA.G16626	0.120738	5.80206	0.157121	0.342458	ctg24:1829206-1837178(+)	protein_coding	0	chaperone protein
ATCATGCCATCTCTTTGGATT	384-2	ath-miR393a-3p	ath-miR393a-3p	21	585.006	1.03856	3.22436	0.00126255	0.0461315	up	Cucsat.PASA.G16626.T16	3	1229	1249	Cleavage	0.335177	-0.166629	0.376723	0.674748	Cucsat.PASA.G16626	0.120738	5.80206	0.157121	0.342458	ctg24:1829206-1837178(+)	protein_coding	0	chaperone protein
ATCATGCCATCTCTTTGGATT	384-2	ath-miR393a-3p	ath-miR393a-3p	21	585.006	1.03856	3.22436	0.00126255	0.0461315	up	Cucsat.PASA.G16626.T8	3	1229	1249	Cleavage	0.311543	0.799189	0.513445	0.767696	Cucsat.PASA.G16626	0.120738	5.80206	0.157121	0.342458	ctg24:1829206-1837178(+)	protein_coding	0	chaperone protein
ATCATGCCATCTCTTTGGATT	384-2	ath-miR393a-3p	ath-miR393a-3p	21	585.006	1.03856	3.22436	0.00126255	0.0461315	up	Cucsat.PASA.G16626.T3	3	2084	2104	Cleavage	-0.476159	1.80989	0.152459	0.46649	Cucsat.PASA.G16626	0.120738	5.80206	0.157121	0.342458	ctg24:1829206-1837178(+)	protein_coding	0	chaperone protein
ATCATGCCATCTCTTTGGATT	384-2	ath-miR393a-3p	ath-miR393a-3p	21	585.006	1.03856	3.22436	0.00126255	0.0461315	up	Cucsat.PASA.G16626.T6	3	1246	1266	Cleavage	0.727536	-0.320223	0.000689917	0.0386155	Cucsat.PASA.G16626	0.120738	5.80206	0.157121	0.342458	ctg24:1829206-1837178(+)	protein_coding	0	chaperone protein
ATCATGCCATCTCTTTGGATT	384-2	ath-miR393a-3p	ath-miR393a-3p	21	585.006	1.03856	3.22436	0.00126255	0.0461315	up	Cucsat.PASA.G16626.T5	3	1243	1263	Cleavage	0.356148	-0.420166	0.0401337	0.262819	Cucsat.PASA.G16626	0.120738	5.80206	0.157121	0.342458	ctg24:1829206-1837178(+)	protein_coding	0	chaperone protein
ATCATGCCATCTCTTTGGATT	384-2	ath-miR393a-3p	ath-miR393a-3p	21	585.006	1.03856	3.22436	0.00126255	0.0461315	up	Cucsat.PASA.G16626.T2	3	1246	1266	Cleavage	0.419052	-0.234221	0.0405275	0.263775	Cucsat.PASA.G16626	0.120738	5.80206	0.157121	0.342458	ctg24:1829206-1837178(+)	protein_coding	0	chaperone protein
ATCATGCCATCTCTTTGGATT	384-2	ath-miR393a-3p	ath-miR393a-3p	21	585.006	1.03856	3.22436	0.00126255	0.0461315	up	Cucsat.PASA.G16626.T11	3	1229	1249	Cleavage	0	0	0	0	Cucsat.PASA.G16626	0.120738	5.80206	0.157121	0.342458	ctg24:1829206-1837178(+)	protein_coding	0	chaperone protein
ATCATGCCATCTCTTTGGATT	384-2	ath-miR393a-3p	ath-miR393a-3p	21	585.006	1.03856	3.22436	0.00126255	0.0461315	up	Cucsat.PASA.G16626.T12	3	1229	1249	Cleavage	0	0	0	0	Cucsat.PASA.G16626	0.120738	5.80206	0.157121	0.342458	ctg24:1829206-1837178(+)	protein_coding	0	chaperone protein
ATCATGCCATCTCTTTGGATT	384-2	ath-miR393a-3p	ath-miR393a-3p	21	585.006	1.03856	3.22436	0.00126255	0.0461315	up	Cucsat.PASA.G16626.T10	3	1229	1249	Cleavage	0	0	0	0	Cucsat.PASA.G16626	0.120738	5.80206	0.157121	0.342458	ctg24:1829206-1837178(+)	protein_coding	0	chaperone protein
ATCATGCCATCTCTTTGGATT	384-2	ath-miR393a-3p	ath-miR393a-3p	21	585.006	1.03856	3.22436	0.00126255	0.0461315	up	Cucsat.PASA.G16626.T7	3	1229	1249	Cleavage	-0.0353563	-0.398304	0.86556	0.948588	Cucsat.PASA.G16626	0.120738	5.80206	0.157121	0.342458	ctg24:1829206-1837178(+)	protein_coding	0	chaperone protein
ATCATGCCATCTCTTTGGATT	384-2	ath-miR393a-3p	ath-miR393a-3p	21	585.006	1.03856	3.22436	0.00126255	0.0461315	up	Cucsat.PASA.G16626.T4	3	2084	2104	Cleavage	0.135443	-0.0549371	0.497211	0.758239	Cucsat.PASA.G16626	0.120738	5.80206	0.157121	0.342458	ctg24:1829206-1837178(+)	protein_coding	0	chaperone protein
ATCATGCCATCTCTTTGGATT	384-2	ath-miR393a-3p	ath-miR393a-3p	21	585.006	1.03856	3.22436	0.00126255	0.0461315	up	Cucsat.PASA.G16626.T14	3	2084	2104	Cleavage	-0.203956	-0.245506	0.332492	0.640995	Cucsat.PASA.G16626	0.120738	5.80206	0.157121	0.342458	ctg24:1829206-1837178(+)	protein_coding	0	chaperone protein
ATCATGCCATCTCTTTGGATT	384-2	ath-miR393a-3p	ath-miR393a-3p	21	585.006	1.03856	3.22436	0.00126255	0.0461315	up	Cucsat.PASA.G3656.T3	3	1053	1073	Cleavage	-3.4426	3.72319	0.00530457	0.108133	Cucsat.PASA.G3656	0.0946946	6.93098	0.69037	0.828155	ctg1047:589376-594247(+)	protein_coding	0	pectinesterase
ATCATGCCATCTCTTTGGATT	384-2	ath-miR393a-3p	ath-miR393a-3p	21	585.006	1.03856	3.22436	0.00126255	0.0461315	up	Cucsat.PASA.G3656.T1	3	1684	1704	Cleavage	0.527114	6.36332	0.282362	0.600259	Cucsat.PASA.G3656	0.0946946	6.93098	0.69037	0.828155	ctg1047:589376-594247(+)	protein_coding	0	pectinesterase
ATCATGCCATCTCTTTGGATT	384-2	ath-miR393a-3p	ath-miR393a-3p	21	585.006	1.03856	3.22436	0.00126255	0.0461315	up	Cucsat.PASA.G3656.T2	3	3620	3640	Cleavage	-0.346177	3.03784	0.413044	0.700716	Cucsat.PASA.G3656	0.0946946	6.93098	0.69037	0.828155	ctg1047:589376-594247(+)	protein_coding	0	pectinesterase
ATCATGCCATCTCTTTGGATT	384-2	ath-miR393a-3p	ath-miR393a-3p	21	585.006	1.03856	3.22436	0.00126255	0.0461315	up	Cucsat.PASA.G2235.T50	3	1021	1041	Cleavage	0	0	0	0	Cucsat.PASA.G2235	-0.183422	4.68133	0.0912408	0.239605	ctg1002:1755457-1762475(+)	protein_coding	0	Inherit from KOG: amino acid | OTU domain-containing protein
ATCATGCCATCTCTTTGGATT	384-2	ath-miR393a-3p	ath-miR393a-3p	21	585.006	1.03856	3.22436	0.00126255	0.0461315	up	Cucsat.PASA.G2235.T33	3	1244	1264	Cleavage	0	0	0	0	Cucsat.PASA.G2235	-0.183422	4.68133	0.0912408	0.239605	ctg1002:1755457-1762475(+)	protein_coding	0	Inherit from KOG: amino acid | OTU domain-containing protein
ATCATGCCATCTCTTTGGATT	384-2	ath-miR393a-3p	ath-miR393a-3p	21	585.006	1.03856	3.22436	0.00126255	0.0461315	up	Cucsat.PASA.G2235.T48	3	1253	1273	Cleavage	0	0	0	0	Cucsat.PASA.G2235	-0.183422	4.68133	0.0912408	0.239605	ctg1002:1755457-1762475(+)	protein_coding	0	Inherit from KOG: amino acid | OTU domain-containing protein
ATCATGCCATCTCTTTGGATT	384-2	ath-miR393a-3p	ath-miR393a-3p	21	585.006	1.03856	3.22436	0.00126255	0.0461315	up	Cucsat.PASA.G2235.T34	3	1358	1378	Cleavage	0	0	0	0	Cucsat.PASA.G2235	-0.183422	4.68133	0.0912408	0.239605	ctg1002:1755457-1762475(+)	protein_coding	0	Inherit from KOG: amino acid | OTU domain-containing protein
ATCATGCCATCTCTTTGGATT	384-2	ath-miR393a-3p	ath-miR393a-3p	21	585.006	1.03856	3.22436	0.00126255	0.0461315	up	Cucsat.PASA.G2235.T21	3	1779	1799	Cleavage	0	0	0	0	Cucsat.PASA.G2235	-0.183422	4.68133	0.0912408	0.239605	ctg1002:1755457-1762475(+)	protein_coding	0	Inherit from KOG: amino acid | OTU domain-containing protein
ATCATGCCATCTCTTTGGATT	384-2	ath-miR393a-3p	ath-miR393a-3p	21	585.006	1.03856	3.22436	0.00126255	0.0461315	up	Cucsat.PASA.G2235.T14	3	2480	2500	Cleavage	0	0	0	0	Cucsat.PASA.G2235	-0.183422	4.68133	0.0912408	0.239605	ctg1002:1755457-1762475(+)	protein_coding	0	Inherit from KOG: amino acid | OTU domain-containing protein
ATCATGCCATCTCTTTGGATT	384-2	ath-miR393a-3p	ath-miR393a-3p	21	585.006	1.03856	3.22436	0.00126255	0.0461315	up	Cucsat.PASA.G2235.T12	3	2480	2500	Cleavage	0	0	0	0	Cucsat.PASA.G2235	-0.183422	4.68133	0.0912408	0.239605	ctg1002:1755457-1762475(+)	protein_coding	0	Inherit from KOG: amino acid | OTU domain-containing protein
ATCATGCCATCTCTTTGGATT	384-2	ath-miR393a-3p	ath-miR393a-3p	21	585.006	1.03856	3.22436	0.00126255	0.0461315	up	Cucsat.PASA.G2235.T11	3	2594	2614	Cleavage	0	0	0	0	Cucsat.PASA.G2235	-0.183422	4.68133	0.0912408	0.239605	ctg1002:1755457-1762475(+)	protein_coding	0	Inherit from KOG: amino acid | OTU domain-containing protein
ATCATGCCATCTCTTTGGATT	384-2	ath-miR393a-3p	ath-miR393a-3p	21	585.006	1.03856	3.22436	0.00126255	0.0461315	up	Cucsat.PASA.G2235.T7	3	3148	3168	Cleavage	0	0	0	0	Cucsat.PASA.G2235	-0.183422	4.68133	0.0912408	0.239605	ctg1002:1755457-1762475(+)	protein_coding	0	Inherit from KOG: amino acid | OTU domain-containing protein
ATCATGCCATCTCTTTGGATT	384-2	ath-miR393a-3p	ath-miR393a-3p	21	585.006	1.03856	3.22436	0.00126255	0.0461315	up	Cucsat.PASA.G1085.T6	3	406	426	Cleavage	0	0	0	0	Cucsat.PASA.G1085	-0.754107	1.03179	0.000345763	0.00540235	ctg1:7633436-7636960(+)	protein_coding	0	cytochrome P450
ATCATGCCATCTCTTTGGATT	384-2	ath-miR393a-3p	ath-miR393a-3p	21	585.006	1.03856	3.22436	0.00126255	0.0461315	up	Cucsat.PASA.G1085.T4	3	1034	1054	Cleavage	-2.05009	-0.953471	0.0037027	0.0911046	Cucsat.PASA.G1085	-0.754107	1.03179	0.000345763	0.00540235	ctg1:7633436-7636960(+)	protein_coding	0	cytochrome P450
ATCATGCCATCTCTTTGGATT	384-2	ath-miR393a-3p	ath-miR393a-3p	21	585.006	1.03856	3.22436	0.00126255	0.0461315	up	Cucsat.PASA.G10994.T20	3	2	22	Cleavage	0	0	0	0	Cucsat.PASA.G10994	0.468194	5.49103	0.0564948	0.173275	ctg1709:1-23167(-)	protein_coding	0	peroxisome biogenesis protein
ATCATGCCATCTCTTTGGATT	384-2	ath-miR393a-3p	ath-miR393a-3p	21	585.006	1.03856	3.22436	0.00126255	0.0461315	up	Cucsat.PASA.G1085.T2	3	1510	1530	Cleavage	0	0	0	0	Cucsat.PASA.G1085	-0.754107	1.03179	0.000345763	0.00540235	ctg1:7633436-7636960(+)	protein_coding	0	cytochrome P450
ATCATGCCATCTCTTTGGATT	384-2	ath-miR393a-3p	ath-miR393a-3p	21	585.006	1.03856	3.22436	0.00126255	0.0461315	up	Cucsat.PASA.G1085.T5	3	1585	1605	Cleavage	0	0	0	0	Cucsat.PASA.G1085	-0.754107	1.03179	0.000345763	0.00540235	ctg1:7633436-7636960(+)	protein_coding	0	cytochrome P450
ATCATGCCATCTCTTTGGATT	384-2	ath-miR393a-3p	ath-miR393a-3p	21	585.006	1.03856	3.22436	0.00126255	0.0461315	up	Cucsat.PASA.G1085.T3	3	1538	1558	Cleavage	0	0	0	0	Cucsat.PASA.G1085	-0.754107	1.03179	0.000345763	0.00540235	ctg1:7633436-7636960(+)	protein_coding	0	cytochrome P450
ATCATGCCATCTCTTTGGATT	384-2	ath-miR393a-3p	ath-miR393a-3p	21	585.006	1.03856	3.22436	0.00126255	0.0461315	up	Cucsat.PASA.G1085.T1	3	1592	1612	Cleavage	0	0	0	0	Cucsat.PASA.G1085	-0.754107	1.03179	0.000345763	0.00540235	ctg1:7633436-7636960(+)	protein_coding	0	cytochrome P450
ATCATGCCATCTCTTTGGATT	384-2	ath-miR393a-3p	ath-miR393a-3p	21	585.006	1.03856	3.22436	0.00126255	0.0461315	up	Cucsat.PASA.G10994.T16	3	254	274	Cleavage	0	0	0	0	Cucsat.PASA.G10994	0.468194	5.49103	0.0564948	0.173275	ctg1709:1-23167(-)	protein_coding	0	peroxisome biogenesis protein
ATCATGCCATCTCTTTGGATT	384-2	ath-miR393a-3p	ath-miR393a-3p	21	585.006	1.03856	3.22436	0.00126255	0.0461315	up	Cucsat.PASA.G15867.T9	3	94	114	Cleavage	0.216343	2.6732	0.569953	0.800861	Cucsat.PASA.G15867	-0.409161	5.20598	0.0493806	0.158432	ctg211:2473-14585(+)	protein_coding	0	peroxisome biogenesis protein
ATCATGCCATCTCTTTGGATT	384-2	ath-miR393a-3p	ath-miR393a-3p	21	585.006	1.03856	3.22436	0.00126255	0.0461315	up	Cucsat.PASA.G15867.T10	3	2	22	Cleavage	0	0	0	0	Cucsat.PASA.G15867	-0.409161	5.20598	0.0493806	0.158432	ctg211:2473-14585(+)	protein_coding	0	peroxisome biogenesis protein
ATCATGCCATCTCTTTGGATT	384-2	ath-miR393a-3p	ath-miR393a-3p	21	585.006	1.03856	3.22436	0.00126255	0.0461315	up	Cucsat.PASA.G15867.T5	3	297	317	Cleavage	-1.30912	0.598716	0.0755404	0.344367	Cucsat.PASA.G15867	-0.409161	5.20598	0.0493806	0.158432	ctg211:2473-14585(+)	protein_coding	0	peroxisome biogenesis protein
ATCATGCCATCTCTTTGGATT	384-2	ath-miR393a-3p	ath-miR393a-3p	21	585.006	1.03856	3.22436	0.00126255	0.0461315	up	Cucsat.PASA.G15867.T3	3	538	558	Cleavage	-0.655196	2.59468	0.16913	0.486238	Cucsat.PASA.G15867	-0.409161	5.20598	0.0493806	0.158432	ctg211:2473-14585(+)	protein_coding	0	peroxisome biogenesis protein
ATCATGCCATCTCTTTGGATT	384-2	ath-miR393a-3p	ath-miR393a-3p	21	585.006	1.03856	3.22436	0.00126255	0.0461315	up	Cucsat.PASA.G15867.T8	3	329	349	Cleavage	0	0	0	0	Cucsat.PASA.G15867	-0.409161	5.20598	0.0493806	0.158432	ctg211:2473-14585(+)	protein_coding	0	peroxisome biogenesis protein
ATCATGCCATCTCTTTGGATT	384-2	ath-miR393a-3p	ath-miR393a-3p	21	585.006	1.03856	3.22436	0.00126255	0.0461315	up	Cucsat.PASA.G15867.T12	3	750	770	Cleavage	0	0	0	0	Cucsat.PASA.G15867	-0.409161	5.20598	0.0493806	0.158432	ctg211:2473-14585(+)	protein_coding	0	peroxisome biogenesis protein
ATCATGCCATCTCTTTGGATT	384-2	ath-miR393a-3p	ath-miR393a-3p	21	585.006	1.03856	3.22436	0.00126255	0.0461315	up	Cucsat.PASA.G15867.T2	3	754	774	Cleavage	-0.451996	3.86251	0.196935	0.518523	Cucsat.PASA.G15867	-0.409161	5.20598	0.0493806	0.158432	ctg211:2473-14585(+)	protein_coding	0	peroxisome biogenesis protein
ATCATGCCATCTCTTTGGATT	384-2	ath-miR393a-3p	ath-miR393a-3p	21	585.006	1.03856	3.22436	0.00126255	0.0461315	up	Cucsat.PASA.G15867.T6	3	750	770	Cleavage	0	0	0	0	Cucsat.PASA.G15867	-0.409161	5.20598	0.0493806	0.158432	ctg211:2473-14585(+)	protein_coding	0	peroxisome biogenesis protein
ATCATGCCATCTCTTTGGATT	384-2	ath-miR393a-3p	ath-miR393a-3p	21	585.006	1.03856	3.22436	0.00126255	0.0461315	up	Cucsat.PASA.G15867.T7	3	750	770	Cleavage	0	0	0	0	Cucsat.PASA.G15867	-0.409161	5.20598	0.0493806	0.158432	ctg211:2473-14585(+)	protein_coding	0	peroxisome biogenesis protein
ATCATGCCATCTCTTTGGATT	384-2	ath-miR393a-3p	ath-miR393a-3p	21	585.006	1.03856	3.22436	0.00126255	0.0461315	up	Cucsat.PASA.G15867.T4	3	953	973	Cleavage	-0.305348	-1.10576	0.538411	0.783035	Cucsat.PASA.G15867	-0.409161	5.20598	0.0493806	0.158432	ctg211:2473-14585(+)	protein_coding	0	peroxisome biogenesis protein
ATCATGCCATCTCTTTGGATT	384-2	ath-miR393a-3p	ath-miR393a-3p	21	585.006	1.03856	3.22436	0.00126255	0.0461315	up	Cucsat.PASA.G15867.T1	3	1060	1080	Cleavage	0.137567	-0.557234	0.737433	0.890542	Cucsat.PASA.G15867	-0.409161	5.20598	0.0493806	0.158432	ctg211:2473-14585(+)	protein_coding	0	peroxisome biogenesis protein
ATCATGCCATCTCTTTGGATT	384-2	ath-miR393a-3p	ath-miR393a-3p	21	585.006	1.03856	3.22436	0.00126255	0.0461315	up	Cucsat.PASA.G10994.T11	3	2790	2810	Cleavage	0	0	0	0	Cucsat.PASA.G10994	0.468194	5.49103	0.0564948	0.173275	ctg1709:1-23167(-)	protein_coding	0	peroxisome biogenesis protein
ATCATGCCATCTCTTTGGATT	384-2	ath-miR393a-3p	ath-miR393a-3p	21	585.006	1.03856	3.22436	0.00126255	0.0461315	up	Cucsat.PASA.G10994.T13	3	2673	2693	Cleavage	0.322726	0.0764297	0.399932	0.691292	Cucsat.PASA.G10994	0.468194	5.49103	0.0564948	0.173275	ctg1709:1-23167(-)	protein_coding	0	peroxisome biogenesis protein
ATCATGCCATCTCTTTGGATT	384-2	ath-miR393a-3p	ath-miR393a-3p	21	585.006	1.03856	3.22436	0.00126255	0.0461315	up	Cucsat.PASA.G10994.T9	3	3073	3093	Cleavage	0.195123	0.857784	0.60833	0.823012	Cucsat.PASA.G10994	0.468194	5.49103	0.0564948	0.173275	ctg1709:1-23167(-)	protein_coding	0	peroxisome biogenesis protein
ATCATGCCATCTCTTTGGATT	384-2	ath-miR393a-3p	ath-miR393a-3p	21	585.006	1.03856	3.22436	0.00126255	0.0461315	up	Cucsat.PASA.G10994.T10	3	3235	3255	Cleavage	0.11087	-0.391866	0.657882	0.849963	Cucsat.PASA.G10994	0.468194	5.49103	0.0564948	0.173275	ctg1709:1-23167(-)	protein_coding	0	peroxisome biogenesis protein
ATCATGCCATCTCTTTGGATT	384-2	ath-miR393a-3p	ath-miR393a-3p	21	585.006	1.03856	3.22436	0.00126255	0.0461315	up	Cucsat.PASA.G10994.T2	3	3166	3186	Cleavage	0.806604	2.17143	0.0209493	0.199191	Cucsat.PASA.G10994	0.468194	5.49103	0.0564948	0.173275	ctg1709:1-23167(-)	protein_coding	0	peroxisome biogenesis protein
ATCATGCCATCTCTTTGGATT	384-2	ath-miR393a-3p	ath-miR393a-3p	21	585.006	1.03856	3.22436	0.00126255	0.0461315	up	Cucsat.PASA.G10994.T14	3	3217	3237	Cleavage	-0.363726	0.930313	0.30275	0.617123	Cucsat.PASA.G10994	0.468194	5.49103	0.0564948	0.173275	ctg1709:1-23167(-)	protein_coding	0	peroxisome biogenesis protein
ATCATGCCATCTCTTTGGATT	384-2	ath-miR393a-3p	ath-miR393a-3p	21	585.006	1.03856	3.22436	0.00126255	0.0461315	up	Cucsat.PASA.G10994.T12	3	3223	3243	Cleavage	-0.131567	3.20425	0.704126	0.873992	Cucsat.PASA.G10994	0.468194	5.49103	0.0564948	0.173275	ctg1709:1-23167(-)	protein_coding	0	peroxisome biogenesis protein
ATCATGCCATCTCTTTGGATT	384-2	ath-miR393a-3p	ath-miR393a-3p	21	585.006	1.03856	3.22436	0.00126255	0.0461315	up	Cucsat.PASA.G10994.T5	3	3274	3294	Cleavage	0.842034	1.53012	0.107242	0.40126	Cucsat.PASA.G10994	0.468194	5.49103	0.0564948	0.173275	ctg1709:1-23167(-)	protein_coding	0	peroxisome biogenesis protein
ATCATGCCATCTCTTTGGATT	384-2	ath-miR393a-3p	ath-miR393a-3p	21	585.006	1.03856	3.22436	0.00126255	0.0461315	up	Cucsat.PASA.G10994.T4	3	3274	3294	Cleavage	0.237062	0.880101	0.548694	0.788918	Cucsat.PASA.G10994	0.468194	5.49103	0.0564948	0.173275	ctg1709:1-23167(-)	protein_coding	0	peroxisome biogenesis protein
ATCATGCCATCTCTTTGGATT	384-2	ath-miR393a-3p	ath-miR393a-3p	21	585.006	1.03856	3.22436	0.00126255	0.0461315	up	Cucsat.PASA.G10994.T1	3	3274	3294	Cleavage	1.55129	2.78338	0.0589162	0.309773	Cucsat.PASA.G10994	0.468194	5.49103	0.0564948	0.173275	ctg1709:1-23167(-)	protein_coding	0	peroxisome biogenesis protein
ATCATGCCATCTCTTTGGATT	384-2	ath-miR393a-3p	ath-miR393a-3p	21	585.006	1.03856	3.22436	0.00126255	0.0461315	up	Cucsat.PASA.G2520.T42	3	1546	1566	Cleavage	0.2123	-0.935898	0.700048	0.872135	Cucsat.PASA.G2520	-0.059278	7.12445	0.537373	0.718379	ctg1002:6205609-6222296(+)	protein_coding	0	CAS1 domain-containing protein | Starch synthase
ATCATGCCATCTCTTTGGATT	384-2	ath-miR393a-3p	ath-miR393a-3p	21	585.006	1.03856	3.22436	0.00126255	0.0461315	up	Cucsat.PASA.G10994.T8	3	3311	3331	Cleavage	0.121723	0.969649	0.738909	0.891282	Cucsat.PASA.G10994	0.468194	5.49103	0.0564948	0.173275	ctg1709:1-23167(-)	protein_coding	0	peroxisome biogenesis protein
ATCATGCCATCTCTTTGGATT	384-2	ath-miR393a-3p	ath-miR393a-3p	21	585.006	1.03856	3.22436	0.00126255	0.0461315	up	Cucsat.PASA.G10994.T3	3	3274	3294	Cleavage	0.680414	0.749033	0.0330444	0.242048	Cucsat.PASA.G10994	0.468194	5.49103	0.0564948	0.173275	ctg1709:1-23167(-)	protein_coding	0	peroxisome biogenesis protein
ATCATGCCATCTCTTTGGATT	384-2	ath-miR393a-3p	ath-miR393a-3p	21	585.006	1.03856	3.22436	0.00126255	0.0461315	up	Cucsat.PASA.G2520.T29	3	1613	1633	Cleavage	0.610989	-0.690869	0.15558	0.470305	Cucsat.PASA.G2520	-0.059278	7.12445	0.537373	0.718379	ctg1002:6205609-6222296(+)	protein_coding	0	CAS1 domain-containing protein | Starch synthase
ATCATGCCATCTCTTTGGATT	384-2	ath-miR393a-3p	ath-miR393a-3p	21	585.006	1.03856	3.22436	0.00126255	0.0461315	up	Cucsat.PASA.G10994.T6	3	3344	3364	Cleavage	0.455989	0.510803	0.176034	0.494111	Cucsat.PASA.G10994	0.468194	5.49103	0.0564948	0.173275	ctg1709:1-23167(-)	protein_coding	0	peroxisome biogenesis protein
ATCATGCCATCTCTTTGGATT	384-2	ath-miR393a-3p	ath-miR393a-3p	21	585.006	1.03856	3.22436	0.00126255	0.0461315	up	Cucsat.PASA.G2520.T32	3	1558	1578	Cleavage	1.13672	0.233945	0.0227312	0.2062	Cucsat.PASA.G2520	-0.059278	7.12445	0.537373	0.718379	ctg1002:6205609-6222296(+)	protein_coding	0	CAS1 domain-containing protein | Starch synthase
ATCATGCCATCTCTTTGGATT	384-2	ath-miR393a-3p	ath-miR393a-3p	21	585.006	1.03856	3.22436	0.00126255	0.0461315	up	Cucsat.PASA.G2520.T26	3	1613	1633	Cleavage	0.721181	-1.06149	0.253749	0.573363	Cucsat.PASA.G2520	-0.059278	7.12445	0.537373	0.718379	ctg1002:6205609-6222296(+)	protein_coding	0	CAS1 domain-containing protein | Starch synthase
ATCATGCCATCTCTTTGGATT	384-2	ath-miR393a-3p	ath-miR393a-3p	21	585.006	1.03856	3.22436	0.00126255	0.0461315	up	Cucsat.PASA.G2520.T31	3	1546	1566	Cleavage	0	0	0	0	Cucsat.PASA.G2520	-0.059278	7.12445	0.537373	0.718379	ctg1002:6205609-6222296(+)	protein_coding	0	CAS1 domain-containing protein | Starch synthase
ATCATGCCATCTCTTTGGATT	384-2	ath-miR393a-3p	ath-miR393a-3p	21	585.006	1.03856	3.22436	0.00126255	0.0461315	up	Cucsat.PASA.G2520.T27	3	1613	1633	Cleavage	0.954982	-0.652002	0.0815452	0.356769	Cucsat.PASA.G2520	-0.059278	7.12445	0.537373	0.718379	ctg1002:6205609-6222296(+)	protein_coding	0	CAS1 domain-containing protein | Starch synthase
ATCATGCCATCTCTTTGGATT	384-2	ath-miR393a-3p	ath-miR393a-3p	21	585.006	1.03856	3.22436	0.00126255	0.0461315	up	Cucsat.PASA.G2520.T30	3	1546	1566	Cleavage	0.703516	-0.754311	0.0689158	0.33135	Cucsat.PASA.G2520	-0.059278	7.12445	0.537373	0.718379	ctg1002:6205609-6222296(+)	protein_coding	0	CAS1 domain-containing protein | Starch synthase
ATCATGCCATCTCTTTGGATT	384-2	ath-miR393a-3p	ath-miR393a-3p	21	585.006	1.03856	3.22436	0.00126255	0.0461315	up	Cucsat.PASA.G10994.T7	3	3747	3767	Cleavage	0.0707121	2.08348	0.856801	0.94479	Cucsat.PASA.G10994	0.468194	5.49103	0.0564948	0.173275	ctg1709:1-23167(-)	protein_coding	0	peroxisome biogenesis protein
ATCATGCCATCTCTTTGGATT	384-2	ath-miR393a-3p	ath-miR393a-3p	21	585.006	1.03856	3.22436	0.00126255	0.0461315	up	Cucsat.PASA.G2520.T24	3	2213	2233	Cleavage	0	0	0	0	Cucsat.PASA.G2520	-0.059278	7.12445	0.537373	0.718379	ctg1002:6205609-6222296(+)	protein_coding	0	CAS1 domain-containing protein | Starch synthase
ATCATGCCATCTCTTTGGATT	384-2	ath-miR393a-3p	ath-miR393a-3p	21	585.006	1.03856	3.22436	0.00126255	0.0461315	up	Cucsat.PASA.G2520.T14	3	3806	3826	Cleavage	0	0	0	0	Cucsat.PASA.G2520	-0.059278	7.12445	0.537373	0.718379	ctg1002:6205609-6222296(+)	protein_coding	0	CAS1 domain-containing protein | Starch synthase
ATCATGCCATCTCTTTGGATT	384-2	ath-miR393a-3p	ath-miR393a-3p	21	585.006	1.03856	3.22436	0.00126255	0.0461315	up	Cucsat.PASA.G21268.T6	3.5	651	671	Cleavage	-2.16589	1.4375	0.0869245	0.366405	Cucsat.PASA.G21268	0.27141	5.35732	0.0192482	0.0842068	ctg910:217574-222403(+)	protein_coding	0	0
ATCATGCCATCTCTTTGGATT	384-2	ath-miR393a-3p	ath-miR393a-3p	21	585.006	1.03856	3.22436	0.00126255	0.0461315	up	Cucsat.PASA.G6437.T6	3.5	255	275	Cleavage	-0.436336	0.0826962	0.700187	0.872156	Cucsat.PASA.G6437	-0.623016	3.15996	0.430139	0.631396	ctg1449:753385-758108(-)	protein_coding	0	chaperone protein dnaJ
ATCATGCCATCTCTTTGGATT	384-2	ath-miR393a-3p	ath-miR393a-3p	21	585.006	1.03856	3.22436	0.00126255	0.0461315	up	Cucsat.PASA.G6437.T12	3.5	508	528	Cleavage	0	0	0	0	Cucsat.PASA.G6437	-0.623016	3.15996	0.430139	0.631396	ctg1449:753385-758108(-)	protein_coding	0	chaperone protein dnaJ
ATCATGCCATCTCTTTGGATT	384-2	ath-miR393a-3p	ath-miR393a-3p	21	585.006	1.03856	3.22436	0.00126255	0.0461315	up	Cucsat.PASA.G6437.T5	3.5	525	545	Cleavage	0	0	0	0	Cucsat.PASA.G6437	-0.623016	3.15996	0.430139	0.631396	ctg1449:753385-758108(-)	protein_coding	0	chaperone protein dnaJ
ATCATGCCATCTCTTTGGATT	384-2	ath-miR393a-3p	ath-miR393a-3p	21	585.006	1.03856	3.22436	0.00126255	0.0461315	up	Cucsat.PASA.G6437.T10	3.5	552	572	Cleavage	0	0	0	0	Cucsat.PASA.G6437	-0.623016	3.15996	0.430139	0.631396	ctg1449:753385-758108(-)	protein_coding	0	chaperone protein dnaJ
ATCATGCCATCTCTTTGGATT	384-2	ath-miR393a-3p	ath-miR393a-3p	21	585.006	1.03856	3.22436	0.00126255	0.0461315	up	Cucsat.PASA.G6437.T1	3.5	623	643	Cleavage	0	0	0	0	Cucsat.PASA.G6437	-0.623016	3.15996	0.430139	0.631396	ctg1449:753385-758108(-)	protein_coding	0	chaperone protein dnaJ
ATCATGCCATCTCTTTGGATT	384-2	ath-miR393a-3p	ath-miR393a-3p	21	585.006	1.03856	3.22436	0.00126255	0.0461315	up	Cucsat.PASA.G6437.T9	3.5	563	583	Cleavage	0	0	0	0	Cucsat.PASA.G6437	-0.623016	3.15996	0.430139	0.631396	ctg1449:753385-758108(-)	protein_coding	0	chaperone protein dnaJ
ATCATGCCATCTCTTTGGATT	384-2	ath-miR393a-3p	ath-miR393a-3p	21	585.006	1.03856	3.22436	0.00126255	0.0461315	up	Cucsat.PASA.G21268.T3	3.5	1636	1656	Cleavage	-1.00867	3.85646	0.0010426	0.0481107	Cucsat.PASA.G21268	0.27141	5.35732	0.0192482	0.0842068	ctg910:217574-222403(+)	protein_coding	0	0
ATCATGCCATCTCTTTGGATT	384-2	ath-miR393a-3p	ath-miR393a-3p	21	585.006	1.03856	3.22436	0.00126255	0.0461315	up	Cucsat.PASA.G6437.T7	3.5	525	545	Cleavage	0	0	0	0	Cucsat.PASA.G6437	-0.623016	3.15996	0.430139	0.631396	ctg1449:753385-758108(-)	protein_coding	0	chaperone protein dnaJ
ATCATGCCATCTCTTTGGATT	384-2	ath-miR393a-3p	ath-miR393a-3p	21	585.006	1.03856	3.22436	0.00126255	0.0461315	up	Cucsat.PASA.G6437.T13	3.5	525	545	Cleavage	0	0	0	0	Cucsat.PASA.G6437	-0.623016	3.15996	0.430139	0.631396	ctg1449:753385-758108(-)	protein_coding	0	chaperone protein dnaJ
ATCATGCCATCTCTTTGGATT	384-2	ath-miR393a-3p	ath-miR393a-3p	21	585.006	1.03856	3.22436	0.00126255	0.0461315	up	Cucsat.PASA.G21268.T4	3.5	1779	1799	Cleavage	1.00397	1.46719	0.0117003	0.154267	Cucsat.PASA.G21268	0.27141	5.35732	0.0192482	0.0842068	ctg910:217574-222403(+)	protein_coding	0	0
ATCATGCCATCTCTTTGGATT	384-2	ath-miR393a-3p	ath-miR393a-3p	21	585.006	1.03856	3.22436	0.00126255	0.0461315	up	Cucsat.PASA.G6437.T8	3.5	552	572	Cleavage	-0.956545	-1.38523	0.53831	0.782976	Cucsat.PASA.G6437	-0.623016	3.15996	0.430139	0.631396	ctg1449:753385-758108(-)	protein_coding	0	chaperone protein dnaJ
ATCATGCCATCTCTTTGGATT	384-2	ath-miR393a-3p	ath-miR393a-3p	21	585.006	1.03856	3.22436	0.00126255	0.0461315	up	Cucsat.PASA.G6437.T11	3.5	508	528	Cleavage	0	0	0	0	Cucsat.PASA.G6437	-0.623016	3.15996	0.430139	0.631396	ctg1449:753385-758108(-)	protein_coding	0	chaperone protein dnaJ
ATCATGCCATCTCTTTGGATT	384-2	ath-miR393a-3p	ath-miR393a-3p	21	585.006	1.03856	3.22436	0.00126255	0.0461315	up	Cucsat.PASA.G21268.T5	3.5	1835	1855	Cleavage	-0.181367	-0.0607039	0.676902	0.859999	Cucsat.PASA.G21268	0.27141	5.35732	0.0192482	0.0842068	ctg910:217574-222403(+)	protein_coding	0	0
ATCATGCCATCTCTTTGGATT	384-2	ath-miR393a-3p	ath-miR393a-3p	21	585.006	1.03856	3.22436	0.00126255	0.0461315	up	Cucsat.PASA.G21268.T1	3.5	1876	1896	Cleavage	1.52433	3.56659	0.0161756	0.17833	Cucsat.PASA.G21268	0.27141	5.35732	0.0192482	0.0842068	ctg910:217574-222403(+)	protein_coding	0	0
ATCATGCCATCTCTTTGGATT	384-2	ath-miR393a-3p	ath-miR393a-3p	21	585.006	1.03856	3.22436	0.00126255	0.0461315	up	Cucsat.PASA.G21268.T2	3.5	1987	2007	Cleavage	0.192039	1.10899	0.67614	0.859535	Cucsat.PASA.G21268	0.27141	5.35732	0.0192482	0.0842068	ctg910:217574-222403(+)	protein_coding	0	0
ATCATGCCATCTCTTTGGATT	384-2	ath-miR393a-3p	ath-miR393a-3p	21	585.006	1.03856	3.22436	0.00126255	0.0461315	up	Cucsat.PASA.G6437.T2	3.5	525	545	Cleavage	0	0	0	0	Cucsat.PASA.G6437	-0.623016	3.15996	0.430139	0.631396	ctg1449:753385-758108(-)	protein_coding	0	chaperone protein dnaJ
ATCATGCCATCTCTTTGGATT	384-2	ath-miR393a-3p	ath-miR393a-3p	21	585.006	1.03856	3.22436	0.00126255	0.0461315	up	Cucsat.PASA.G6437.T15	3.5	525	545	Cleavage	0	0	0	0	Cucsat.PASA.G6437	-0.623016	3.15996	0.430139	0.631396	ctg1449:753385-758108(-)	protein_coding	0	chaperone protein dnaJ
ATCATGCCATCTCTTTGGATT	384-2	ath-miR393a-3p	ath-miR393a-3p	21	585.006	1.03856	3.22436	0.00126255	0.0461315	up	Cucsat.PASA.G6437.T4	3.5	525	545	Cleavage	0	0	0	0	Cucsat.PASA.G6437	-0.623016	3.15996	0.430139	0.631396	ctg1449:753385-758108(-)	protein_coding	0	chaperone protein dnaJ
ATCATGCCATCTCTTTGGATT	384-2	ath-miR393a-3p	ath-miR393a-3p	21	585.006	1.03856	3.22436	0.00126255	0.0461315	up	Cucsat.PASA.G6437.T14	3.5	525	545	Cleavage	-0.226705	-1.15553	0.883367	0.955515	Cucsat.PASA.G6437	-0.623016	3.15996	0.430139	0.631396	ctg1449:753385-758108(-)	protein_coding	0	chaperone protein dnaJ
ATCATGCCATCTCTTTGGATT	384-2	ath-miR393a-3p	ath-miR393a-3p	21	585.006	1.03856	3.22436	0.00126255	0.0461315	up	Cucsat.PASA.G6437.T3	3.5	623	643	Cleavage	-0.246705	-1.57246	0.738163	0.890957	Cucsat.PASA.G6437	-0.623016	3.15996	0.430139	0.631396	ctg1449:753385-758108(-)	protein_coding	0	chaperone protein dnaJ
ATCATGCCATCTCTTTGGATT	384-2	ath-miR393a-3p	ath-miR393a-3p	21	585.006	1.03856	3.22436	0.00126255	0.0461315	up	Cucsat.PASA.G6437.T16	3.5	525	545	Cleavage	0	0	0	0	Cucsat.PASA.G6437	-0.623016	3.15996	0.430139	0.631396	ctg1449:753385-758108(-)	protein_coding	0	chaperone protein dnaJ
ATCATGCCATCTCTTTGGATT	384-2	ath-miR393a-3p	ath-miR393a-3p	21	585.006	1.03856	3.22436	0.00126255	0.0461315	up	Cucsat.PASA.G6437.T17	3.5	525	545	Cleavage	-0.335402	-1.34633	0.748544	0.896001	Cucsat.PASA.G6437	-0.623016	3.15996	0.430139	0.631396	ctg1449:753385-758108(-)	protein_coding	0	chaperone protein dnaJ
ATCATGCCATCTCTTTGGATT	384-2	ath-miR393a-3p	ath-miR393a-3p	21	585.006	1.03856	3.22436	0.00126255	0.0461315	up	Cucsat.PASA.G987.T15	3.5	68	88	Cleavage	0	0	0	0	Cucsat.PASA.G987	0.0197875	6.69151	0.868627	0.932285	ctg1:6246579-6253258(+)	protein_coding	0	cytochrome P450
ATCATGCCATCTCTTTGGATT	384-2	ath-miR393a-3p	ath-miR393a-3p	21	585.006	1.03856	3.22436	0.00126255	0.0461315	up	Cucsat.PASA.G987.T18	3.5	68	88	Cleavage	-0.179018	0.945874	0.632796	0.83673	Cucsat.PASA.G987	0.0197875	6.69151	0.868627	0.932285	ctg1:6246579-6253258(+)	protein_coding	0	cytochrome P450
ATCATGCCATCTCTTTGGATT	384-2	ath-miR393a-3p	ath-miR393a-3p	21	585.006	1.03856	3.22436	0.00126255	0.0461315	up	Cucsat.PASA.G987.T1	3.5	107	127	Cleavage	2.57987	3.19316	0.0456793	0.27732	Cucsat.PASA.G987	0.0197875	6.69151	0.868627	0.932285	ctg1:6246579-6253258(+)	protein_coding	0	cytochrome P450
ATCATGCCATCTCTTTGGATT	384-2	ath-miR393a-3p	ath-miR393a-3p	21	585.006	1.03856	3.22436	0.00126255	0.0461315	up	Cucsat.PASA.G987.T6	3.5	68	88	Cleavage	-0.622797	0.951315	0.0784933	0.350801	Cucsat.PASA.G987	0.0197875	6.69151	0.868627	0.932285	ctg1:6246579-6253258(+)	protein_coding	0	cytochrome P450
ATCATGCCATCTCTTTGGATT	384-2	ath-miR393a-3p	ath-miR393a-3p	21	585.006	1.03856	3.22436	0.00126255	0.0461315	up	Cucsat.PASA.G987.T20	3.5	62	82	Cleavage	0.294948	-0.340234	0.318623	0.629701	Cucsat.PASA.G987	0.0197875	6.69151	0.868627	0.932285	ctg1:6246579-6253258(+)	protein_coding	0	cytochrome P450
ATCATGCCATCTCTTTGGATT	384-2	ath-miR393a-3p	ath-miR393a-3p	21	585.006	1.03856	3.22436	0.00126255	0.0461315	up	Cucsat.PASA.G987.T16	3.5	68	88	Cleavage	-0.0685526	0.942069	0.876146	0.952857	Cucsat.PASA.G987	0.0197875	6.69151	0.868627	0.932285	ctg1:6246579-6253258(+)	protein_coding	0	cytochrome P450
ATCATGCCATCTCTTTGGATT	384-2	ath-miR393a-3p	ath-miR393a-3p	21	585.006	1.03856	3.22436	0.00126255	0.0461315	up	Cucsat.PASA.G987.T8	3.5	68	88	Cleavage	0	0	0	0	Cucsat.PASA.G987	0.0197875	6.69151	0.868627	0.932285	ctg1:6246579-6253258(+)	protein_coding	0	cytochrome P450
ATCATGCCATCTCTTTGGATT	384-2	ath-miR393a-3p	ath-miR393a-3p	21	585.006	1.03856	3.22436	0.00126255	0.0461315	up	Cucsat.PASA.G987.T5	3.5	68	88	Cleavage	0.546666	0.00271528	0.252704	0.57236	Cucsat.PASA.G987	0.0197875	6.69151	0.868627	0.932285	ctg1:6246579-6253258(+)	protein_coding	0	cytochrome P450
ATCATGCCATCTCTTTGGATT	384-2	ath-miR393a-3p	ath-miR393a-3p	21	585.006	1.03856	3.22436	0.00126255	0.0461315	up	Cucsat.PASA.G987.T12	3.5	68	88	Cleavage	0.237304	-0.0862238	0.361743	0.663644	Cucsat.PASA.G987	0.0197875	6.69151	0.868627	0.932285	ctg1:6246579-6253258(+)	protein_coding	0	cytochrome P450
ATCATGCCATCTCTTTGGATT	384-2	ath-miR393a-3p	ath-miR393a-3p	21	585.006	1.03856	3.22436	0.00126255	0.0461315	up	Cucsat.PASA.G987.T11	3.5	68	88	Cleavage	0.0577583	-0.296954	0.812614	0.925118	Cucsat.PASA.G987	0.0197875	6.69151	0.868627	0.932285	ctg1:6246579-6253258(+)	protein_coding	0	cytochrome P450
ATCATGCCATCTCTTTGGATT	384-2	ath-miR393a-3p	ath-miR393a-3p	21	585.006	1.03856	3.22436	0.00126255	0.0461315	up	Cucsat.PASA.G987.T4	3.5	73	93	Cleavage	-0.0508258	1.3246	0.878263	0.953643	Cucsat.PASA.G987	0.0197875	6.69151	0.868627	0.932285	ctg1:6246579-6253258(+)	protein_coding	0	cytochrome P450
ATCATGCCATCTCTTTGGATT	384-2	ath-miR393a-3p	ath-miR393a-3p	21	585.006	1.03856	3.22436	0.00126255	0.0461315	up	Cucsat.PASA.G987.T3	3.5	107	127	Cleavage	-0.562896	0.420264	0.0451406	0.276057	Cucsat.PASA.G987	0.0197875	6.69151	0.868627	0.932285	ctg1:6246579-6253258(+)	protein_coding	0	cytochrome P450
ATCATGCCATCTCTTTGGATT	384-2	ath-miR393a-3p	ath-miR393a-3p	21	585.006	1.03856	3.22436	0.00126255	0.0461315	up	Cucsat.PASA.G987.T17	3.5	68	88	Cleavage	0.0940705	1.15675	0.778063	0.910084	Cucsat.PASA.G987	0.0197875	6.69151	0.868627	0.932285	ctg1:6246579-6253258(+)	protein_coding	0	cytochrome P450
ATCATGCCATCTCTTTGGATT	384-2	ath-miR393a-3p	ath-miR393a-3p	21	585.006	1.03856	3.22436	0.00126255	0.0461315	up	Cucsat.PASA.G987.T7	3.5	68	88	Cleavage	0.143782	0.961151	0.648106	0.845176	Cucsat.PASA.G987	0.0197875	6.69151	0.868627	0.932285	ctg1:6246579-6253258(+)	protein_coding	0	cytochrome P450
ATCATGCCATCTCTTTGGATT	384-2	ath-miR393a-3p	ath-miR393a-3p	21	585.006	1.03856	3.22436	0.00126255	0.0461315	up	Cucsat.PASA.G987.T9	3.5	68	88	Cleavage	-0.484428	0.653157	0.148945	0.461872	Cucsat.PASA.G987	0.0197875	6.69151	0.868627	0.932285	ctg1:6246579-6253258(+)	protein_coding	0	cytochrome P450
ATCATGCCATCTCTTTGGATT	384-2	ath-miR393a-3p	ath-miR393a-3p	21	585.006	1.03856	3.22436	0.00126255	0.0461315	up	Cucsat.PASA.G987.T14	3.5	88	108	Cleavage	0	0	0	0	Cucsat.PASA.G987	0.0197875	6.69151	0.868627	0.932285	ctg1:6246579-6253258(+)	protein_coding	0	cytochrome P450
ATCATGCCATCTCTTTGGATT	384-2	ath-miR393a-3p	ath-miR393a-3p	21	585.006	1.03856	3.22436	0.00126255	0.0461315	up	Cucsat.PASA.G987.T2	3.5	88	108	Cleavage	0.246218	-0.536466	0.297608	0.613138	Cucsat.PASA.G987	0.0197875	6.69151	0.868627	0.932285	ctg1:6246579-6253258(+)	protein_coding	0	cytochrome P450
ATCATGCCATCTCTTTGGATT	384-2	ath-miR393a-3p	ath-miR393a-3p	21	585.006	1.03856	3.22436	0.00126255	0.0461315	up	Cucsat.PASA.G987.T19	3.5	88	108	Cleavage	0.17588	-0.517404	0.551062	0.790476	Cucsat.PASA.G987	0.0197875	6.69151	0.868627	0.932285	ctg1:6246579-6253258(+)	protein_coding	0	cytochrome P450
ATCATGCCATCTCTTTGGATT	384-2	ath-miR393a-3p	ath-miR393a-3p	21	585.006	1.03856	3.22436	0.00126255	0.0461315	up	Cucsat.PASA.G987.T10	3.5	88	108	Cleavage	0.185697	-0.380476	0.461295	0.734285	Cucsat.PASA.G987	0.0197875	6.69151	0.868627	0.932285	ctg1:6246579-6253258(+)	protein_coding	0	cytochrome P450
ATCATGCCATCTCTTTGGATT	384-2	ath-miR393a-3p	ath-miR393a-3p	21	585.006	1.03856	3.22436	0.00126255	0.0461315	up	Cucsat.PASA.G987.T21	3.5	88	108	Cleavage	-0.108101	-0.463104	0.646365	0.844175	Cucsat.PASA.G987	0.0197875	6.69151	0.868627	0.932285	ctg1:6246579-6253258(+)	protein_coding	0	cytochrome P450
ATCATGCCATCTCTTTGGATT	384-2	ath-miR393a-3p	ath-miR393a-3p	21	585.006	1.03856	3.22436	0.00126255	0.0461315	up	Cucsat.PASA.G987.T13	3.5	88	108	Cleavage	-0.176974	-0.522276	0.468104	0.739197	Cucsat.PASA.G987	0.0197875	6.69151	0.868627	0.932285	ctg1:6246579-6253258(+)	protein_coding	0	cytochrome P450
ATCATGCCATCTCTTTGGATT	384-2	ath-miR393a-3p	ath-miR393a-3p	21	585.006	1.03856	3.22436	0.00126255	0.0461315	up	Cucsat.PASA.G987.T22	3.5	88	108	Cleavage	-0.120671	-0.438591	0.611606	0.824794	Cucsat.PASA.G987	0.0197875	6.69151	0.868627	0.932285	ctg1:6246579-6253258(+)	protein_coding	0	cytochrome P450
ATCATGCCATCTCTTTGGATT	384-2	ath-miR393a-3p	ath-miR393a-3p	21	585.006	1.03856	3.22436	0.00126255	0.0461315	up	Cucsat.PASA.G12580.T2	3.5	304	324	Cleavage	0.100379	1.53471	0.6477	0.844979	Cucsat.PASA.G12580	0.0730958	1.7835	0.697834	0.832734	ctg1838:290285-291957(-)	lincRNA	0	0
ATCATGCCATCTCTTTGGATT	384-2	ath-miR393a-3p	ath-miR393a-3p	21	585.006	1.03856	3.22436	0.00126255	0.0461315	up	Cucsat.PASA.G12580.T1	3.5	304	324	Cleavage	0.402433	-1.12432	0.474582	0.743507	Cucsat.PASA.G12580	0.0730958	1.7835	0.697834	0.832734	ctg1838:290285-291957(-)	lincRNA	0	0
ATCATGCCATCTCTTTGGATT	384-2	ath-miR393a-3p	ath-miR393a-3p	21	585.006	1.03856	3.22436	0.00126255	0.0461315	up	Cucsat.PASA.G2266.T31	3.5	562	582	Cleavage	0	0	0	0	Cucsat.PASA.G2266	-0.528449	7.58301	2.92324e-06	0.000167327	ctg1002:2444426-2449734(+)	protein_coding	0	0
ATCATGCCATCTCTTTGGATT	384-2	ath-miR393a-3p	ath-miR393a-3p	21	585.006	1.03856	3.22436	0.00126255	0.0461315	up	Cucsat.PASA.G59.T3	3.5	1299	1319	Cleavage	0.717218	2.4271	0.100118	0.389891	Cucsat.PASA.G59	0.40786	5.88718	0.0030205	0.0238948	ctg1:863027-870821(-)	protein_coding	XLG3	GTP-binding protein
ATCATGCCATCTCTTTGGATT	384-2	ath-miR393a-3p	ath-miR393a-3p	21	585.006	1.03856	3.22436	0.00126255	0.0461315	up	Cucsat.PASA.G59.T1	3.5	1335	1355	Cleavage	1.17829	4.21417	0.00553709	0.110362	Cucsat.PASA.G59	0.40786	5.88718	0.0030205	0.0238948	ctg1:863027-870821(-)	protein_coding	XLG3	GTP-binding protein
ATCATGCCATCTCTTTGGATT	384-2	ath-miR393a-3p	ath-miR393a-3p	21	585.006	1.03856	3.22436	0.00126255	0.0461315	up	Cucsat.PASA.G59.T2	3.5	1780	1800	Cleavage	0.435829	2.58252	0.18217	0.501752	Cucsat.PASA.G59	0.40786	5.88718	0.0030205	0.0238948	ctg1:863027-870821(-)	protein_coding	XLG3	GTP-binding protein
ATCATGCCATCTCTTTGGATT	384-2	ath-miR393a-3p	ath-miR393a-3p	21	585.006	1.03856	3.22436	0.00126255	0.0461315	up	Cucsat.PASA.G6851.T11	4	1566	1586	Translation	0.348105	-0.541547	0.456807	0.731392	Cucsat.PASA.G6851	-0.416548	5.22929	0.000224339	0.00400609	ctg1522:762863-765935(-)	protein_coding	0	0
ATCATGCCATCTCTTTGGATT	384-2	ath-miR393a-3p	ath-miR393a-3p	21	585.006	1.03856	3.22436	0.00126255	0.0461315	up	Cucsat.PASA.G13224.T5	4	672	692	Cleavage	-0.487792	2.20357	0.102172	0.393088	Cucsat.PASA.G13224	-0.0578323	3.39663	0.740983	0.860525	ctg1838:2690135-2694302(+)	protein_coding	0	resistance protein
ATCATGCCATCTCTTTGGATT	384-2	ath-miR393a-3p	ath-miR393a-3p	21	585.006	1.03856	3.22436	0.00126255	0.0461315	up	Cucsat.PASA.G13224.T3	4	920	940	Cleavage	0.0874994	0.681827	0.799297	0.919525	Cucsat.PASA.G13224	-0.0578323	3.39663	0.740983	0.860525	ctg1838:2690135-2694302(+)	protein_coding	0	resistance protein
ATCATGCCATCTCTTTGGATT	384-2	ath-miR393a-3p	ath-miR393a-3p	21	585.006	1.03856	3.22436	0.00126255	0.0461315	up	Cucsat.PASA.G13224.T4	4	962	982	Cleavage	0.0332406	0.500674	0.920591	0.970196	Cucsat.PASA.G13224	-0.0578323	3.39663	0.740983	0.860525	ctg1838:2690135-2694302(+)	protein_coding	0	resistance protein
ATCATGCCATCTCTTTGGATT	384-2	ath-miR393a-3p	ath-miR393a-3p	21	585.006	1.03856	3.22436	0.00126255	0.0461315	up	Cucsat.PASA.G13224.T1	4	1049	1069	Cleavage	0.120384	0.235517	0.677676	0.860315	Cucsat.PASA.G13224	-0.0578323	3.39663	0.740983	0.860525	ctg1838:2690135-2694302(+)	protein_coding	0	resistance protein
ATCATGCCATCTCTTTGGATT	384-2	ath-miR393a-3p	ath-miR393a-3p	21	585.006	1.03856	3.22436	0.00126255	0.0461315	up	Cucsat.PASA.G13224.T2	4	1204	1224	Cleavage	0.554841	0.511249	0.234978	0.556106	Cucsat.PASA.G13224	-0.0578323	3.39663	0.740983	0.860525	ctg1838:2690135-2694302(+)	protein_coding	0	resistance protein
ATCATGCCATCTCTTTGGATT	384-2	ath-miR393a-3p	ath-miR393a-3p	21	585.006	1.03856	3.22436	0.00126255	0.0461315	up	Cucsat.PASA.G12915.T8	4	339	359	Cleavage	-0.370697	0.432732	0.487033	0.751565	Cucsat.PASA.G12915	0.131635	3.23097	0.434763	0.635279	ctg1838:7062311-7065950(-)	protein_coding	0	0
ATCATGCCATCTCTTTGGATT	384-2	ath-miR393a-3p	ath-miR393a-3p	21	585.006	1.03856	3.22436	0.00126255	0.0461315	up	Cucsat.PASA.G12915.T7	4	411	431	Cleavage	0	0	0	0	Cucsat.PASA.G12915	0.131635	3.23097	0.434763	0.635279	ctg1838:7062311-7065950(-)	protein_coding	0	0
ATCATGCCATCTCTTTGGATT	384-2	ath-miR393a-3p	ath-miR393a-3p	21	585.006	1.03856	3.22436	0.00126255	0.0461315	up	Cucsat.PASA.G12915.T1	4	967	987	Cleavage	-0.0212689	1.36665	0.96244	0.986011	Cucsat.PASA.G12915	0.131635	3.23097	0.434763	0.635279	ctg1838:7062311-7065950(-)	protein_coding	0	0
ATCATGCCATCTCTTTGGATT	384-2	ath-miR393a-3p	ath-miR393a-3p	21	585.006	1.03856	3.22436	0.00126255	0.0461315	up	Cucsat.PASA.G12915.T2	4	1039	1059	Cleavage	0.582255	0.198462	0.168828	0.485935	Cucsat.PASA.G12915	0.131635	3.23097	0.434763	0.635279	ctg1838:7062311-7065950(-)	protein_coding	0	0
ATCATGCCATCTCTTTGGATT	384-2	ath-miR393a-3p	ath-miR393a-3p	21	585.006	1.03856	3.22436	0.00126255	0.0461315	up	Cucsat.PASA.G12915.T10	4	797	817	Cleavage	0	0	0	0	Cucsat.PASA.G12915	0.131635	3.23097	0.434763	0.635279	ctg1838:7062311-7065950(-)	protein_coding	0	0
ATCATGCCATCTCTTTGGATT	384-2	ath-miR393a-3p	ath-miR393a-3p	21	585.006	1.03856	3.22436	0.00126255	0.0461315	up	Cucsat.PASA.G12915.T4	4	945	965	Cleavage	0.655579	-0.261071	0.0363756	0.252043	Cucsat.PASA.G12915	0.131635	3.23097	0.434763	0.635279	ctg1838:7062311-7065950(-)	protein_coding	0	0
ATCATGCCATCTCTTTGGATT	384-2	ath-miR393a-3p	ath-miR393a-3p	21	585.006	1.03856	3.22436	0.00126255	0.0461315	up	Cucsat.PASA.G12915.T6	4	1517	1537	Cleavage	-0.00925943	-0.638719	0.977611	0.99157	Cucsat.PASA.G12915	0.131635	3.23097	0.434763	0.635279	ctg1838:7062311-7065950(-)	protein_coding	0	0
ATCATGCCATCTCTTTGGATT	384-2	ath-miR393a-3p	ath-miR393a-3p	21	585.006	1.03856	3.22436	0.00126255	0.0461315	up	Cucsat.PASA.G12915.T3	4	1019	1039	Cleavage	0	0	0	0	Cucsat.PASA.G12915	0.131635	3.23097	0.434763	0.635279	ctg1838:7062311-7065950(-)	protein_coding	0	0
ATCATGCCATCTCTTTGGATT	384-2	ath-miR393a-3p	ath-miR393a-3p	21	585.006	1.03856	3.22436	0.00126255	0.0461315	up	Cucsat.PASA.G17484.T10	4	2223	2243	Cleavage	0	0	0	0	Cucsat.PASA.G17484	0.320506	5.17174	0.0028191	0.022834	ctg278:87430-94090(-)	protein_coding	0	RING finger and transmembrane domain-containing protein 2-like
ATCATGCCATCTCTTTGGATT	384-2	ath-miR393a-3p	ath-miR393a-3p	21	585.006	1.03856	3.22436	0.00126255	0.0461315	up	Cucsat.PASA.G17484.T8	4	2223	2243	Cleavage	0	0	0	0	Cucsat.PASA.G17484	0.320506	5.17174	0.0028191	0.022834	ctg278:87430-94090(-)	protein_coding	0	RING finger and transmembrane domain-containing protein 2-like
ATCATGCCATCTCTTTGGATT	384-2	ath-miR393a-3p	ath-miR393a-3p	21	585.006	1.03856	3.22436	0.00126255	0.0461315	up	Cucsat.PASA.G12915.T11	4	1692	1712	Cleavage	0	0	0	0	Cucsat.PASA.G12915	0.131635	3.23097	0.434763	0.635279	ctg1838:7062311-7065950(-)	protein_coding	0	0
ATCATGCCATCTCTTTGGATT	384-2	ath-miR393a-3p	ath-miR393a-3p	21	585.006	1.03856	3.22436	0.00126255	0.0461315	up	Cucsat.PASA.G12915.T5	4	1863	1883	Cleavage	0.0665362	-0.925765	0.846994	0.94076	Cucsat.PASA.G12915	0.131635	3.23097	0.434763	0.635279	ctg1838:7062311-7065950(-)	protein_coding	0	0
ATCATGCCATCTCTTTGGATT	384-2	ath-miR393a-3p	ath-miR393a-3p	21	585.006	1.03856	3.22436	0.00126255	0.0461315	up	Cucsat.PASA.G18588.T4	4	536	556	Cleavage	-0.591256	0.754928	0.168675	0.485726	Cucsat.PASA.G18588	0.0410454	6.17013	0.758824	0.871372	ctg3379:1497956-1508849(-)	protein_coding	PHYE	Regulatory photoreceptor which exists in two forms that are reversibly interconvertible by light the Pr form that absorbs maximally in the red region of the spectrum and the Pfr form that absorbs maximally in the far-red region
ATCATGCCATCTCTTTGGATT	384-2	ath-miR393a-3p	ath-miR393a-3p	21	585.006	1.03856	3.22436	0.00126255	0.0461315	up	Cucsat.PASA.G17484.T5	4	3593	3613	Cleavage	0	0	0	0	Cucsat.PASA.G17484	0.320506	5.17174	0.0028191	0.022834	ctg278:87430-94090(-)	protein_coding	0	RING finger and transmembrane domain-containing protein 2-like
ATCATGCCATCTCTTTGGATT	384-2	ath-miR393a-3p	ath-miR393a-3p	21	585.006	1.03856	3.22436	0.00126255	0.0461315	up	Cucsat.PASA.G18588.T7	4	536	556	Cleavage	0.567285	1.0378	0.174463	0.492393	Cucsat.PASA.G18588	0.0410454	6.17013	0.758824	0.871372	ctg3379:1497956-1508849(-)	protein_coding	PHYE	Regulatory photoreceptor which exists in two forms that are reversibly interconvertible by light the Pr form that absorbs maximally in the red region of the spectrum and the Pfr form that absorbs maximally in the far-red region
ATCATGCCATCTCTTTGGATT	384-2	ath-miR393a-3p	ath-miR393a-3p	21	585.006	1.03856	3.22436	0.00126255	0.0461315	up	Cucsat.PASA.G18588.T1	4	567	587	Cleavage	0.689907	4.82726	0.149922	0.462957	Cucsat.PASA.G18588	0.0410454	6.17013	0.758824	0.871372	ctg3379:1497956-1508849(-)	protein_coding	PHYE	Regulatory photoreceptor which exists in two forms that are reversibly interconvertible by light the Pr form that absorbs maximally in the red region of the spectrum and the Pfr form that absorbs maximally in the far-red region
ATCATGCCATCTCTTTGGATT	384-2	ath-miR393a-3p	ath-miR393a-3p	21	585.006	1.03856	3.22436	0.00126255	0.0461315	up	Cucsat.PASA.G17484.T6	4	4025	4045	Cleavage	0.995387	-0.345088	0.000362726	0.0266705	Cucsat.PASA.G17484	0.320506	5.17174	0.0028191	0.022834	ctg278:87430-94090(-)	protein_coding	0	RING finger and transmembrane domain-containing protein 2-like
ATCATGCCATCTCTTTGGATT	384-2	ath-miR393a-3p	ath-miR393a-3p	21	585.006	1.03856	3.22436	0.00126255	0.0461315	up	Cucsat.PASA.G18588.T5	4	539	559	Cleavage	0.115885	0.607817	0.734049	0.88865	Cucsat.PASA.G18588	0.0410454	6.17013	0.758824	0.871372	ctg3379:1497956-1508849(-)	protein_coding	PHYE	Regulatory photoreceptor which exists in two forms that are reversibly interconvertible by light the Pr form that absorbs maximally in the red region of the spectrum and the Pfr form that absorbs maximally in the far-red region
ATCATGCCATCTCTTTGGATT	384-2	ath-miR393a-3p	ath-miR393a-3p	21	585.006	1.03856	3.22436	0.00126255	0.0461315	up	Cucsat.PASA.G14296.T5	4	998	1018	Translation	0	0	0	0	Cucsat.PASA.G14296	0	0	0	0	0	0	0	0
ATCATGCCATCTCTTTGGATT	384-2	ath-miR393a-3p	ath-miR393a-3p	21	585.006	1.03856	3.22436	0.00126255	0.0461315	up	Cucsat.PASA.G18588.T6	4	567	587	Cleavage	-0.139776	2.00166	0.677858	0.860393	Cucsat.PASA.G18588	0.0410454	6.17013	0.758824	0.871372	ctg3379:1497956-1508849(-)	protein_coding	PHYE	Regulatory photoreceptor which exists in two forms that are reversibly interconvertible by light the Pr form that absorbs maximally in the red region of the spectrum and the Pfr form that absorbs maximally in the far-red region
ATCATGCCATCTCTTTGGATT	384-2	ath-miR393a-3p	ath-miR393a-3p	21	585.006	1.03856	3.22436	0.00126255	0.0461315	up	Cucsat.PASA.G18588.T2	4	570	590	Cleavage	-0.0610963	2.28191	0.884687	0.955989	Cucsat.PASA.G18588	0.0410454	6.17013	0.758824	0.871372	ctg3379:1497956-1508849(-)	protein_coding	PHYE	Regulatory photoreceptor which exists in two forms that are reversibly interconvertible by light the Pr form that absorbs maximally in the red region of the spectrum and the Pfr form that absorbs maximally in the far-red region
ATCATGCCATCTCTTTGGATT	384-2	ath-miR393a-3p	ath-miR393a-3p	21	585.006	1.03856	3.22436	0.00126255	0.0461315	up	Cucsat.PASA.G14296.T7	4	1210	1230	Translation	0	0	0	0	Cucsat.PASA.G14296	0	0	0	0	0	0	0	0
ATCATGCCATCTCTTTGGATT	384-2	ath-miR393a-3p	ath-miR393a-3p	21	585.006	1.03856	3.22436	0.00126255	0.0461315	up	Cucsat.PASA.G14296.T1	4	1119	1139	Translation	0	0	0	0	Cucsat.PASA.G14296	0	0	0	0	0	0	0	0
ATCATGCCATCTCTTTGGATT	384-2	ath-miR393a-3p	ath-miR393a-3p	21	585.006	1.03856	3.22436	0.00126255	0.0461315	up	Cucsat.PASA.G18588.T8	4	540	560	Cleavage	0.0387554	1.1936	0.897468	0.960619	Cucsat.PASA.G18588	0.0410454	6.17013	0.758824	0.871372	ctg3379:1497956-1508849(-)	protein_coding	PHYE	Regulatory photoreceptor which exists in two forms that are reversibly interconvertible by light the Pr form that absorbs maximally in the red region of the spectrum and the Pfr form that absorbs maximally in the far-red region
ATCATGCCATCTCTTTGGATT	384-2	ath-miR393a-3p	ath-miR393a-3p	21	585.006	1.03856	3.22436	0.00126255	0.0461315	up	Cucsat.PASA.G14296.T2	4	1150	1170	Translation	0	0	0	0	Cucsat.PASA.G14296	0	0	0	0	0	0	0	0
ATCATGCCATCTCTTTGGATT	384-2	ath-miR393a-3p	ath-miR393a-3p	21	585.006	1.03856	3.22436	0.00126255	0.0461315	up	Cucsat.PASA.G14296.T4	4	1196	1216	Translation	0	0	0	0	Cucsat.PASA.G14296	0	0	0	0	0	0	0	0
ATCATGCCATCTCTTTGGATT	384-2	ath-miR393a-3p	ath-miR393a-3p	21	585.006	1.03856	3.22436	0.00126255	0.0461315	up	Cucsat.PASA.G18815.T5	4	1227	1247	Translation	-0.282185	-1.15208	0.62174	0.830531	Cucsat.PASA.G18815	-0.216908	2.17171	0.538457	0.719199	ctg3412:772709-783397(-)	protein_coding	4CLL3	4-coumarate--CoA ligase-like
ATCATGCCATCTCTTTGGATT	384-2	ath-miR393a-3p	ath-miR393a-3p	21	585.006	1.03856	3.22436	0.00126255	0.0461315	up	Cucsat.PASA.G14296.T3	4	1214	1234	Translation	0	0	0	0	Cucsat.PASA.G14296	0	0	0	0	0	0	0	0
ATCATGCCATCTCTTTGGATT	384-2	ath-miR393a-3p	ath-miR393a-3p	21	585.006	1.03856	3.22436	0.00126255	0.0461315	up	Cucsat.PASA.G12272.T2	4	854	874	Translation	0.201132	-0.871998	0.523001	0.773876	Cucsat.PASA.G12272	0.478328	1.27077	0.00633382	0.0398454	ctg1837:3171153-3175183(-)	protein_coding	0	4-coumarate--CoA ligase-like
ATCATGCCATCTCTTTGGATT	384-2	ath-miR393a-3p	ath-miR393a-3p	21	585.006	1.03856	3.22436	0.00126255	0.0461315	up	Cucsat.PASA.G14296.T6	4	1311	1331	Translation	0	0	0	0	Cucsat.PASA.G14296	0	0	0	0	0	0	0	0
ATCATGCCATCTCTTTGGATT	384-2	ath-miR393a-3p	ath-miR393a-3p	21	585.006	1.03856	3.22436	0.00126255	0.0461315	up	Cucsat.PASA.G18815.T3	4	1163	1183	Translation	-0.0595159	0.472656	0.908554	0.965237	Cucsat.PASA.G18815	-0.216908	2.17171	0.538457	0.719199	ctg3412:772709-783397(-)	protein_coding	4CLL3	4-coumarate--CoA ligase-like
ATCATGCCATCTCTTTGGATT	384-2	ath-miR393a-3p	ath-miR393a-3p	21	585.006	1.03856	3.22436	0.00126255	0.0461315	up	Cucsat.PASA.G18815.T2	4	1283	1303	Translation	-0.243527	0.5638	0.562292	0.796536	Cucsat.PASA.G18815	-0.216908	2.17171	0.538457	0.719199	ctg3412:772709-783397(-)	protein_coding	4CLL3	4-coumarate--CoA ligase-like
ATCATGCCATCTCTTTGGATT	384-2	ath-miR393a-3p	ath-miR393a-3p	21	585.006	1.03856	3.22436	0.00126255	0.0461315	up	Cucsat.PASA.G18815.T4	4	1324	1344	Translation	0	0	0	0	Cucsat.PASA.G18815	-0.216908	2.17171	0.538457	0.719199	ctg3412:772709-783397(-)	protein_coding	4CLL3	4-coumarate--CoA ligase-like
ATCATGCCATCTCTTTGGATT	384-2	ath-miR393a-3p	ath-miR393a-3p	21	585.006	1.03856	3.22436	0.00126255	0.0461315	up	Cucsat.PASA.G18815.T1	4	1427	1447	Translation	0	0	0	0	Cucsat.PASA.G18815	-0.216908	2.17171	0.538457	0.719199	ctg3412:772709-783397(-)	protein_coding	4CLL3	4-coumarate--CoA ligase-like
ATCATGCCATCTCTTTGGATT	384-2	ath-miR393a-3p	ath-miR393a-3p	21	585.006	1.03856	3.22436	0.00126255	0.0461315	up	Cucsat.PASA.G12272.T1	4	1419	1439	Translation	0.890916	0.429672	0.0404677	0.263555	Cucsat.PASA.G12272	0.478328	1.27077	0.00633382	0.0398454	ctg1837:3171153-3175183(-)	protein_coding	0	4-coumarate--CoA ligase-like
ATCATGCCATCTCTTTGGATT	384-2	ath-miR393a-3p	ath-miR393a-3p	21	585.006	1.03856	3.22436	0.00126255	0.0461315	up	Cucsat.PASA.G1768.T20	4	90	111	Cleavage	-2.19509	-0.794437	0.478045	0.745865	Cucsat.PASA.G1768	0.103741	5.49841	0.123772	0.292946	ctg1002:1901248-1912679(-)	protein_coding	0	MRG | Mortality factor 4-like protein 1
ATCATGCCATCTCTTTGGATT	384-2	ath-miR393a-3p	ath-miR393a-3p	21	585.006	1.03856	3.22436	0.00126255	0.0461315	up	Cucsat.PASA.G18035.T3	4.5	599	619	Cleavage	0.285263	-0.569359	0.289417	0.606173	Cucsat.PASA.G18035	-0.343081	2.6938	0.119461	0.28633	ctg3345:4002377-4009639(+)	protein_coding	0	0
ATCATGCCATCTCTTTGGATT	384-2	ath-miR393a-3p	ath-miR393a-3p	21	585.006	1.03856	3.22436	0.00126255	0.0461315	up	Cucsat.PASA.G18035.T1	4.5	676	696	Cleavage	0.41218	-0.322693	0.154967	0.469671	Cucsat.PASA.G18035	-0.343081	2.6938	0.119461	0.28633	ctg3345:4002377-4009639(+)	protein_coding	0	0
ATCATGCCATCTCTTTGGATT	384-2	ath-miR393a-3p	ath-miR393a-3p	21	585.006	1.03856	3.22436	0.00126255	0.0461315	up	Cucsat.PASA.G18035.T2	4.5	599	619	Cleavage	-0.589849	-0.333463	0.0955613	0.382076	Cucsat.PASA.G18035	-0.343081	2.6938	0.119461	0.28633	ctg3345:4002377-4009639(+)	protein_coding	0	0
ATCATGCCATCTCTTTGGATT	384-2	ath-miR393a-3p	ath-miR393a-3p	21	585.006	1.03856	3.22436	0.00126255	0.0461315	up	Cucsat.PASA.G16357.T7	4.5	3368	3388	Cleavage	0	0	0	0	Cucsat.PASA.G16357	-0.189915	0.290668	0.248446	0.454945	ctg2279:104394-111854(+)	protein_coding	AO1	aldehyde oxidase
ATCATGCCATCTCTTTGGATT	384-2	ath-miR393a-3p	ath-miR393a-3p	21	585.006	1.03856	3.22436	0.00126255	0.0461315	up	Cucsat.PASA.G6856.T1	4.5	735	755	Translation	-0.361734	5.80953	0.168529	0.485457	Cucsat.PASA.G6856	-0.39653	5.90167	0.0349652	0.125228	ctg1522:848768-851544(-)	protein_coding	0	Eukaryotic protein of unknown function (DUF866)
ATCATGCCATCTCTTTGGATT	384-2	ath-miR393a-3p	ath-miR393a-3p	21	585.006	1.03856	3.22436	0.00126255	0.0461315	up	Cucsat.PASA.G4713.T2	4.75	317	339	Cleavage	0	0	0	0	Cucsat.PASA.G4713	0	0	0	0	0	0	0	0
ATCATGCCATCTCTTTGGATT	384-2	ath-miR393a-3p	ath-miR393a-3p	21	585.006	1.03856	3.22436	0.00126255	0.0461315	up	Cucsat.PASA.G10818.T3	5	253	274	Cleavage	0.877048	4.2872	0.096983	0.384411	Cucsat.PASA.G10818	0.196457	6.6072	0.244378	0.451006	ctg1681:423630-427679(-)	protein_coding	0	Dienelactone hydrolase family protein
ATCATGCCATCTCTTTGGATT	384-2	ath-miR393a-3p	ath-miR393a-3p	21	585.006	1.03856	3.22436	0.00126255	0.0461315	up	Cucsat.PASA.G10818.T4	5	336	357	Cleavage	0.582289	4.62033	0.149436	0.462565	Cucsat.PASA.G10818	0.196457	6.6072	0.244378	0.451006	ctg1681:423630-427679(-)	protein_coding	0	Dienelactone hydrolase family protein
ATCATGCCATCTCTTTGGATT	384-2	ath-miR393a-3p	ath-miR393a-3p	21	585.006	1.03856	3.22436	0.00126255	0.0461315	up	Cucsat.PASA.G10818.T1	5	1885	1906	Cleavage	0.26502	2.40543	0.292585	0.608806	Cucsat.PASA.G10818	0.196457	6.6072	0.244378	0.451006	ctg1681:423630-427679(-)	protein_coding	0	Dienelactone hydrolase family protein
ATCATGCCATCTCTTTGGATT	384-2	ath-miR393a-3p	ath-miR393a-3p	21	585.006	1.03856	3.22436	0.00126255	0.0461315	up	Cucsat.PASA.G8427.T8	5	115	135	Cleavage	0	0	0	0	Cucsat.PASA.G8427	-0.00945271	6.3165	0.932168	0.964381	ctg1557:1889559-1895304(-)	protein_coding	OSI_11140	NADH dehydrogenase ubiquinone 1 alpha subcomplex subunit
ATCATGCCATCTCTTTGGATT	384-2	ath-miR393a-3p	ath-miR393a-3p	21	585.006	1.03856	3.22436	0.00126255	0.0461315	up	Cucsat.PASA.G8427.T1	5	251	271	Cleavage	0.119505	6.02175	0.61986	0.829503	Cucsat.PASA.G8427	-0.00945271	6.3165	0.932168	0.964381	ctg1557:1889559-1895304(-)	protein_coding	OSI_11140	NADH dehydrogenase ubiquinone 1 alpha subcomplex subunit
ATCATGCCATCTCTTTGGATT	384-2	ath-miR393a-3p	ath-miR393a-3p	21	585.006	1.03856	3.22436	0.00126255	0.0461315	up	Cucsat.PASA.G8427.T5	5	115	135	Cleavage	0	0	0	0	Cucsat.PASA.G8427	-0.00945271	6.3165	0.932168	0.964381	ctg1557:1889559-1895304(-)	protein_coding	OSI_11140	NADH dehydrogenase ubiquinone 1 alpha subcomplex subunit
ATCATGCCATCTCTTTGGATT	384-2	ath-miR393a-3p	ath-miR393a-3p	21	585.006	1.03856	3.22436	0.00126255	0.0461315	up	Cucsat.PASA.G8427.T7	5	115	135	Cleavage	0.211418	0.41905	0.47022	0.740486	Cucsat.PASA.G8427	-0.00945271	6.3165	0.932168	0.964381	ctg1557:1889559-1895304(-)	protein_coding	OSI_11140	NADH dehydrogenase ubiquinone 1 alpha subcomplex subunit
CGATGACGAGAACACATGATGTAA	414	cst-novel-miR414	0	24	77.1851	1.23801	5.62838	1.81908e-08	4.32032e-06	up	Cucsat.PASA.G1645.T2	3	3225	3248	Cleavage	-0.237233	2.43317	0.439957	0.719215	Cucsat.PASA.G1645	0.370842	7.46481	0.0111804	0.0578259	ctg1000:1114239-1120543(+)	protein_coding	OMR1	threonine dehydratase biosynthetic
CGATGACGAGAACACATGATGTAA	414	cst-novel-miR414	0	24	77.1851	1.23801	5.62838	1.81908e-08	4.32032e-06	up	Cucsat.PASA.G6323.T11	3.5	179	202	Cleavage	0	0	0	0	Cucsat.PASA.G6323	-0.148169	4.68777	0.0309366	0.115346	ctg1429:324307-331295(-)	protein_coding	0	Nucleotide exchange factor Fes1
CGATGACGAGAACACATGATGTAA	414	cst-novel-miR414	0	24	77.1851	1.23801	5.62838	1.81908e-08	4.32032e-06	up	Cucsat.PASA.G977.T69	3.5	1850	1873	Cleavage	0	0	0	0	Cucsat.PASA.G977	-0.0541946	6.08413	0.702915	0.836528	ctg1:5885250-5893829(+)	protein_coding	0	RNA-binding protein containing a PIN domain
CGATGACGAGAACACATGATGTAA	414	cst-novel-miR414	0	24	77.1851	1.23801	5.62838	1.81908e-08	4.32032e-06	up	Cucsat.PASA.G977.T61	3.5	1910	1933	Cleavage	0	0	0	0	Cucsat.PASA.G977	-0.0541946	6.08413	0.702915	0.836528	ctg1:5885250-5893829(+)	protein_coding	0	RNA-binding protein containing a PIN domain
CGATGACGAGAACACATGATGTAA	414	cst-novel-miR414	0	24	77.1851	1.23801	5.62838	1.81908e-08	4.32032e-06	up	Cucsat.PASA.G977.T17	3.5	1645	1668	Cleavage	-0.431829	-0.119417	0.268184	0.587509	Cucsat.PASA.G977	-0.0541946	6.08413	0.702915	0.836528	ctg1:5885250-5893829(+)	protein_coding	0	RNA-binding protein containing a PIN domain
CGATGACGAGAACACATGATGTAA	414	cst-novel-miR414	0	24	77.1851	1.23801	5.62838	1.81908e-08	4.32032e-06	up	Cucsat.PASA.G977.T3	3.5	1645	1668	Cleavage	0.0451704	-0.0736667	0.842606	0.938724	Cucsat.PASA.G977	-0.0541946	6.08413	0.702915	0.836528	ctg1:5885250-5893829(+)	protein_coding	0	RNA-binding protein containing a PIN domain
CGATGACGAGAACACATGATGTAA	414	cst-novel-miR414	0	24	77.1851	1.23801	5.62838	1.81908e-08	4.32032e-06	up	Cucsat.PASA.G977.T10	3.5	1645	1668	Cleavage	-0.215578	-0.821146	0.555044	0.792802	Cucsat.PASA.G977	-0.0541946	6.08413	0.702915	0.836528	ctg1:5885250-5893829(+)	protein_coding	0	RNA-binding protein containing a PIN domain
CGATGACGAGAACACATGATGTAA	414	cst-novel-miR414	0	24	77.1851	1.23801	5.62838	1.81908e-08	4.32032e-06	up	Cucsat.PASA.G977.T53	3.5	1703	1726	Cleavage	-0.0289472	-0.246336	0.910566	0.96604	Cucsat.PASA.G977	-0.0541946	6.08413	0.702915	0.836528	ctg1:5885250-5893829(+)	protein_coding	0	RNA-binding protein containing a PIN domain
CGATGACGAGAACACATGATGTAA	414	cst-novel-miR414	0	24	77.1851	1.23801	5.62838	1.81908e-08	4.32032e-06	up	Cucsat.PASA.G977.T9	3.5	1742	1765	Cleavage	0	0	0	0	Cucsat.PASA.G977	-0.0541946	6.08413	0.702915	0.836528	ctg1:5885250-5893829(+)	protein_coding	0	RNA-binding protein containing a PIN domain
CGATGACGAGAACACATGATGTAA	414	cst-novel-miR414	0	24	77.1851	1.23801	5.62838	1.81908e-08	4.32032e-06	up	Cucsat.PASA.G977.T6	3.5	1749	1772	Cleavage	0	0	0	0	Cucsat.PASA.G977	-0.0541946	6.08413	0.702915	0.836528	ctg1:5885250-5893829(+)	protein_coding	0	RNA-binding protein containing a PIN domain
CGATGACGAGAACACATGATGTAA	414	cst-novel-miR414	0	24	77.1851	1.23801	5.62838	1.81908e-08	4.32032e-06	up	Cucsat.PASA.G977.T42	3.5	1834	1857	Cleavage	0	0	0	0	Cucsat.PASA.G977	-0.0541946	6.08413	0.702915	0.836528	ctg1:5885250-5893829(+)	protein_coding	0	RNA-binding protein containing a PIN domain
CGATGACGAGAACACATGATGTAA	414	cst-novel-miR414	0	24	77.1851	1.23801	5.62838	1.81908e-08	4.32032e-06	up	Cucsat.PASA.G977.T25	3.5	1850	1873	Cleavage	0	0	0	0	Cucsat.PASA.G977	-0.0541946	6.08413	0.702915	0.836528	ctg1:5885250-5893829(+)	protein_coding	0	RNA-binding protein containing a PIN domain
CGATGACGAGAACACATGATGTAA	414	cst-novel-miR414	0	24	77.1851	1.23801	5.62838	1.81908e-08	4.32032e-06	up	Cucsat.PASA.G977.T56	3.5	1864	1887	Cleavage	0	0	0	0	Cucsat.PASA.G977	-0.0541946	6.08413	0.702915	0.836528	ctg1:5885250-5893829(+)	protein_coding	0	RNA-binding protein containing a PIN domain
CGATGACGAGAACACATGATGTAA	414	cst-novel-miR414	0	24	77.1851	1.23801	5.62838	1.81908e-08	4.32032e-06	up	Cucsat.PASA.G977.T48	3.5	1850	1873	Cleavage	0	0	0	0	Cucsat.PASA.G977	-0.0541946	6.08413	0.702915	0.836528	ctg1:5885250-5893829(+)	protein_coding	0	RNA-binding protein containing a PIN domain
CGATGACGAGAACACATGATGTAA	414	cst-novel-miR414	0	24	77.1851	1.23801	5.62838	1.81908e-08	4.32032e-06	up	Cucsat.PASA.G977.T13	3.5	1910	1933	Cleavage	0	0	0	0	Cucsat.PASA.G977	-0.0541946	6.08413	0.702915	0.836528	ctg1:5885250-5893829(+)	protein_coding	0	RNA-binding protein containing a PIN domain
CGATGACGAGAACACATGATGTAA	414	cst-novel-miR414	0	24	77.1851	1.23801	5.62838	1.81908e-08	4.32032e-06	up	Cucsat.PASA.G977.T54	3.5	1935	1958	Cleavage	0	0	0	0	Cucsat.PASA.G977	-0.0541946	6.08413	0.702915	0.836528	ctg1:5885250-5893829(+)	protein_coding	0	RNA-binding protein containing a PIN domain
CGATGACGAGAACACATGATGTAA	414	cst-novel-miR414	0	24	77.1851	1.23801	5.62838	1.81908e-08	4.32032e-06	up	Cucsat.PASA.G977.T28	3.5	1910	1933	Cleavage	0	0	0	0	Cucsat.PASA.G977	-0.0541946	6.08413	0.702915	0.836528	ctg1:5885250-5893829(+)	protein_coding	0	RNA-binding protein containing a PIN domain
CGATGACGAGAACACATGATGTAA	414	cst-novel-miR414	0	24	77.1851	1.23801	5.62838	1.81908e-08	4.32032e-06	up	Cucsat.PASA.G977.T33	3.5	2044	2067	Cleavage	0	0	0	0	Cucsat.PASA.G977	-0.0541946	6.08413	0.702915	0.836528	ctg1:5885250-5893829(+)	protein_coding	0	RNA-binding protein containing a PIN domain
CGATGACGAGAACACATGATGTAA	414	cst-novel-miR414	0	24	77.1851	1.23801	5.62838	1.81908e-08	4.32032e-06	up	Cucsat.PASA.G977.T18	3.5	1645	1668	Cleavage	0	0	0	0	Cucsat.PASA.G977	-0.0541946	6.08413	0.702915	0.836528	ctg1:5885250-5893829(+)	protein_coding	0	RNA-binding protein containing a PIN domain
CGATGACGAGAACACATGATGTAA	414	cst-novel-miR414	0	24	77.1851	1.23801	5.62838	1.81908e-08	4.32032e-06	up	Cucsat.PASA.G977.T44	3.5	3121	3144	Cleavage	0.376467	-0.533778	0.269612	0.58873	Cucsat.PASA.G977	-0.0541946	6.08413	0.702915	0.836528	ctg1:5885250-5893829(+)	protein_coding	0	RNA-binding protein containing a PIN domain
CGATGACGAGAACACATGATGTAA	414	cst-novel-miR414	0	24	77.1851	1.23801	5.62838	1.81908e-08	4.32032e-06	up	Cucsat.PASA.G977.T45	3.5	3147	3170	Cleavage	0	0	0	0	Cucsat.PASA.G977	-0.0541946	6.08413	0.702915	0.836528	ctg1:5885250-5893829(+)	protein_coding	0	RNA-binding protein containing a PIN domain
CGATGACGAGAACACATGATGTAA	414	cst-novel-miR414	0	24	77.1851	1.23801	5.62838	1.81908e-08	4.32032e-06	up	Cucsat.PASA.G977.T5	3.5	3175	3198	Cleavage	0	0	0	0	Cucsat.PASA.G977	-0.0541946	6.08413	0.702915	0.836528	ctg1:5885250-5893829(+)	protein_coding	0	RNA-binding protein containing a PIN domain
CGATGACGAGAACACATGATGTAA	414	cst-novel-miR414	0	24	77.1851	1.23801	5.62838	1.81908e-08	4.32032e-06	up	Cucsat.PASA.G977.T11	3.5	3184	3207	Cleavage	0	0	0	0	Cucsat.PASA.G977	-0.0541946	6.08413	0.702915	0.836528	ctg1:5885250-5893829(+)	protein_coding	0	RNA-binding protein containing a PIN domain
CGATGACGAGAACACATGATGTAA	414	cst-novel-miR414	0	24	77.1851	1.23801	5.62838	1.81908e-08	4.32032e-06	up	Cucsat.PASA.G977.T38	3.5	3269	3292	Cleavage	0	0	0	0	Cucsat.PASA.G977	-0.0541946	6.08413	0.702915	0.836528	ctg1:5885250-5893829(+)	protein_coding	0	RNA-binding protein containing a PIN domain
CGATGACGAGAACACATGATGTAA	414	cst-novel-miR414	0	24	77.1851	1.23801	5.62838	1.81908e-08	4.32032e-06	up	Cucsat.PASA.G977.T8	3.5	3283	3306	Cleavage	0	0	0	0	Cucsat.PASA.G977	-0.0541946	6.08413	0.702915	0.836528	ctg1:5885250-5893829(+)	protein_coding	0	RNA-binding protein containing a PIN domain
CGATGACGAGAACACATGATGTAA	414	cst-novel-miR414	0	24	77.1851	1.23801	5.62838	1.81908e-08	4.32032e-06	up	Cucsat.PASA.G977.T22	3.5	3371	3394	Cleavage	0	0	0	0	Cucsat.PASA.G977	-0.0541946	6.08413	0.702915	0.836528	ctg1:5885250-5893829(+)	protein_coding	0	RNA-binding protein containing a PIN domain
CGATGACGAGAACACATGATGTAA	414	cst-novel-miR414	0	24	77.1851	1.23801	5.62838	1.81908e-08	4.32032e-06	up	Cucsat.PASA.G977.T20	3.5	1645	1668	Cleavage	-0.0451179	-0.666028	0.870146	0.950333	Cucsat.PASA.G977	-0.0541946	6.08413	0.702915	0.836528	ctg1:5885250-5893829(+)	protein_coding	0	RNA-binding protein containing a PIN domain
CGATGACGAGAACACATGATGTAA	414	cst-novel-miR414	0	24	77.1851	1.23801	5.62838	1.81908e-08	4.32032e-06	up	Cucsat.PASA.G977.T12	3.5	1645	1668	Cleavage	0.0211741	-0.699653	0.933857	0.975171	Cucsat.PASA.G977	-0.0541946	6.08413	0.702915	0.836528	ctg1:5885250-5893829(+)	protein_coding	0	RNA-binding protein containing a PIN domain
CGATGACGAGAACACATGATGTAA	414	cst-novel-miR414	0	24	77.1851	1.23801	5.62838	1.81908e-08	4.32032e-06	up	Cucsat.PASA.G977.T21	3.5	1645	1668	Cleavage	0	0	0	0	Cucsat.PASA.G977	-0.0541946	6.08413	0.702915	0.836528	ctg1:5885250-5893829(+)	protein_coding	0	RNA-binding protein containing a PIN domain
CGATGACGAGAACACATGATGTAA	414	cst-novel-miR414	0	24	77.1851	1.23801	5.62838	1.81908e-08	4.32032e-06	up	Cucsat.PASA.G977.T31	3.5	1742	1765	Cleavage	0	0	0	0	Cucsat.PASA.G977	-0.0541946	6.08413	0.702915	0.836528	ctg1:5885250-5893829(+)	protein_coding	0	RNA-binding protein containing a PIN domain
CGATGACGAGAACACATGATGTAA	414	cst-novel-miR414	0	24	77.1851	1.23801	5.62838	1.81908e-08	4.32032e-06	up	Cucsat.PASA.G977.T30	3.5	1749	1772	Cleavage	0	0	0	0	Cucsat.PASA.G977	-0.0541946	6.08413	0.702915	0.836528	ctg1:5885250-5893829(+)	protein_coding	0	RNA-binding protein containing a PIN domain
CGATGACGAGAACACATGATGTAA	414	cst-novel-miR414	0	24	77.1851	1.23801	5.62838	1.81908e-08	4.32032e-06	up	Cucsat.PASA.G977.T52	3.5	1779	1802	Cleavage	0	0	0	0	Cucsat.PASA.G977	-0.0541946	6.08413	0.702915	0.836528	ctg1:5885250-5893829(+)	protein_coding	0	RNA-binding protein containing a PIN domain
CGATGACGAGAACACATGATGTAA	414	cst-novel-miR414	0	24	77.1851	1.23801	5.62838	1.81908e-08	4.32032e-06	up	Cucsat.PASA.G977.T67	3.5	1779	1802	Cleavage	0.0386515	-0.524637	0.881537	0.954794	Cucsat.PASA.G977	-0.0541946	6.08413	0.702915	0.836528	ctg1:5885250-5893829(+)	protein_coding	0	RNA-binding protein containing a PIN domain
CGATGACGAGAACACATGATGTAA	414	cst-novel-miR414	0	24	77.1851	1.23801	5.62838	1.81908e-08	4.32032e-06	up	Cucsat.PASA.G977.T14	3.5	3175	3198	Cleavage	0	0	0	0	Cucsat.PASA.G977	-0.0541946	6.08413	0.702915	0.836528	ctg1:5885250-5893829(+)	protein_coding	0	RNA-binding protein containing a PIN domain
CGATGACGAGAACACATGATGTAA	414	cst-novel-miR414	0	24	77.1851	1.23801	5.62838	1.81908e-08	4.32032e-06	up	Cucsat.PASA.G977.T16	3.5	3283	3306	Cleavage	0	0	0	0	Cucsat.PASA.G977	-0.0541946	6.08413	0.702915	0.836528	ctg1:5885250-5893829(+)	protein_coding	0	RNA-binding protein containing a PIN domain
CGATGACGAGAACACATGATGTAA	414	cst-novel-miR414	0	24	77.1851	1.23801	5.62838	1.81908e-08	4.32032e-06	up	Cucsat.PASA.G977.T39	3.5	3369	3392	Cleavage	0	0	0	0	Cucsat.PASA.G977	-0.0541946	6.08413	0.702915	0.836528	ctg1:5885250-5893829(+)	protein_coding	0	RNA-binding protein containing a PIN domain
CGATGACGAGAACACATGATGTAA	414	cst-novel-miR414	0	24	77.1851	1.23801	5.62838	1.81908e-08	4.32032e-06	up	Cucsat.PASA.G977.T27	3.5	3175	3198	Cleavage	0.0222352	-0.546339	0.901354	0.962249	Cucsat.PASA.G977	-0.0541946	6.08413	0.702915	0.836528	ctg1:5885250-5893829(+)	protein_coding	0	RNA-binding protein containing a PIN domain
CGATGACGAGAACACATGATGTAA	414	cst-novel-miR414	0	24	77.1851	1.23801	5.62838	1.81908e-08	4.32032e-06	up	Cucsat.PASA.G977.T32	3.5	3283	3306	Cleavage	0.0380087	-0.518244	0.838495	0.936677	Cucsat.PASA.G977	-0.0541946	6.08413	0.702915	0.836528	ctg1:5885250-5893829(+)	protein_coding	0	RNA-binding protein containing a PIN domain
CGATGACGAGAACACATGATGTAA	414	cst-novel-miR414	0	24	77.1851	1.23801	5.62838	1.81908e-08	4.32032e-06	up	Cucsat.PASA.G15898.T6	3.5	1960	1983	Cleavage	0.720236	-0.0885603	0.0261407	0.219391	Cucsat.PASA.G15898	0.011546	6.32477	0.930315	0.96366	ctg2117:49592-56538(+)	protein_coding	0	heat shock
CGATGACGAGAACACATGATGTAA	414	cst-novel-miR414	0	24	77.1851	1.23801	5.62838	1.81908e-08	4.32032e-06	up	Cucsat.PASA.G17219.T2	4	25	48	Cleavage	-1.65833	1.78867	0.12431	0.427171	Cucsat.PASA.G17219	0.337147	5.56457	0.00444601	0.0310671	ctg27:687237-689839(+)	protein_coding	IBR5	dual specificity protein phosphatase
CGATGACGAGAACACATGATGTAA	414	cst-novel-miR414	0	24	77.1851	1.23801	5.62838	1.81908e-08	4.32032e-06	up	Cucsat.PASA.G1365.T2	4	1855	1878	Cleavage	-0.378439	-0.474342	0.536189	0.781758	Cucsat.PASA.G1365	0.0113831	5.2547	0.894663	0.945636	ctg1:12387984-12392098(+)	protein_coding	0	P4Hc
CGATGACGAGAACACATGATGTAA	414	cst-novel-miR414	0	24	77.1851	1.23801	5.62838	1.81908e-08	4.32032e-06	up	Cucsat.PASA.G17293.T5	4	253	276	Cleavage	-2.03279	2.71086	0.0604524	0.312429	Cucsat.PASA.G17293	-0.157474	6.83856	0.0312672	0.116266	ctg27:2144543-2153574(+)	protein_coding	PP2A-2	serine threonine-protein phosphatase
CGATGACGAGAACACATGATGTAA	414	cst-novel-miR414	0	24	77.1851	1.23801	5.62838	1.81908e-08	4.32032e-06	up	Cucsat.PASA.G5349.T155	4.5	602	625	Cleavage	-3.26355	3.87723	0.052386	0.293992	Cucsat.PASA.G5349	0.568853	9.4034	0.0236674	0.0968519	ctg1252:357087-363710(-)	protein_coding	SIP1	galactinol--sucrose galactosyltransferase
CGATGACGAGAACACATGATGTAA	414	cst-novel-miR414	0	24	77.1851	1.23801	5.62838	1.81908e-08	4.32032e-06	up	Cucsat.PASA.G5349.T72	4.5	1410	1433	Cleavage	1.59676	6.57108	0.0823254	0.358525	Cucsat.PASA.G5349	0.568853	9.4034	0.0236674	0.0968519	ctg1252:357087-363710(-)	protein_coding	SIP1	galactinol--sucrose galactosyltransferase
CGATGACGAGAACACATGATGTAA	414	cst-novel-miR414	0	24	77.1851	1.23801	5.62838	1.81908e-08	4.32032e-06	up	Cucsat.PASA.G5349.T30	4.5	1268	1291	Cleavage	0	0	0	0	Cucsat.PASA.G5349	0.568853	9.4034	0.0236674	0.0968519	ctg1252:357087-363710(-)	protein_coding	SIP1	galactinol--sucrose galactosyltransferase
CGATGACGAGAACACATGATGTAA	414	cst-novel-miR414	0	24	77.1851	1.23801	5.62838	1.81908e-08	4.32032e-06	up	Cucsat.PASA.G5349.T128	4.5	1410	1433	Cleavage	-1.78517	3.27518	0.0251553	0.21587	Cucsat.PASA.G5349	0.568853	9.4034	0.0236674	0.0968519	ctg1252:357087-363710(-)	protein_coding	SIP1	galactinol--sucrose galactosyltransferase
CGATGACGAGAACACATGATGTAA	414	cst-novel-miR414	0	24	77.1851	1.23801	5.62838	1.81908e-08	4.32032e-06	up	Cucsat.PASA.G5349.T107	4.5	1381	1404	Cleavage	-0.176444	1.95229	0.652236	0.847245	Cucsat.PASA.G5349	0.568853	9.4034	0.0236674	0.0968519	ctg1252:357087-363710(-)	protein_coding	SIP1	galactinol--sucrose galactosyltransferase
CGATGACGAGAACACATGATGTAA	414	cst-novel-miR414	0	24	77.1851	1.23801	5.62838	1.81908e-08	4.32032e-06	up	Cucsat.PASA.G5349.T6	4.5	1410	1433	Cleavage	0	0	0	0	Cucsat.PASA.G5349	0.568853	9.4034	0.0236674	0.0968519	ctg1252:357087-363710(-)	protein_coding	SIP1	galactinol--sucrose galactosyltransferase
CGATGACGAGAACACATGATGTAA	414	cst-novel-miR414	0	24	77.1851	1.23801	5.62838	1.81908e-08	4.32032e-06	up	Cucsat.PASA.G5349.T117	4.5	1489	1512	Cleavage	0.624629	1.44354	0.0364366	0.252209	Cucsat.PASA.G5349	0.568853	9.4034	0.0236674	0.0968519	ctg1252:357087-363710(-)	protein_coding	SIP1	galactinol--sucrose galactosyltransferase
CGATGACGAGAACACATGATGTAA	414	cst-novel-miR414	0	24	77.1851	1.23801	5.62838	1.81908e-08	4.32032e-06	up	Cucsat.PASA.G5349.T60	4.5	1676	1699	Cleavage	-0.181112	-0.100288	0.370251	0.670105	Cucsat.PASA.G5349	0.568853	9.4034	0.0236674	0.0968519	ctg1252:357087-363710(-)	protein_coding	SIP1	galactinol--sucrose galactosyltransferase
CGATGACGAGAACACATGATGTAA	414	cst-novel-miR414	0	24	77.1851	1.23801	5.62838	1.81908e-08	4.32032e-06	up	Cucsat.PASA.G5349.T129	4.5	1410	1433	Cleavage	0	0	0	0	Cucsat.PASA.G5349	0.568853	9.4034	0.0236674	0.0968519	ctg1252:357087-363710(-)	protein_coding	SIP1	galactinol--sucrose galactosyltransferase
CGATGACGAGAACACATGATGTAA	414	cst-novel-miR414	0	24	77.1851	1.23801	5.62838	1.81908e-08	4.32032e-06	up	Cucsat.PASA.G5349.T13	4.5	1723	1746	Cleavage	0	0	0	0	Cucsat.PASA.G5349	0.568853	9.4034	0.0236674	0.0968519	ctg1252:357087-363710(-)	protein_coding	SIP1	galactinol--sucrose galactosyltransferase
CGATGACGAGAACACATGATGTAA	414	cst-novel-miR414	0	24	77.1851	1.23801	5.62838	1.81908e-08	4.32032e-06	up	Cucsat.PASA.G5349.T126	4.5	1782	1805	Cleavage	-0.518986	0.946468	0.181033	0.500563	Cucsat.PASA.G5349	0.568853	9.4034	0.0236674	0.0968519	ctg1252:357087-363710(-)	protein_coding	SIP1	galactinol--sucrose galactosyltransferase
CGATGACGAGAACACATGATGTAA	414	cst-novel-miR414	0	24	77.1851	1.23801	5.62838	1.81908e-08	4.32032e-06	up	Cucsat.PASA.G5349.T106	4.5	1788	1811	Cleavage	0	0	0	0	Cucsat.PASA.G5349	0.568853	9.4034	0.0236674	0.0968519	ctg1252:357087-363710(-)	protein_coding	SIP1	galactinol--sucrose galactosyltransferase
CGATGACGAGAACACATGATGTAA	414	cst-novel-miR414	0	24	77.1851	1.23801	5.62838	1.81908e-08	4.32032e-06	up	Cucsat.PASA.G5349.T148	4.5	1806	1829	Cleavage	-0.0923586	1.01683	0.689749	0.866615	Cucsat.PASA.G5349	0.568853	9.4034	0.0236674	0.0968519	ctg1252:357087-363710(-)	protein_coding	SIP1	galactinol--sucrose galactosyltransferase
CGATGACGAGAACACATGATGTAA	414	cst-novel-miR414	0	24	77.1851	1.23801	5.62838	1.81908e-08	4.32032e-06	up	Cucsat.PASA.G5349.T14	4.5	1974	1997	Cleavage	0.482913	-0.58155	0.207931	0.529784	Cucsat.PASA.G5349	0.568853	9.4034	0.0236674	0.0968519	ctg1252:357087-363710(-)	protein_coding	SIP1	galactinol--sucrose galactosyltransferase
CGATGACGAGAACACATGATGTAA	414	cst-novel-miR414	0	24	77.1851	1.23801	5.62838	1.81908e-08	4.32032e-06	up	Cucsat.PASA.G5349.T57	4.5	1989	2012	Cleavage	-0.58161	-0.442331	0.00393307	0.0936807	Cucsat.PASA.G5349	0.568853	9.4034	0.0236674	0.0968519	ctg1252:357087-363710(-)	protein_coding	SIP1	galactinol--sucrose galactosyltransferase
CGATGACGAGAACACATGATGTAA	414	cst-novel-miR414	0	24	77.1851	1.23801	5.62838	1.81908e-08	4.32032e-06	up	Cucsat.PASA.G5349.T130	4.5	1990	2013	Cleavage	1.36407	0.474863	0.0890119	0.369821	Cucsat.PASA.G5349	0.568853	9.4034	0.0236674	0.0968519	ctg1252:357087-363710(-)	protein_coding	SIP1	galactinol--sucrose galactosyltransferase
CGATGACGAGAACACATGATGTAA	414	cst-novel-miR414	0	24	77.1851	1.23801	5.62838	1.81908e-08	4.32032e-06	up	Cucsat.PASA.G5349.T15	4.5	2268	2291	Cleavage	0	0	0	0	Cucsat.PASA.G5349	0.568853	9.4034	0.0236674	0.0968519	ctg1252:357087-363710(-)	protein_coding	SIP1	galactinol--sucrose galactosyltransferase
CGATGACGAGAACACATGATGTAA	414	cst-novel-miR414	0	24	77.1851	1.23801	5.62838	1.81908e-08	4.32032e-06	up	Cucsat.PASA.G5349.T134	4.5	2647	2670	Cleavage	0	0	0	0	Cucsat.PASA.G5349	0.568853	9.4034	0.0236674	0.0968519	ctg1252:357087-363710(-)	protein_coding	SIP1	galactinol--sucrose galactosyltransferase
CGATGACGAGAACACATGATGTAA	414	cst-novel-miR414	0	24	77.1851	1.23801	5.62838	1.81908e-08	4.32032e-06	up	Cucsat.PASA.G5349.T132	4.5	2960	2983	Cleavage	0	0	0	0	Cucsat.PASA.G5349	0.568853	9.4034	0.0236674	0.0968519	ctg1252:357087-363710(-)	protein_coding	SIP1	galactinol--sucrose galactosyltransferase
CGATGACGAGAACACATGATGTAA	414	cst-novel-miR414	0	24	77.1851	1.23801	5.62838	1.81908e-08	4.32032e-06	up	Cucsat.PASA.G5349.T8	4.5	2961	2984	Cleavage	0	0	0	0	Cucsat.PASA.G5349	0.568853	9.4034	0.0236674	0.0968519	ctg1252:357087-363710(-)	protein_coding	SIP1	galactinol--sucrose galactosyltransferase
CGATGACGAGAACACATGATGTAA	414	cst-novel-miR414	0	24	77.1851	1.23801	5.62838	1.81908e-08	4.32032e-06	up	Cucsat.PASA.G5349.T87	4.5	3074	3097	Cleavage	0.085114	-0.0236339	0.635691	0.838266	Cucsat.PASA.G5349	0.568853	9.4034	0.0236674	0.0968519	ctg1252:357087-363710(-)	protein_coding	SIP1	galactinol--sucrose galactosyltransferase
CGATGACGAGAACACATGATGTAA	414	cst-novel-miR414	0	24	77.1851	1.23801	5.62838	1.81908e-08	4.32032e-06	up	Cucsat.PASA.G5349.T86	4.5	2961	2984	Cleavage	0.352705	-0.0838965	0.0881933	0.368458	Cucsat.PASA.G5349	0.568853	9.4034	0.0236674	0.0968519	ctg1252:357087-363710(-)	protein_coding	SIP1	galactinol--sucrose galactosyltransferase
CGATGACGAGAACACATGATGTAA	414	cst-novel-miR414	0	24	77.1851	1.23801	5.62838	1.81908e-08	4.32032e-06	up	Cucsat.PASA.G5349.T24	4.5	2961	2984	Cleavage	0	0	0	0	Cucsat.PASA.G5349	0.568853	9.4034	0.0236674	0.0968519	ctg1252:357087-363710(-)	protein_coding	SIP1	galactinol--sucrose galactosyltransferase
CGATGACGAGAACACATGATGTAA	414	cst-novel-miR414	0	24	77.1851	1.23801	5.62838	1.81908e-08	4.32032e-06	up	Cucsat.PASA.G5349.T162	4.5	3519	3542	Cleavage	-0.770274	3.18315	0.390759	0.684765	Cucsat.PASA.G5349	0.568853	9.4034	0.0236674	0.0968519	ctg1252:357087-363710(-)	protein_coding	SIP1	galactinol--sucrose galactosyltransferase
CGATGACGAGAACACATGATGTAA	414	cst-novel-miR414	0	24	77.1851	1.23801	5.62838	1.81908e-08	4.32032e-06	up	Cucsat.PASA.G5349.T41	4.5	3274	3297	Cleavage	0	0	0	0	Cucsat.PASA.G5349	0.568853	9.4034	0.0236674	0.0968519	ctg1252:357087-363710(-)	protein_coding	SIP1	galactinol--sucrose galactosyltransferase
CGATGACGAGAACACATGATGTAA	414	cst-novel-miR414	0	24	77.1851	1.23801	5.62838	1.81908e-08	4.32032e-06	up	Cucsat.PASA.G5349.T100	4.5	3404	3427	Cleavage	-0.188415	0.00582404	0.113212	0.410955	Cucsat.PASA.G5349	0.568853	9.4034	0.0236674	0.0968519	ctg1252:357087-363710(-)	protein_coding	SIP1	galactinol--sucrose galactosyltransferase
CGATGACGAGAACACATGATGTAA	414	cst-novel-miR414	0	24	77.1851	1.23801	5.62838	1.81908e-08	4.32032e-06	up	Cucsat.PASA.G5349.T77	4.5	3410	3433	Cleavage	0	0	0	0	Cucsat.PASA.G5349	0.568853	9.4034	0.0236674	0.0968519	ctg1252:357087-363710(-)	protein_coding	SIP1	galactinol--sucrose galactosyltransferase
CGATGACGAGAACACATGATGTAA	414	cst-novel-miR414	0	24	77.1851	1.23801	5.62838	1.81908e-08	4.32032e-06	up	Cucsat.PASA.G5349.T48	4.5	2961	2984	Cleavage	0	0	0	0	Cucsat.PASA.G5349	0.568853	9.4034	0.0236674	0.0968519	ctg1252:357087-363710(-)	protein_coding	SIP1	galactinol--sucrose galactosyltransferase
CGATGACGAGAACACATGATGTAA	414	cst-novel-miR414	0	24	77.1851	1.23801	5.62838	1.81908e-08	4.32032e-06	up	Cucsat.PASA.G5349.T124	4.5	2961	2984	Cleavage	0	0	0	0	Cucsat.PASA.G5349	0.568853	9.4034	0.0236674	0.0968519	ctg1252:357087-363710(-)	protein_coding	SIP1	galactinol--sucrose galactosyltransferase
CGATGACGAGAACACATGATGTAA	414	cst-novel-miR414	0	24	77.1851	1.23801	5.62838	1.81908e-08	4.32032e-06	up	Cucsat.PASA.G5349.T3	4.5	3274	3297	Cleavage	0	0	0	0	Cucsat.PASA.G5349	0.568853	9.4034	0.0236674	0.0968519	ctg1252:357087-363710(-)	protein_coding	SIP1	galactinol--sucrose galactosyltransferase
CGATGACGAGAACACATGATGTAA	414	cst-novel-miR414	0	24	77.1851	1.23801	5.62838	1.81908e-08	4.32032e-06	up	Cucsat.PASA.G5349.T61	4.5	3274	3297	Cleavage	-0.319308	-0.237148	0.0124999	0.158854	Cucsat.PASA.G5349	0.568853	9.4034	0.0236674	0.0968519	ctg1252:357087-363710(-)	protein_coding	SIP1	galactinol--sucrose galactosyltransferase
CGATGACGAGAACACATGATGTAA	414	cst-novel-miR414	0	24	77.1851	1.23801	5.62838	1.81908e-08	4.32032e-06	up	Cucsat.PASA.G5349.T118	4.5	2961	2984	Cleavage	0	0	0	0	Cucsat.PASA.G5349	0.568853	9.4034	0.0236674	0.0968519	ctg1252:357087-363710(-)	protein_coding	SIP1	galactinol--sucrose galactosyltransferase
CGATGACGAGAACACATGATGTAA	414	cst-novel-miR414	0	24	77.1851	1.23801	5.62838	1.81908e-08	4.32032e-06	up	Cucsat.PASA.G5349.T138	4.5	3274	3297	Cleavage	-0.180405	-0.146224	0.122726	0.425179	Cucsat.PASA.G5349	0.568853	9.4034	0.0236674	0.0968519	ctg1252:357087-363710(-)	protein_coding	SIP1	galactinol--sucrose galactosyltransferase
CGATGACGAGAACACATGATGTAA	414	cst-novel-miR414	0	24	77.1851	1.23801	5.62838	1.81908e-08	4.32032e-06	up	Cucsat.PASA.G5349.T140	4.5	2961	2984	Cleavage	0	0	0	0	Cucsat.PASA.G5349	0.568853	9.4034	0.0236674	0.0968519	ctg1252:357087-363710(-)	protein_coding	SIP1	galactinol--sucrose galactosyltransferase
CGATGACGAGAACACATGATGTAA	414	cst-novel-miR414	0	24	77.1851	1.23801	5.62838	1.81908e-08	4.32032e-06	up	Cucsat.PASA.G5349.T104	4.5	3540	3563	Cleavage	0.0458978	-0.576153	0.787609	0.914302	Cucsat.PASA.G5349	0.568853	9.4034	0.0236674	0.0968519	ctg1252:357087-363710(-)	protein_coding	SIP1	galactinol--sucrose galactosyltransferase
CGATGACGAGAACACATGATGTAA	414	cst-novel-miR414	0	24	77.1851	1.23801	5.62838	1.81908e-08	4.32032e-06	up	Cucsat.PASA.G5349.T18	4.5	3274	3297	Cleavage	0	0	0	0	Cucsat.PASA.G5349	0.568853	9.4034	0.0236674	0.0968519	ctg1252:357087-363710(-)	protein_coding	SIP1	galactinol--sucrose galactosyltransferase
CGATGACGAGAACACATGATGTAA	414	cst-novel-miR414	0	24	77.1851	1.23801	5.62838	1.81908e-08	4.32032e-06	up	Cucsat.PASA.G5349.T99	4.5	3274	3297	Cleavage	-0.479125	0.0751079	0.0142362	0.168312	Cucsat.PASA.G5349	0.568853	9.4034	0.0236674	0.0968519	ctg1252:357087-363710(-)	protein_coding	SIP1	galactinol--sucrose galactosyltransferase
CGATGACGAGAACACATGATGTAA	414	cst-novel-miR414	0	24	77.1851	1.23801	5.62838	1.81908e-08	4.32032e-06	up	Cucsat.PASA.G5349.T82	4.5	3390	3413	Cleavage	-0.167114	-0.340783	0.159382	0.47479	Cucsat.PASA.G5349	0.568853	9.4034	0.0236674	0.0968519	ctg1252:357087-363710(-)	protein_coding	SIP1	galactinol--sucrose galactosyltransferase
CGATGACGAGAACACATGATGTAA	414	cst-novel-miR414	0	24	77.1851	1.23801	5.62838	1.81908e-08	4.32032e-06	up	Cucsat.PASA.G5349.T73	4.5	3274	3297	Cleavage	0.0503898	-0.241914	0.676209	0.859553	Cucsat.PASA.G5349	0.568853	9.4034	0.0236674	0.0968519	ctg1252:357087-363710(-)	protein_coding	SIP1	galactinol--sucrose galactosyltransferase
CGATGACGAGAACACATGATGTAA	414	cst-novel-miR414	0	24	77.1851	1.23801	5.62838	1.81908e-08	4.32032e-06	up	Cucsat.PASA.G5349.T20	4.5	3274	3297	Cleavage	0	0	0	0	Cucsat.PASA.G5349	0.568853	9.4034	0.0236674	0.0968519	ctg1252:357087-363710(-)	protein_coding	SIP1	galactinol--sucrose galactosyltransferase
CGATGACGAGAACACATGATGTAA	414	cst-novel-miR414	0	24	77.1851	1.23801	5.62838	1.81908e-08	4.32032e-06	up	Cucsat.PASA.G5349.T143	4.5	3274	3297	Cleavage	-0.208427	0.0146916	0.0810867	0.355961	Cucsat.PASA.G5349	0.568853	9.4034	0.0236674	0.0968519	ctg1252:357087-363710(-)	protein_coding	SIP1	galactinol--sucrose galactosyltransferase
CGATGACGAGAACACATGATGTAA	414	cst-novel-miR414	0	24	77.1851	1.23801	5.62838	1.81908e-08	4.32032e-06	up	Cucsat.PASA.G5349.T147	4.5	3519	3542	Cleavage	-0.159896	-0.171039	0.180108	0.499316	Cucsat.PASA.G5349	0.568853	9.4034	0.0236674	0.0968519	ctg1252:357087-363710(-)	protein_coding	SIP1	galactinol--sucrose galactosyltransferase
CGATGACGAGAACACATGATGTAA	414	cst-novel-miR414	0	24	77.1851	1.23801	5.62838	1.81908e-08	4.32032e-06	up	Cucsat.PASA.G5349.T121	4.5	3274	3297	Cleavage	0	0	0	0	Cucsat.PASA.G5349	0.568853	9.4034	0.0236674	0.0968519	ctg1252:357087-363710(-)	protein_coding	SIP1	galactinol--sucrose galactosyltransferase
CGATGACGAGAACACATGATGTAA	414	cst-novel-miR414	0	24	77.1851	1.23801	5.62838	1.81908e-08	4.32032e-06	up	Cucsat.PASA.G5349.T44	4.5	3274	3297	Cleavage	0	0	0	0	Cucsat.PASA.G5349	0.568853	9.4034	0.0236674	0.0968519	ctg1252:357087-363710(-)	protein_coding	SIP1	galactinol--sucrose galactosyltransferase
CGATGACGAGAACACATGATGTAA	414	cst-novel-miR414	0	24	77.1851	1.23801	5.62838	1.81908e-08	4.32032e-06	up	Cucsat.PASA.G5349.T111	4.5	3274	3297	Cleavage	0	0	0	0	Cucsat.PASA.G5349	0.568853	9.4034	0.0236674	0.0968519	ctg1252:357087-363710(-)	protein_coding	SIP1	galactinol--sucrose galactosyltransferase
CGATGACGAGAACACATGATGTAA	414	cst-novel-miR414	0	24	77.1851	1.23801	5.62838	1.81908e-08	4.32032e-06	up	Cucsat.PASA.G5349.T139	4.5	3274	3297	Cleavage	0	0	0	0	Cucsat.PASA.G5349	0.568853	9.4034	0.0236674	0.0968519	ctg1252:357087-363710(-)	protein_coding	SIP1	galactinol--sucrose galactosyltransferase
CGATGACGAGAACACATGATGTAA	414	cst-novel-miR414	0	24	77.1851	1.23801	5.62838	1.81908e-08	4.32032e-06	up	Cucsat.PASA.G5349.T142	4.5	3404	3427	Cleavage	0	0	0	0	Cucsat.PASA.G5349	0.568853	9.4034	0.0236674	0.0968519	ctg1252:357087-363710(-)	protein_coding	SIP1	galactinol--sucrose galactosyltransferase
CGATGACGAGAACACATGATGTAA	414	cst-novel-miR414	0	24	77.1851	1.23801	5.62838	1.81908e-08	4.32032e-06	up	Cucsat.PASA.G5349.T158	4.5	3274	3297	Cleavage	0	0	0	0	Cucsat.PASA.G5349	0.568853	9.4034	0.0236674	0.0968519	ctg1252:357087-363710(-)	protein_coding	SIP1	galactinol--sucrose galactosyltransferase
CGATGACGAGAACACATGATGTAA	414	cst-novel-miR414	0	24	77.1851	1.23801	5.62838	1.81908e-08	4.32032e-06	up	Cucsat.PASA.G5349.T68	4.5	3274	3297	Cleavage	0	0	0	0	Cucsat.PASA.G5349	0.568853	9.4034	0.0236674	0.0968519	ctg1252:357087-363710(-)	protein_coding	SIP1	galactinol--sucrose galactosyltransferase
CGATGACGAGAACACATGATGTAA	414	cst-novel-miR414	0	24	77.1851	1.23801	5.62838	1.81908e-08	4.32032e-06	up	Cucsat.PASA.G14167.T10	4.5	1372	1395	Cleavage	0.170923	1.46777	0.714901	0.879573	Cucsat.PASA.G14167	0.221763	5.82858	0.0261099	0.103116	ctg1869:3608230-3615361(-)	protein_coding	0	pre-mRNA-splicing factor SPF27 homolog | DNAJ heat shock N-terminal domain-containing protein
CGATGACGAGAACACATGATGTAA	414	cst-novel-miR414	0	24	77.1851	1.23801	5.62838	1.81908e-08	4.32032e-06	up	Cucsat.PASA.G14167.T16	4.5	1454	1477	Cleavage	0.717874	1.87061	0.238572	0.559401	Cucsat.PASA.G14167	0.221763	5.82858	0.0261099	0.103116	ctg1869:3608230-3615361(-)	protein_coding	0	pre-mRNA-splicing factor SPF27 homolog | DNAJ heat shock N-terminal domain-containing protein
CGATGACGAGAACACATGATGTAA	414	cst-novel-miR414	0	24	77.1851	1.23801	5.62838	1.81908e-08	4.32032e-06	up	Cucsat.PASA.G14167.T8	4.5	1372	1395	Cleavage	0	0	0	0	Cucsat.PASA.G14167	0.221763	5.82858	0.0261099	0.103116	ctg1869:3608230-3615361(-)	protein_coding	0	pre-mRNA-splicing factor SPF27 homolog | DNAJ heat shock N-terminal domain-containing protein
CGATGACGAGAACACATGATGTAA	414	cst-novel-miR414	0	24	77.1851	1.23801	5.62838	1.81908e-08	4.32032e-06	up	Cucsat.PASA.G5820.T4	4.5	132	155	Cleavage	-1.45914	1.91534	0.000454853	0.0303604	Cucsat.PASA.G5820	-0.395012	3.8544	0.0291231	0.11072	ctg1402:446882-453807(-)	protein_coding	0	domain-containing protein
CGATGACGAGAACACATGATGTAA	414	cst-novel-miR414	0	24	77.1851	1.23801	5.62838	1.81908e-08	4.32032e-06	up	Cucsat.PASA.G14167.T11	4.5	2477	2500	Cleavage	0	0	0	0	Cucsat.PASA.G14167	0.221763	5.82858	0.0261099	0.103116	ctg1869:3608230-3615361(-)	protein_coding	0	pre-mRNA-splicing factor SPF27 homolog | DNAJ heat shock N-terminal domain-containing protein
CGATGACGAGAACACATGATGTAA	414	cst-novel-miR414	0	24	77.1851	1.23801	5.62838	1.81908e-08	4.32032e-06	up	Cucsat.PASA.G5820.T2	4.5	736	759	Cleavage	0.490177	0.851124	0.203902	0.525569	Cucsat.PASA.G5820	-0.395012	3.8544	0.0291231	0.11072	ctg1402:446882-453807(-)	protein_coding	0	domain-containing protein
CGATGACGAGAACACATGATGTAA	414	cst-novel-miR414	0	24	77.1851	1.23801	5.62838	1.81908e-08	4.32032e-06	up	Cucsat.PASA.G14167.T4	4.5	1353	1376	Cleavage	0.275415	-0.313228	0.334757	0.642696	Cucsat.PASA.G14167	0.221763	5.82858	0.0261099	0.103116	ctg1869:3608230-3615361(-)	protein_coding	0	pre-mRNA-splicing factor SPF27 homolog | DNAJ heat shock N-terminal domain-containing protein
CGATGACGAGAACACATGATGTAA	414	cst-novel-miR414	0	24	77.1851	1.23801	5.62838	1.81908e-08	4.32032e-06	up	Cucsat.PASA.G14167.T3	4.5	1372	1395	Cleavage	0.248458	-0.412836	0.3556	0.659246	Cucsat.PASA.G14167	0.221763	5.82858	0.0261099	0.103116	ctg1869:3608230-3615361(-)	protein_coding	0	pre-mRNA-splicing factor SPF27 homolog | DNAJ heat shock N-terminal domain-containing protein
CGATGACGAGAACACATGATGTAA	414	cst-novel-miR414	0	24	77.1851	1.23801	5.62838	1.81908e-08	4.32032e-06	up	Cucsat.PASA.G11274.T18	4.5	288	311	Cleavage	-0.227607	-0.366106	0.424231	0.708584	Cucsat.PASA.G11274	0.2021	7.2601	0.00775153	0.0455018	ctg1798:229884-236171(+)	protein_coding	0	serine threonine-protein kinase
CGATGACGAGAACACATGATGTAA	414	cst-novel-miR414	0	24	77.1851	1.23801	5.62838	1.81908e-08	4.32032e-06	up	Cucsat.PASA.G11274.T10	4.5	288	311	Cleavage	0.640514	1.44627	0.156383	0.471146	Cucsat.PASA.G11274	0.2021	7.2601	0.00775153	0.0455018	ctg1798:229884-236171(+)	protein_coding	0	serine threonine-protein kinase
CGATGACGAGAACACATGATGTAA	414	cst-novel-miR414	0	24	77.1851	1.23801	5.62838	1.81908e-08	4.32032e-06	up	Cucsat.PASA.G11274.T16	4.5	288	311	Cleavage	0.456484	0.273902	0.172553	0.490178	Cucsat.PASA.G11274	0.2021	7.2601	0.00775153	0.0455018	ctg1798:229884-236171(+)	protein_coding	0	serine threonine-protein kinase
CGATGACGAGAACACATGATGTAA	414	cst-novel-miR414	0	24	77.1851	1.23801	5.62838	1.81908e-08	4.32032e-06	up	Cucsat.PASA.G11274.T17	4.5	288	311	Cleavage	-0.00483929	2.49505	0.988323	0.995804	Cucsat.PASA.G11274	0.2021	7.2601	0.00775153	0.0455018	ctg1798:229884-236171(+)	protein_coding	0	serine threonine-protein kinase
CGATGACGAGAACACATGATGTAA	414	cst-novel-miR414	0	24	77.1851	1.23801	5.62838	1.81908e-08	4.32032e-06	up	Cucsat.PASA.G11274.T5	4.5	288	311	Cleavage	0.839229	2.89988	0.0113801	0.152598	Cucsat.PASA.G11274	0.2021	7.2601	0.00775153	0.0455018	ctg1798:229884-236171(+)	protein_coding	0	serine threonine-protein kinase
CGATGACGAGAACACATGATGTAA	414	cst-novel-miR414	0	24	77.1851	1.23801	5.62838	1.81908e-08	4.32032e-06	up	Cucsat.PASA.G11274.T6	4.5	288	311	Cleavage	-0.125898	1.318	0.719759	0.882034	Cucsat.PASA.G11274	0.2021	7.2601	0.00775153	0.0455018	ctg1798:229884-236171(+)	protein_coding	0	serine threonine-protein kinase
CGATGACGAGAACACATGATGTAA	414	cst-novel-miR414	0	24	77.1851	1.23801	5.62838	1.81908e-08	4.32032e-06	up	Cucsat.PASA.G11274.T2	4.5	288	311	Cleavage	2.34512	2.99448	0.0249589	0.215114	Cucsat.PASA.G11274	0.2021	7.2601	0.00775153	0.0455018	ctg1798:229884-236171(+)	protein_coding	0	serine threonine-protein kinase
CGATGACGAGAACACATGATGTAA	414	cst-novel-miR414	0	24	77.1851	1.23801	5.62838	1.81908e-08	4.32032e-06	up	Cucsat.PASA.G11274.T9	4.5	288	311	Cleavage	0.487147	1.36576	0.134431	0.441504	Cucsat.PASA.G11274	0.2021	7.2601	0.00775153	0.0455018	ctg1798:229884-236171(+)	protein_coding	0	serine threonine-protein kinase
CGATGACGAGAACACATGATGTAA	414	cst-novel-miR414	0	24	77.1851	1.23801	5.62838	1.81908e-08	4.32032e-06	up	Cucsat.PASA.G11274.T12	4.5	288	311	Cleavage	-0.011337	2.03422	0.980316	0.992841	Cucsat.PASA.G11274	0.2021	7.2601	0.00775153	0.0455018	ctg1798:229884-236171(+)	protein_coding	0	serine threonine-protein kinase
CGATGACGAGAACACATGATGTAA	414	cst-novel-miR414	0	24	77.1851	1.23801	5.62838	1.81908e-08	4.32032e-06	up	Cucsat.PASA.G11274.T7	4.5	288	311	Cleavage	-0.0876624	0.946111	0.807275	0.922639	Cucsat.PASA.G11274	0.2021	7.2601	0.00775153	0.0455018	ctg1798:229884-236171(+)	protein_coding	0	serine threonine-protein kinase
CGATGACGAGAACACATGATGTAA	414	cst-novel-miR414	0	24	77.1851	1.23801	5.62838	1.81908e-08	4.32032e-06	up	Cucsat.PASA.G11274.T3	4.5	288	311	Cleavage	-0.0113948	0.0631836	0.946234	0.98004	Cucsat.PASA.G11274	0.2021	7.2601	0.00775153	0.0455018	ctg1798:229884-236171(+)	protein_coding	0	serine threonine-protein kinase
CGATGACGAGAACACATGATGTAA	414	cst-novel-miR414	0	24	77.1851	1.23801	5.62838	1.81908e-08	4.32032e-06	up	Cucsat.PASA.G11274.T1	4.5	288	311	Cleavage	0.0970503	0.790292	0.729625	0.886495	Cucsat.PASA.G11274	0.2021	7.2601	0.00775153	0.0455018	ctg1798:229884-236171(+)	protein_coding	0	serine threonine-protein kinase
CGATGACGAGAACACATGATGTAA	414	cst-novel-miR414	0	24	77.1851	1.23801	5.62838	1.81908e-08	4.32032e-06	up	Cucsat.PASA.G11274.T11	4.5	288	311	Cleavage	0.350087	1.17272	0.38375	0.679656	Cucsat.PASA.G11274	0.2021	7.2601	0.00775153	0.0455018	ctg1798:229884-236171(+)	protein_coding	0	serine threonine-protein kinase
CGATGACGAGAACACATGATGTAA	414	cst-novel-miR414	0	24	77.1851	1.23801	5.62838	1.81908e-08	4.32032e-06	up	Cucsat.PASA.G11274.T8	4.5	288	311	Cleavage	-0.0633811	0.641794	0.836019	0.935537	Cucsat.PASA.G11274	0.2021	7.2601	0.00775153	0.0455018	ctg1798:229884-236171(+)	protein_coding	0	serine threonine-protein kinase
CGATGACGAGAACACATGATGTAA	414	cst-novel-miR414	0	24	77.1851	1.23801	5.62838	1.81908e-08	4.32032e-06	up	Cucsat.PASA.G11274.T4	4.5	288	311	Cleavage	0.0129589	0.569524	0.971397	0.989557	Cucsat.PASA.G11274	0.2021	7.2601	0.00775153	0.0455018	ctg1798:229884-236171(+)	protein_coding	0	serine threonine-protein kinase
CGATGACGAGAACACATGATGTAA	414	cst-novel-miR414	0	24	77.1851	1.23801	5.62838	1.81908e-08	4.32032e-06	up	Cucsat.PASA.G17557.T5	4.5	2322	2345	Translation	-0.0058273	-0.27199	0.983377	0.994066	Cucsat.PASA.G17557	-0.137453	4.63071	0.261872	0.469215	ctg278:982310-987049(+)	protein_coding	0	receptor-like serine threonine-protein kinase | LRR receptor-like serine threonine-protein kinase
CGATGACGAGAACACATGATGTAA	414	cst-novel-miR414	0	24	77.1851	1.23801	5.62838	1.81908e-08	4.32032e-06	up	Cucsat.PASA.G17557.T11	4.5	2373	2396	Translation	0	0	0	0	Cucsat.PASA.G17557	-0.137453	4.63071	0.261872	0.469215	ctg278:982310-987049(+)	protein_coding	0	receptor-like serine threonine-protein kinase | LRR receptor-like serine threonine-protein kinase
CGATGACGAGAACACATGATGTAA	414	cst-novel-miR414	0	24	77.1851	1.23801	5.62838	1.81908e-08	4.32032e-06	up	Cucsat.PASA.G18408.T2	4.5	253	276	Translation	0	0	0	0	Cucsat.PASA.G18408	-0.457584	3.79343	0.000581519	0.00776163	ctg3379:623710-626881(+)	protein_coding	0	Plant transposon protein
CGATGACGAGAACACATGATGTAA	414	cst-novel-miR414	0	24	77.1851	1.23801	5.62838	1.81908e-08	4.32032e-06	up	Cucsat.PASA.G18408.T1	4.5	275	298	Translation	-0.0758646	2.87062	0.799812	0.919766	Cucsat.PASA.G18408	-0.457584	3.79343	0.000581519	0.00776163	ctg3379:623710-626881(+)	protein_coding	0	Plant transposon protein
CGATGACGAGAACACATGATGTAA	414	cst-novel-miR414	0	24	77.1851	1.23801	5.62838	1.81908e-08	4.32032e-06	up	Cucsat.PASA.G2099.T13	4.5	231	254	Cleavage	0	0	0	0	Cucsat.PASA.G2099	0.0145473	6.56128	0.942583	0.969442	ctg1002:7010973-7016339(-)	protein_coding	0	Zinc finger protein
CGATGACGAGAACACATGATGTAA	414	cst-novel-miR414	0	24	77.1851	1.23801	5.62838	1.81908e-08	4.32032e-06	up	Cucsat.PASA.G2099.T9	4.5	233	256	Cleavage	-0.206184	0.156699	0.578582	0.80563	Cucsat.PASA.G2099	0.0145473	6.56128	0.942583	0.969442	ctg1002:7010973-7016339(-)	protein_coding	0	Zinc finger protein
CGATGACGAGAACACATGATGTAA	414	cst-novel-miR414	0	24	77.1851	1.23801	5.62838	1.81908e-08	4.32032e-06	up	Cucsat.PASA.G2099.T2	4.5	233	256	Cleavage	-0.20447	5.35602	0.265745	0.585275	Cucsat.PASA.G2099	0.0145473	6.56128	0.942583	0.969442	ctg1002:7010973-7016339(-)	protein_coding	0	Zinc finger protein
CGATGACGAGAACACATGATGTAA	414	cst-novel-miR414	0	24	77.1851	1.23801	5.62838	1.81908e-08	4.32032e-06	up	Cucsat.PASA.G2099.T10	4.5	233	256	Cleavage	-0.445758	-0.816426	0.512934	0.767427	Cucsat.PASA.G2099	0.0145473	6.56128	0.942583	0.969442	ctg1002:7010973-7016339(-)	protein_coding	0	Zinc finger protein
CGATGACGAGAACACATGATGTAA	414	cst-novel-miR414	0	24	77.1851	1.23801	5.62838	1.81908e-08	4.32032e-06	up	Cucsat.PASA.G554.T6	4.5	1115	1138	Cleavage	-0.014094	1.68936	0.972233	0.989938	Cucsat.PASA.G554	0.0166135	6.3464	0.928587	0.963172	ctg1:10796010-10802322(-)	protein_coding	0	phosphatase 2C
CGATGACGAGAACACATGATGTAA	414	cst-novel-miR414	0	24	77.1851	1.23801	5.62838	1.81908e-08	4.32032e-06	up	Cucsat.PASA.G12611.T19	5	56	79	Cleavage	-1.62569	1.59312	0.077491	0.348648	Cucsat.PASA.G12611	0.00627539	7.7204	0.958427	0.978421	ctg1838:948999-966267(-)	protein_coding	UBP12	ubiquitin carboxyl-terminal hydrolase
CGATGACGAGAACACATGATGTAA	414	cst-novel-miR414	0	24	77.1851	1.23801	5.62838	1.81908e-08	4.32032e-06	up	Cucsat.PASA.G12611.T4	5	6504	6527	Cleavage	0.24038	1.04967	0.381583	0.677943	Cucsat.PASA.G12611	0.00627539	7.7204	0.958427	0.978421	ctg1838:948999-966267(-)	protein_coding	UBP12	ubiquitin carboxyl-terminal hydrolase
CGATGACGAGAACACATGATGTAA	414	cst-novel-miR414	0	24	77.1851	1.23801	5.62838	1.81908e-08	4.32032e-06	up	Cucsat.PASA.G9982.T2	5	3331	3353	Cleavage	0.0890269	3.67442	0.822666	0.929338	Cucsat.PASA.G9982	0.112439	6.28474	0.252966	0.459714	ctg1673:2799778-2803622(+)	protein_coding	0	F-Box protein
CGATGACGAGAACACATGATGTAA	414	cst-novel-miR414	0	24	77.1851	1.23801	5.62838	1.81908e-08	4.32032e-06	up	Cucsat.PASA.G9982.T3	5	3433	3455	Cleavage	0.49154	1.86307	0.155526	0.470262	Cucsat.PASA.G9982	0.112439	6.28474	0.252966	0.459714	ctg1673:2799778-2803622(+)	protein_coding	0	F-Box protein
CGATGACGAGAACACATGATGTAA	414	cst-novel-miR414	0	24	77.1851	1.23801	5.62838	1.81908e-08	4.32032e-06	up	Cucsat.PASA.G9982.T1	5	3488	3510	Cleavage	0.135945	5.91532	0.31851	0.62968	Cucsat.PASA.G9982	0.112439	6.28474	0.252966	0.459714	ctg1673:2799778-2803622(+)	protein_coding	0	F-Box protein
CGATGACGAGAACACATGATGTAA	414	cst-novel-miR414	0	24	77.1851	1.23801	5.62838	1.81908e-08	4.32032e-06	up	Cucsat.PASA.G7429.T1	5	385	409	Translation	-1.58719	5.43146	1.68634e-06	0.000773889	Cucsat.PASA.G7429	-1.60724	5.43144	5.18951e-08	7.84489e-06	ctg1528:1828561-1829454(+)	lincRNA	0	0
CGATGACGAGAACACATGATGTAA	414	cst-novel-miR414	0	24	77.1851	1.23801	5.62838	1.81908e-08	4.32032e-06	up	Cucsat.PASA.G12366.T1	5	190	213	Cleavage	-0.0417343	3.79411	0.879593	0.954176	Cucsat.PASA.G12366	-0.140771	4.13721	0.480861	0.672879	ctg1837:1263683-1267045(+)	protein_coding	0	Inherit from euNOG: expressed protein
CGATGACGAGAACACATGATGTAA	414	cst-novel-miR414	0	24	77.1851	1.23801	5.62838	1.81908e-08	4.32032e-06	up	Cucsat.PASA.G11913.T30	5	2472	2495	Cleavage	0	0	0	0	Cucsat.PASA.G11913	0.203319	4.2814	0.0527743	0.165692	ctg1820:2993687-3006551(-)	protein_coding	0	anaphase-promoting complex, subunit
CGATGACGAGAACACATGATGTAA	414	cst-novel-miR414	0	24	77.1851	1.23801	5.62838	1.81908e-08	4.32032e-06	up	Cucsat.PASA.G11913.T2	5	2496	2519	Cleavage	0	0	0	0	Cucsat.PASA.G11913	0.203319	4.2814	0.0527743	0.165692	ctg1820:2993687-3006551(-)	protein_coding	0	anaphase-promoting complex, subunit
CGATGACGAGAACACATGATGTAA	414	cst-novel-miR414	0	24	77.1851	1.23801	5.62838	1.81908e-08	4.32032e-06	up	Cucsat.PASA.G11913.T12	5	2496	2519	Cleavage	0	0	0	0	Cucsat.PASA.G11913	0.203319	4.2814	0.0527743	0.165692	ctg1820:2993687-3006551(-)	protein_coding	0	anaphase-promoting complex, subunit
CGATGACGAGAACACATGATGTAA	414	cst-novel-miR414	0	24	77.1851	1.23801	5.62838	1.81908e-08	4.32032e-06	up	Cucsat.PASA.G11913.T25	5	2496	2519	Cleavage	0	0	0	0	Cucsat.PASA.G11913	0.203319	4.2814	0.0527743	0.165692	ctg1820:2993687-3006551(-)	protein_coding	0	anaphase-promoting complex, subunit
CGATGACGAGAACACATGATGTAA	414	cst-novel-miR414	0	24	77.1851	1.23801	5.62838	1.81908e-08	4.32032e-06	up	Cucsat.PASA.G11913.T14	5	2496	2519	Cleavage	0	0	0	0	Cucsat.PASA.G11913	0.203319	4.2814	0.0527743	0.165692	ctg1820:2993687-3006551(-)	protein_coding	0	anaphase-promoting complex, subunit
CGATGACGAGAACACATGATGTAA	414	cst-novel-miR414	0	24	77.1851	1.23801	5.62838	1.81908e-08	4.32032e-06	up	Cucsat.PASA.G11913.T3	5	2496	2519	Cleavage	0	0	0	0	Cucsat.PASA.G11913	0.203319	4.2814	0.0527743	0.165692	ctg1820:2993687-3006551(-)	protein_coding	0	anaphase-promoting complex, subunit
CGATGACGAGAACACATGATGTAA	414	cst-novel-miR414	0	24	77.1851	1.23801	5.62838	1.81908e-08	4.32032e-06	up	Cucsat.PASA.G11913.T4	5	2496	2519	Cleavage	0	0	0	0	Cucsat.PASA.G11913	0.203319	4.2814	0.0527743	0.165692	ctg1820:2993687-3006551(-)	protein_coding	0	anaphase-promoting complex, subunit
CGATGACGAGAACACATGATGTAA	414	cst-novel-miR414	0	24	77.1851	1.23801	5.62838	1.81908e-08	4.32032e-06	up	Cucsat.PASA.G11913.T28	5	3841	3864	Cleavage	0	0	0	0	Cucsat.PASA.G11913	0.203319	4.2814	0.0527743	0.165692	ctg1820:2993687-3006551(-)	protein_coding	0	anaphase-promoting complex, subunit
CGATGACGAGAACACATGATGTAA	414	cst-novel-miR414	0	24	77.1851	1.23801	5.62838	1.81908e-08	4.32032e-06	up	Cucsat.PASA.G15346.T3	5	553	576	Cleavage	0	0	0	0	Cucsat.PASA.G15346	0	0	0	0	0	0	0	0
CGATGACGAGAACACATGATGTAA	414	cst-novel-miR414	0	24	77.1851	1.23801	5.62838	1.81908e-08	4.32032e-06	up	Cucsat.PASA.G15346.T1	5	691	714	Cleavage	0	0	0	0	Cucsat.PASA.G15346	0	0	0	0	0	0	0	0
CGATGACGAGAACACATGATGTAA	414	cst-novel-miR414	0	24	77.1851	1.23801	5.62838	1.81908e-08	4.32032e-06	up	Cucsat.PASA.G13659.T19	5	2838	2860	Translation	0	0	0	0	Cucsat.PASA.G13659	-0.094758	1.97836	0.339216	0.54922	ctg184:368338-382340(-)	protein_coding	OSI_16281	Catalase | domain-containing protein
CGATGACGAGAACACATGATGTAA	414	cst-novel-miR414	0	24	77.1851	1.23801	5.62838	1.81908e-08	4.32032e-06	up	Cucsat.PASA.G13659.T2	5	2986	3008	Translation	0	0	0	0	Cucsat.PASA.G13659	-0.094758	1.97836	0.339216	0.54922	ctg184:368338-382340(-)	protein_coding	OSI_16281	Catalase | domain-containing protein
CGATGACGAGAACACATGATGTAA	414	cst-novel-miR414	0	24	77.1851	1.23801	5.62838	1.81908e-08	4.32032e-06	up	Cucsat.PASA.G21037.T4	5	1119	1142	Cleavage	0.397184	-0.172882	0.478342	0.746022	Cucsat.PASA.G21037	-0.26644	2.02775	0.544316	0.723646	ctg910:614556-617129(-)	protein_coding	CDC20.1	Anaphase-promoting complex subunit
CGATGACGAGAACACATGATGTAA	414	cst-novel-miR414	0	24	77.1851	1.23801	5.62838	1.81908e-08	4.32032e-06	up	Cucsat.PASA.G11089.T12	5	485	508	Cleavage	-1.22333	0.971534	0.0419699	0.267263	Cucsat.PASA.G11089	0.414093	3.96758	0.0391905	0.135744	ctg1740:228090-239349(-)	protein_coding	0	Mate efflux family protein
CGATGACGAGAACACATGATGTAA	414	cst-novel-miR414	0	24	77.1851	1.23801	5.62838	1.81908e-08	4.32032e-06	up	Cucsat.PASA.G11089.T9	5	930	953	Cleavage	0.215489	0.231837	0.743367	0.893397	Cucsat.PASA.G11089	0.414093	3.96758	0.0391905	0.135744	ctg1740:228090-239349(-)	protein_coding	0	Mate efflux family protein
CGATGACGAGAACACATGATGTAA	414	cst-novel-miR414	0	24	77.1851	1.23801	5.62838	1.81908e-08	4.32032e-06	up	Cucsat.PASA.G21037.T1	5	1503	1526	Cleavage	-0.464386	1.05743	0.33331	0.641395	Cucsat.PASA.G21037	-0.26644	2.02775	0.544316	0.723646	ctg910:614556-617129(-)	protein_coding	CDC20.1	Anaphase-promoting complex subunit
CTACCGTGCGCTGGATTATGAT	403	cst-novel-miR403	0	22	18.302	1.39498	4.1695	3.05274e-05	0.0020715	up	Cucsat.PASA.G18176.T24	3.5	379	400	Cleavage	-2.75766	1.26499	0.0300448	0.232757	Cucsat.PASA.G18176	-0.0740988	6.88258	0.241584	0.447743	ctg3345:1938872-1946086(-)	protein_coding	0	serine threonine-protein kinase DDB_G0279405-like
CTACCGTGCGCTGGATTATGAT	403	cst-novel-miR403	0	22	18.302	1.39498	4.1695	3.05274e-05	0.0020715	up	Cucsat.PASA.G18176.T25	3.5	410	431	Cleavage	-0.940972	2.04144	0.0653184	0.32363	Cucsat.PASA.G18176	-0.0740988	6.88258	0.241584	0.447743	ctg3345:1938872-1946086(-)	protein_coding	0	serine threonine-protein kinase DDB_G0279405-like
CTACCGTGCGCTGGATTATGAT	403	cst-novel-miR403	0	22	18.302	1.39498	4.1695	3.05274e-05	0.0020715	up	Cucsat.PASA.G18176.T19	3.5	745	766	Cleavage	-0.16635	-0.728857	0.774278	0.908039	Cucsat.PASA.G18176	-0.0740988	6.88258	0.241584	0.447743	ctg3345:1938872-1946086(-)	protein_coding	0	serine threonine-protein kinase DDB_G0279405-like
CTACCGTGCGCTGGATTATGAT	403	cst-novel-miR403	0	22	18.302	1.39498	4.1695	3.05274e-05	0.0020715	up	Cucsat.PASA.G18176.T21	3.5	971	992	Cleavage	-0.350396	5.22427	0.0701142	0.333498	Cucsat.PASA.G18176	-0.0740988	6.88258	0.241584	0.447743	ctg3345:1938872-1946086(-)	protein_coding	0	serine threonine-protein kinase DDB_G0279405-like
CTACCGTGCGCTGGATTATGAT	403	cst-novel-miR403	0	22	18.302	1.39498	4.1695	3.05274e-05	0.0020715	up	Cucsat.PASA.G18176.T18	3.5	1694	1715	Cleavage	-0.0871607	-0.368178	0.675556	0.859299	Cucsat.PASA.G18176	-0.0740988	6.88258	0.241584	0.447743	ctg3345:1938872-1946086(-)	protein_coding	0	serine threonine-protein kinase DDB_G0279405-like
CTACCGTGCGCTGGATTATGAT	403	cst-novel-miR403	0	22	18.302	1.39498	4.1695	3.05274e-05	0.0020715	up	Cucsat.PASA.G18176.T5	3.5	1701	1722	Cleavage	-0.737069	-0.0243128	0.15381	0.46828	Cucsat.PASA.G18176	-0.0740988	6.88258	0.241584	0.447743	ctg3345:1938872-1946086(-)	protein_coding	0	serine threonine-protein kinase DDB_G0279405-like
CTACCGTGCGCTGGATTATGAT	403	cst-novel-miR403	0	22	18.302	1.39498	4.1695	3.05274e-05	0.0020715	up	Cucsat.PASA.G18176.T1	3.5	1712	1733	Cleavage	0.429948	5.35306	0.247629	0.567722	Cucsat.PASA.G18176	-0.0740988	6.88258	0.241584	0.447743	ctg3345:1938872-1946086(-)	protein_coding	0	serine threonine-protein kinase DDB_G0279405-like
CTACCGTGCGCTGGATTATGAT	403	cst-novel-miR403	0	22	18.302	1.39498	4.1695	3.05274e-05	0.0020715	up	Cucsat.PASA.G18176.T4	3.5	1728	1749	Cleavage	-0.307208	2.51107	0.295074	0.610836	Cucsat.PASA.G18176	-0.0740988	6.88258	0.241584	0.447743	ctg3345:1938872-1946086(-)	protein_coding	0	serine threonine-protein kinase DDB_G0279405-like
CTACCGTGCGCTGGATTATGAT	403	cst-novel-miR403	0	22	18.302	1.39498	4.1695	3.05274e-05	0.0020715	up	Cucsat.PASA.G18176.T16	3.5	1694	1715	Cleavage	-0.388865	1.41189	0.313819	0.625833	Cucsat.PASA.G18176	-0.0740988	6.88258	0.241584	0.447743	ctg3345:1938872-1946086(-)	protein_coding	0	serine threonine-protein kinase DDB_G0279405-like
CTACCGTGCGCTGGATTATGAT	403	cst-novel-miR403	0	22	18.302	1.39498	4.1695	3.05274e-05	0.0020715	up	Cucsat.PASA.G18176.T11	3.5	1694	1715	Cleavage	-0.0959123	0.337193	0.809366	0.923493	Cucsat.PASA.G18176	-0.0740988	6.88258	0.241584	0.447743	ctg3345:1938872-1946086(-)	protein_coding	0	serine threonine-protein kinase DDB_G0279405-like
CTACCGTGCGCTGGATTATGAT	403	cst-novel-miR403	0	22	18.302	1.39498	4.1695	3.05274e-05	0.0020715	up	Cucsat.PASA.G18176.T12	3.5	1694	1715	Cleavage	0.144149	-0.223367	0.653629	0.847802	Cucsat.PASA.G18176	-0.0740988	6.88258	0.241584	0.447743	ctg3345:1938872-1946086(-)	protein_coding	0	serine threonine-protein kinase DDB_G0279405-like
CTACCGTGCGCTGGATTATGAT	403	cst-novel-miR403	0	22	18.302	1.39498	4.1695	3.05274e-05	0.0020715	up	Cucsat.PASA.G18176.T14	3.5	1804	1825	Cleavage	-0.535849	-0.577113	0.0755568	0.344385	Cucsat.PASA.G18176	-0.0740988	6.88258	0.241584	0.447743	ctg3345:1938872-1946086(-)	protein_coding	0	serine threonine-protein kinase DDB_G0279405-like
CTACCGTGCGCTGGATTATGAT	403	cst-novel-miR403	0	22	18.302	1.39498	4.1695	3.05274e-05	0.0020715	up	Cucsat.PASA.G18176.T2	3.5	1815	1836	Cleavage	0.130931	1.05857	0.740258	0.891924	Cucsat.PASA.G18176	-0.0740988	6.88258	0.241584	0.447743	ctg3345:1938872-1946086(-)	protein_coding	0	serine threonine-protein kinase DDB_G0279405-like
CTACCGTGCGCTGGATTATGAT	403	cst-novel-miR403	0	22	18.302	1.39498	4.1695	3.05274e-05	0.0020715	up	Cucsat.PASA.G18176.T17	3.5	1797	1818	Cleavage	0.0332805	-0.25425	0.902902	0.962803	Cucsat.PASA.G18176	-0.0740988	6.88258	0.241584	0.447743	ctg3345:1938872-1946086(-)	protein_coding	0	serine threonine-protein kinase DDB_G0279405-like
CTACCGTGCGCTGGATTATGAT	403	cst-novel-miR403	0	22	18.302	1.39498	4.1695	3.05274e-05	0.0020715	up	Cucsat.PASA.G18176.T10	3.5	1694	1715	Cleavage	-0.0199956	-0.539727	0.943521	0.97896	Cucsat.PASA.G18176	-0.0740988	6.88258	0.241584	0.447743	ctg3345:1938872-1946086(-)	protein_coding	0	serine threonine-protein kinase DDB_G0279405-like
CTACCGTGCGCTGGATTATGAT	403	cst-novel-miR403	0	22	18.302	1.39498	4.1695	3.05274e-05	0.0020715	up	Cucsat.PASA.G18176.T20	3.5	1701	1722	Cleavage	0	0	0	0	Cucsat.PASA.G18176	-0.0740988	6.88258	0.241584	0.447743	ctg3345:1938872-1946086(-)	protein_coding	0	serine threonine-protein kinase DDB_G0279405-like
CTACCGTGCGCTGGATTATGAT	403	cst-novel-miR403	0	22	18.302	1.39498	4.1695	3.05274e-05	0.0020715	up	Cucsat.PASA.G18176.T22	3.5	1694	1715	Cleavage	0.0980363	-0.456771	0.765008	0.903712	Cucsat.PASA.G18176	-0.0740988	6.88258	0.241584	0.447743	ctg3345:1938872-1946086(-)	protein_coding	0	serine threonine-protein kinase DDB_G0279405-like
CTACCGTGCGCTGGATTATGAT	403	cst-novel-miR403	0	22	18.302	1.39498	4.1695	3.05274e-05	0.0020715	up	Cucsat.PASA.G18176.T15	3.5	1797	1818	Cleavage	0.0447737	-0.757024	0.861757	0.946977	Cucsat.PASA.G18176	-0.0740988	6.88258	0.241584	0.447743	ctg3345:1938872-1946086(-)	protein_coding	0	serine threonine-protein kinase DDB_G0279405-like
CTACCGTGCGCTGGATTATGAT	403	cst-novel-miR403	0	22	18.302	1.39498	4.1695	3.05274e-05	0.0020715	up	Cucsat.PASA.G18176.T6	3.5	2065	2086	Cleavage	-0.246348	-0.0705398	0.486189	0.751236	Cucsat.PASA.G18176	-0.0740988	6.88258	0.241584	0.447743	ctg3345:1938872-1946086(-)	protein_coding	0	serine threonine-protein kinase DDB_G0279405-like
CTACCGTGCGCTGGATTATGAT	403	cst-novel-miR403	0	22	18.302	1.39498	4.1695	3.05274e-05	0.0020715	up	Cucsat.PASA.G18176.T3	3.5	2383	2404	Cleavage	0.213207	0.934099	0.581691	0.807492	Cucsat.PASA.G18176	-0.0740988	6.88258	0.241584	0.447743	ctg3345:1938872-1946086(-)	protein_coding	0	serine threonine-protein kinase DDB_G0279405-like
CTACCGTGCGCTGGATTATGAT	403	cst-novel-miR403	0	22	18.302	1.39498	4.1695	3.05274e-05	0.0020715	up	Cucsat.PASA.G18176.T7	3.5	2486	2507	Cleavage	0.127735	0.278854	0.660469	0.851316	Cucsat.PASA.G18176	-0.0740988	6.88258	0.241584	0.447743	ctg3345:1938872-1946086(-)	protein_coding	0	serine threonine-protein kinase DDB_G0279405-like
CTACCGTGCGCTGGATTATGAT	403	cst-novel-miR403	0	22	18.302	1.39498	4.1695	3.05274e-05	0.0020715	up	Cucsat.PASA.G21136.T1	3.5	1032	1053	Cleavage	0.55097	0.549274	0.150288	0.463412	Cucsat.PASA.G21136	-0.0690923	4.63668	0.583486	0.751627	ctg910:2361054-2363543(-)	protein_coding	0	protein cornichon homolog
CTACCGTGCGCTGGATTATGAT	403	cst-novel-miR403	0	22	18.302	1.39498	4.1695	3.05274e-05	0.0020715	up	Cucsat.PASA.G21136.T4	3.5	1013	1034	Cleavage	-0.00976306	0.324341	0.976981	0.991458	Cucsat.PASA.G21136	-0.0690923	4.63668	0.583486	0.751627	ctg910:2361054-2363543(-)	protein_coding	0	protein cornichon homolog
CTACCGTGCGCTGGATTATGAT	403	cst-novel-miR403	0	22	18.302	1.39498	4.1695	3.05274e-05	0.0020715	up	Cucsat.PASA.G21136.T3	3.5	1310	1331	Cleavage	0.152681	-0.570537	0.600675	0.818544	Cucsat.PASA.G21136	-0.0690923	4.63668	0.583486	0.751627	ctg910:2361054-2363543(-)	protein_coding	0	protein cornichon homolog
CTACCGTGCGCTGGATTATGAT	403	cst-novel-miR403	0	22	18.302	1.39498	4.1695	3.05274e-05	0.0020715	up	Cucsat.PASA.G3912.T40	3.5	498	519	Cleavage	-0.512955	-1.02637	0.370601	0.670235	Cucsat.PASA.G3912	-0.335598	3.71439	0.00264176	0.0218496	ctg105:4697321-4703788(+)	protein_coding	0	Protein of unknown function (DUF1624)
CTACCGTGCGCTGGATTATGAT	403	cst-novel-miR403	0	22	18.302	1.39498	4.1695	3.05274e-05	0.0020715	up	Cucsat.PASA.G3912.T39	3.5	826	847	Cleavage	-1.41623	-0.00470018	0.0241418	0.21201	Cucsat.PASA.G3912	-0.335598	3.71439	0.00264176	0.0218496	ctg105:4697321-4703788(+)	protein_coding	0	Protein of unknown function (DUF1624)
CTACCGTGCGCTGGATTATGAT	403	cst-novel-miR403	0	22	18.302	1.39498	4.1695	3.05274e-05	0.0020715	up	Cucsat.PASA.G3912.T38	3.5	935	956	Cleavage	-0.749212	-1.44071	0.343801	0.650004	Cucsat.PASA.G3912	-0.335598	3.71439	0.00264176	0.0218496	ctg105:4697321-4703788(+)	protein_coding	0	Protein of unknown function (DUF1624)
CTACCGTGCGCTGGATTATGAT	403	cst-novel-miR403	0	22	18.302	1.39498	4.1695	3.05274e-05	0.0020715	up	Cucsat.PASA.G3912.T37	3.5	1034	1055	Cleavage	0.0249416	1.15226	0.948416	0.980721	Cucsat.PASA.G3912	-0.335598	3.71439	0.00264176	0.0218496	ctg105:4697321-4703788(+)	protein_coding	0	Protein of unknown function (DUF1624)
CTACCGTGCGCTGGATTATGAT	403	cst-novel-miR403	0	22	18.302	1.39498	4.1695	3.05274e-05	0.0020715	up	Cucsat.PASA.G3912.T18	3.5	1379	1400	Cleavage	0	0	0	0	Cucsat.PASA.G3912	-0.335598	3.71439	0.00264176	0.0218496	ctg105:4697321-4703788(+)	protein_coding	0	Protein of unknown function (DUF1624)
CTACCGTGCGCTGGATTATGAT	403	cst-novel-miR403	0	22	18.302	1.39498	4.1695	3.05274e-05	0.0020715	up	Cucsat.PASA.G3912.T28	3.5	1396	1417	Cleavage	0	0	0	0	Cucsat.PASA.G3912	-0.335598	3.71439	0.00264176	0.0218496	ctg105:4697321-4703788(+)	protein_coding	0	Protein of unknown function (DUF1624)
CTACCGTGCGCTGGATTATGAT	403	cst-novel-miR403	0	22	18.302	1.39498	4.1695	3.05274e-05	0.0020715	up	Cucsat.PASA.G3912.T3	3.5	1415	1436	Cleavage	0	0	0	0	Cucsat.PASA.G3912	-0.335598	3.71439	0.00264176	0.0218496	ctg105:4697321-4703788(+)	protein_coding	0	Protein of unknown function (DUF1624)
CTACCGTGCGCTGGATTATGAT	403	cst-novel-miR403	0	22	18.302	1.39498	4.1695	3.05274e-05	0.0020715	up	Cucsat.PASA.G3912.T26	3.5	1438	1459	Cleavage	0	0	0	0	Cucsat.PASA.G3912	-0.335598	3.71439	0.00264176	0.0218496	ctg105:4697321-4703788(+)	protein_coding	0	Protein of unknown function (DUF1624)
CTACCGTGCGCTGGATTATGAT	403	cst-novel-miR403	0	22	18.302	1.39498	4.1695	3.05274e-05	0.0020715	up	Cucsat.PASA.G3912.T6	3.5	1440	1461	Cleavage	0	0	0	0	Cucsat.PASA.G3912	-0.335598	3.71439	0.00264176	0.0218496	ctg105:4697321-4703788(+)	protein_coding	0	Protein of unknown function (DUF1624)
CTACCGTGCGCTGGATTATGAT	403	cst-novel-miR403	0	22	18.302	1.39498	4.1695	3.05274e-05	0.0020715	up	Cucsat.PASA.G3912.T27	3.5	1473	1494	Cleavage	0	0	0	0	Cucsat.PASA.G3912	-0.335598	3.71439	0.00264176	0.0218496	ctg105:4697321-4703788(+)	protein_coding	0	Protein of unknown function (DUF1624)
CTACCGTGCGCTGGATTATGAT	403	cst-novel-miR403	0	22	18.302	1.39498	4.1695	3.05274e-05	0.0020715	up	Cucsat.PASA.G3912.T12	3.5	1488	1509	Cleavage	0	0	0	0	Cucsat.PASA.G3912	-0.335598	3.71439	0.00264176	0.0218496	ctg105:4697321-4703788(+)	protein_coding	0	Protein of unknown function (DUF1624)
CTACCGTGCGCTGGATTATGAT	403	cst-novel-miR403	0	22	18.302	1.39498	4.1695	3.05274e-05	0.0020715	up	Cucsat.PASA.G3912.T8	3.5	1505	1526	Cleavage	0	0	0	0	Cucsat.PASA.G3912	-0.335598	3.71439	0.00264176	0.0218496	ctg105:4697321-4703788(+)	protein_coding	0	Protein of unknown function (DUF1624)
CTACCGTGCGCTGGATTATGAT	403	cst-novel-miR403	0	22	18.302	1.39498	4.1695	3.05274e-05	0.0020715	up	Cucsat.PASA.G3912.T2	3.5	1415	1436	Cleavage	0	0	0	0	Cucsat.PASA.G3912	-0.335598	3.71439	0.00264176	0.0218496	ctg105:4697321-4703788(+)	protein_coding	0	Protein of unknown function (DUF1624)
CTACCGTGCGCTGGATTATGAT	403	cst-novel-miR403	0	22	18.302	1.39498	4.1695	3.05274e-05	0.0020715	up	Cucsat.PASA.G3912.T21	3.5	1438	1459	Cleavage	0	0	0	0	Cucsat.PASA.G3912	-0.335598	3.71439	0.00264176	0.0218496	ctg105:4697321-4703788(+)	protein_coding	0	Protein of unknown function (DUF1624)
CTACCGTGCGCTGGATTATGAT	403	cst-novel-miR403	0	22	18.302	1.39498	4.1695	3.05274e-05	0.0020715	up	Cucsat.PASA.G3912.T5	3.5	1440	1461	Cleavage	-0.54382	-1.04157	0.28165	0.599822	Cucsat.PASA.G3912	-0.335598	3.71439	0.00264176	0.0218496	ctg105:4697321-4703788(+)	protein_coding	0	Protein of unknown function (DUF1624)
CTACCGTGCGCTGGATTATGAT	403	cst-novel-miR403	0	22	18.302	1.39498	4.1695	3.05274e-05	0.0020715	up	Cucsat.PASA.G3912.T14	3.5	1488	1509	Cleavage	0	0	0	0	Cucsat.PASA.G3912	-0.335598	3.71439	0.00264176	0.0218496	ctg105:4697321-4703788(+)	protein_coding	0	Protein of unknown function (DUF1624)
CTACCGTGCGCTGGATTATGAT	403	cst-novel-miR403	0	22	18.302	1.39498	4.1695	3.05274e-05	0.0020715	up	Cucsat.PASA.G3912.T25	3.5	1560	1581	Cleavage	0	0	0	0	Cucsat.PASA.G3912	-0.335598	3.71439	0.00264176	0.0218496	ctg105:4697321-4703788(+)	protein_coding	0	Protein of unknown function (DUF1624)
CTACCGTGCGCTGGATTATGAT	403	cst-novel-miR403	0	22	18.302	1.39498	4.1695	3.05274e-05	0.0020715	up	Cucsat.PASA.G3912.T1	3.5	1516	1537	Cleavage	0	0	0	0	Cucsat.PASA.G3912	-0.335598	3.71439	0.00264176	0.0218496	ctg105:4697321-4703788(+)	protein_coding	0	Protein of unknown function (DUF1624)
CTACCGTGCGCTGGATTATGAT	403	cst-novel-miR403	0	22	18.302	1.39498	4.1695	3.05274e-05	0.0020715	up	Cucsat.PASA.G3912.T23	3.5	1535	1556	Cleavage	0	0	0	0	Cucsat.PASA.G3912	-0.335598	3.71439	0.00264176	0.0218496	ctg105:4697321-4703788(+)	protein_coding	0	Protein of unknown function (DUF1624)
CTACCGTGCGCTGGATTATGAT	403	cst-novel-miR403	0	22	18.302	1.39498	4.1695	3.05274e-05	0.0020715	up	Cucsat.PASA.G3912.T36	3.5	1776	1797	Cleavage	0	0	0	0	Cucsat.PASA.G3912	-0.335598	3.71439	0.00264176	0.0218496	ctg105:4697321-4703788(+)	protein_coding	0	Protein of unknown function (DUF1624)
CTACCGTGCGCTGGATTATGAT	403	cst-novel-miR403	0	22	18.302	1.39498	4.1695	3.05274e-05	0.0020715	up	Cucsat.PASA.G3912.T13	3.5	1552	1573	Cleavage	0	0	0	0	Cucsat.PASA.G3912	-0.335598	3.71439	0.00264176	0.0218496	ctg105:4697321-4703788(+)	protein_coding	0	Protein of unknown function (DUF1624)
CTACCGTGCGCTGGATTATGAT	403	cst-novel-miR403	0	22	18.302	1.39498	4.1695	3.05274e-05	0.0020715	up	Cucsat.PASA.G3912.T24	3.5	1625	1646	Cleavage	0	0	0	0	Cucsat.PASA.G3912	-0.335598	3.71439	0.00264176	0.0218496	ctg105:4697321-4703788(+)	protein_coding	0	Protein of unknown function (DUF1624)
CTACCGTGCGCTGGATTATGAT	403	cst-novel-miR403	0	22	18.302	1.39498	4.1695	3.05274e-05	0.0020715	up	Cucsat.PASA.G3912.T19	3.5	1727	1748	Cleavage	0	0	0	0	Cucsat.PASA.G3912	-0.335598	3.71439	0.00264176	0.0218496	ctg105:4697321-4703788(+)	protein_coding	0	Protein of unknown function (DUF1624)
CTACCGTGCGCTGGATTATGAT	403	cst-novel-miR403	0	22	18.302	1.39498	4.1695	3.05274e-05	0.0020715	up	Cucsat.PASA.G3912.T33	3.5	1776	1797	Cleavage	0	0	0	0	Cucsat.PASA.G3912	-0.335598	3.71439	0.00264176	0.0218496	ctg105:4697321-4703788(+)	protein_coding	0	Protein of unknown function (DUF1624)
CTACCGTGCGCTGGATTATGAT	403	cst-novel-miR403	0	22	18.302	1.39498	4.1695	3.05274e-05	0.0020715	up	Cucsat.PASA.G3912.T7	3.5	1866	1887	Cleavage	0	0	0	0	Cucsat.PASA.G3912	-0.335598	3.71439	0.00264176	0.0218496	ctg105:4697321-4703788(+)	protein_coding	0	Protein of unknown function (DUF1624)
CTACCGTGCGCTGGATTATGAT	403	cst-novel-miR403	0	22	18.302	1.39498	4.1695	3.05274e-05	0.0020715	up	Cucsat.PASA.G3912.T35	3.5	1896	1917	Cleavage	0	0	0	0	Cucsat.PASA.G3912	-0.335598	3.71439	0.00264176	0.0218496	ctg105:4697321-4703788(+)	protein_coding	0	Protein of unknown function (DUF1624)
CTACCGTGCGCTGGATTATGAT	403	cst-novel-miR403	0	22	18.302	1.39498	4.1695	3.05274e-05	0.0020715	up	Cucsat.PASA.G3912.T34	3.5	2088	2109	Cleavage	0	0	0	0	Cucsat.PASA.G3912	-0.335598	3.71439	0.00264176	0.0218496	ctg105:4697321-4703788(+)	protein_coding	0	Protein of unknown function (DUF1624)
CTACCGTGCGCTGGATTATGAT	403	cst-novel-miR403	0	22	18.302	1.39498	4.1695	3.05274e-05	0.0020715	up	Cucsat.PASA.G3912.T15	3.5	2396	2417	Cleavage	0	0	0	0	Cucsat.PASA.G3912	-0.335598	3.71439	0.00264176	0.0218496	ctg105:4697321-4703788(+)	protein_coding	0	Protein of unknown function (DUF1624)
CTACCGTGCGCTGGATTATGAT	403	cst-novel-miR403	0	22	18.302	1.39498	4.1695	3.05274e-05	0.0020715	up	Cucsat.PASA.G3912.T10	3.5	2306	2327	Cleavage	0	0	0	0	Cucsat.PASA.G3912	-0.335598	3.71439	0.00264176	0.0218496	ctg105:4697321-4703788(+)	protein_coding	0	Protein of unknown function (DUF1624)
CTACCGTGCGCTGGATTATGAT	403	cst-novel-miR403	0	22	18.302	1.39498	4.1695	3.05274e-05	0.0020715	up	Cucsat.PASA.G3912.T17	3.5	2516	2537	Cleavage	0	0	0	0	Cucsat.PASA.G3912	-0.335598	3.71439	0.00264176	0.0218496	ctg105:4697321-4703788(+)	protein_coding	0	Protein of unknown function (DUF1624)
CTACCGTGCGCTGGATTATGAT	403	cst-novel-miR403	0	22	18.302	1.39498	4.1695	3.05274e-05	0.0020715	up	Cucsat.PASA.G3912.T4	3.5	2396	2417	Cleavage	0	0	0	0	Cucsat.PASA.G3912	-0.335598	3.71439	0.00264176	0.0218496	ctg105:4697321-4703788(+)	protein_coding	0	Protein of unknown function (DUF1624)
CTACCGTGCGCTGGATTATGAT	403	cst-novel-miR403	0	22	18.302	1.39498	4.1695	3.05274e-05	0.0020715	up	Cucsat.PASA.G3912.T16	3.5	2516	2537	Cleavage	0	0	0	0	Cucsat.PASA.G3912	-0.335598	3.71439	0.00264176	0.0218496	ctg105:4697321-4703788(+)	protein_coding	0	Protein of unknown function (DUF1624)
CTACCGTGCGCTGGATTATGAT	403	cst-novel-miR403	0	22	18.302	1.39498	4.1695	3.05274e-05	0.0020715	up	Cucsat.PASA.G3912.T11	3.5	2618	2639	Cleavage	0	0	0	0	Cucsat.PASA.G3912	-0.335598	3.71439	0.00264176	0.0218496	ctg105:4697321-4703788(+)	protein_coding	0	Protein of unknown function (DUF1624)
CTACCGTGCGCTGGATTATGAT	403	cst-novel-miR403	0	22	18.302	1.39498	4.1695	3.05274e-05	0.0020715	up	Cucsat.PASA.G3912.T32	3.5	2667	2688	Cleavage	0	0	0	0	Cucsat.PASA.G3912	-0.335598	3.71439	0.00264176	0.0218496	ctg105:4697321-4703788(+)	protein_coding	0	Protein of unknown function (DUF1624)
CTACCGTGCGCTGGATTATGAT	403	cst-novel-miR403	0	22	18.302	1.39498	4.1695	3.05274e-05	0.0020715	up	Cucsat.PASA.G3912.T20	3.5	2738	2759	Cleavage	0	0	0	0	Cucsat.PASA.G3912	-0.335598	3.71439	0.00264176	0.0218496	ctg105:4697321-4703788(+)	protein_coding	0	Protein of unknown function (DUF1624)
CTACCGTGCGCTGGATTATGAT	403	cst-novel-miR403	0	22	18.302	1.39498	4.1695	3.05274e-05	0.0020715	up	Cucsat.PASA.G3912.T22	3.5	2757	2778	Cleavage	0	0	0	0	Cucsat.PASA.G3912	-0.335598	3.71439	0.00264176	0.0218496	ctg105:4697321-4703788(+)	protein_coding	0	Protein of unknown function (DUF1624)
CTACCGTGCGCTGGATTATGAT	403	cst-novel-miR403	0	22	18.302	1.39498	4.1695	3.05274e-05	0.0020715	up	Cucsat.PASA.G3912.T30	3.5	2798	2819	Cleavage	0	0	0	0	Cucsat.PASA.G3912	-0.335598	3.71439	0.00264176	0.0218496	ctg105:4697321-4703788(+)	protein_coding	0	Protein of unknown function (DUF1624)
CTACCGTGCGCTGGATTATGAT	403	cst-novel-miR403	0	22	18.302	1.39498	4.1695	3.05274e-05	0.0020715	up	Cucsat.PASA.G3912.T31	3.5	2979	3000	Cleavage	0	0	0	0	Cucsat.PASA.G3912	-0.335598	3.71439	0.00264176	0.0218496	ctg105:4697321-4703788(+)	protein_coding	0	Protein of unknown function (DUF1624)
CTACCGTGCGCTGGATTATGAT	403	cst-novel-miR403	0	22	18.302	1.39498	4.1695	3.05274e-05	0.0020715	up	Cucsat.PASA.G3912.T9	3.5	3231	3252	Cleavage	0	0	0	0	Cucsat.PASA.G3912	-0.335598	3.71439	0.00264176	0.0218496	ctg105:4697321-4703788(+)	protein_coding	0	Protein of unknown function (DUF1624)
CTACCGTGCGCTGGATTATGAT	403	cst-novel-miR403	0	22	18.302	1.39498	4.1695	3.05274e-05	0.0020715	up	Cucsat.PASA.G2384.T3	3.5	1254	1275	Cleavage	0	0	0	0	Cucsat.PASA.G2384	0	0	0	0	0	0	0	0
CTACCGTGCGCTGGATTATGAT	403	cst-novel-miR403	0	22	18.302	1.39498	4.1695	3.05274e-05	0.0020715	up	Cucsat.PASA.G2384.T2	3.5	933	954	Cleavage	0	0	0	0	Cucsat.PASA.G2384	0	0	0	0	0	0	0	0
CTACCGTGCGCTGGATTATGAT	403	cst-novel-miR403	0	22	18.302	1.39498	4.1695	3.05274e-05	0.0020715	up	Cucsat.PASA.G7256.T32	4	359	380	Translation	-0.573168	0.564792	0.425549	0.709468	Cucsat.PASA.G7256	-0.554787	4.58218	4.72317e-06	0.000233377	ctg1528:4592121-4597316(-)	protein_coding	0	vesicle-associated protein
CTACCGTGCGCTGGATTATGAT	403	cst-novel-miR403	0	22	18.302	1.39498	4.1695	3.05274e-05	0.0020715	up	Cucsat.PASA.G7256.T31	4	490	511	Translation	0	0	0	0	Cucsat.PASA.G7256	-0.554787	4.58218	4.72317e-06	0.000233377	ctg1528:4592121-4597316(-)	protein_coding	0	vesicle-associated protein
CTACCGTGCGCTGGATTATGAT	403	cst-novel-miR403	0	22	18.302	1.39498	4.1695	3.05274e-05	0.0020715	up	Cucsat.PASA.G7256.T28	4	164	185	Translation	-2.33726	0.667087	0.0931942	0.377394	Cucsat.PASA.G7256	-0.554787	4.58218	4.72317e-06	0.000233377	ctg1528:4592121-4597316(-)	protein_coding	0	vesicle-associated protein
CTACCGTGCGCTGGATTATGAT	403	cst-novel-miR403	0	22	18.302	1.39498	4.1695	3.05274e-05	0.0020715	up	Cucsat.PASA.G7256.T27	4	486	507	Translation	-0.343149	-1.01436	0.542571	0.785499	Cucsat.PASA.G7256	-0.554787	4.58218	4.72317e-06	0.000233377	ctg1528:4592121-4597316(-)	protein_coding	0	vesicle-associated protein
CTACCGTGCGCTGGATTATGAT	403	cst-novel-miR403	0	22	18.302	1.39498	4.1695	3.05274e-05	0.0020715	up	Cucsat.PASA.G7256.T22	4	490	511	Translation	-0.222817	2.04352	0.581873	0.807531	Cucsat.PASA.G7256	-0.554787	4.58218	4.72317e-06	0.000233377	ctg1528:4592121-4597316(-)	protein_coding	0	vesicle-associated protein
CTACCGTGCGCTGGATTATGAT	403	cst-novel-miR403	0	22	18.302	1.39498	4.1695	3.05274e-05	0.0020715	up	Cucsat.PASA.G7256.T26	4	510	531	Translation	-0.784305	-0.880208	0.233941	0.555138	Cucsat.PASA.G7256	-0.554787	4.58218	4.72317e-06	0.000233377	ctg1528:4592121-4597316(-)	protein_coding	0	vesicle-associated protein
CTACCGTGCGCTGGATTATGAT	403	cst-novel-miR403	0	22	18.302	1.39498	4.1695	3.05274e-05	0.0020715	up	Cucsat.PASA.G7256.T15	4	707	728	Translation	-0.281487	-0.414482	0.530176	0.778381	Cucsat.PASA.G7256	-0.554787	4.58218	4.72317e-06	0.000233377	ctg1528:4592121-4597316(-)	protein_coding	0	vesicle-associated protein
CTACCGTGCGCTGGATTATGAT	403	cst-novel-miR403	0	22	18.302	1.39498	4.1695	3.05274e-05	0.0020715	up	Cucsat.PASA.G7256.T29	4	977	998	Translation	0	0	0	0	Cucsat.PASA.G7256	-0.554787	4.58218	4.72317e-06	0.000233377	ctg1528:4592121-4597316(-)	protein_coding	0	vesicle-associated protein
CTACCGTGCGCTGGATTATGAT	403	cst-novel-miR403	0	22	18.302	1.39498	4.1695	3.05274e-05	0.0020715	up	Cucsat.PASA.G7256.T10	4	667	688	Translation	-1.53852	-0.992888	0.101715	0.392518	Cucsat.PASA.G7256	-0.554787	4.58218	4.72317e-06	0.000233377	ctg1528:4592121-4597316(-)	protein_coding	0	vesicle-associated protein
CTACCGTGCGCTGGATTATGAT	403	cst-novel-miR403	0	22	18.302	1.39498	4.1695	3.05274e-05	0.0020715	up	Cucsat.PASA.G7256.T16	4	668	689	Translation	-0.0724605	-0.175392	0.893455	0.959163	Cucsat.PASA.G7256	-0.554787	4.58218	4.72317e-06	0.000233377	ctg1528:4592121-4597316(-)	protein_coding	0	vesicle-associated protein
CTACCGTGCGCTGGATTATGAT	403	cst-novel-miR403	0	22	18.302	1.39498	4.1695	3.05274e-05	0.0020715	up	Cucsat.PASA.G7256.T25	4	670	691	Translation	-0.368938	-0.916694	0.590838	0.812884	Cucsat.PASA.G7256	-0.554787	4.58218	4.72317e-06	0.000233377	ctg1528:4592121-4597316(-)	protein_coding	0	vesicle-associated protein
CTACCGTGCGCTGGATTATGAT	403	cst-novel-miR403	0	22	18.302	1.39498	4.1695	3.05274e-05	0.0020715	up	Cucsat.PASA.G7256.T5	4	727	748	Translation	-0.148053	-0.570879	0.745672	0.894582	Cucsat.PASA.G7256	-0.554787	4.58218	4.72317e-06	0.000233377	ctg1528:4592121-4597316(-)	protein_coding	0	vesicle-associated protein
CTACCGTGCGCTGGATTATGAT	403	cst-novel-miR403	0	22	18.302	1.39498	4.1695	3.05274e-05	0.0020715	up	Cucsat.PASA.G7256.T2	4	707	728	Translation	-0.809777	0.42818	0.154913	0.469584	Cucsat.PASA.G7256	-0.554787	4.58218	4.72317e-06	0.000233377	ctg1528:4592121-4597316(-)	protein_coding	0	vesicle-associated protein
CTACCGTGCGCTGGATTATGAT	403	cst-novel-miR403	0	22	18.302	1.39498	4.1695	3.05274e-05	0.0020715	up	Cucsat.PASA.G7256.T18	4	865	886	Translation	-1.6073	-0.633011	0.0155248	0.174726	Cucsat.PASA.G7256	-0.554787	4.58218	4.72317e-06	0.000233377	ctg1528:4592121-4597316(-)	protein_coding	0	vesicle-associated protein
CTACCGTGCGCTGGATTATGAT	403	cst-novel-miR403	0	22	18.302	1.39498	4.1695	3.05274e-05	0.0020715	up	Cucsat.PASA.G7256.T12	4	687	708	Translation	0	0	0	0	Cucsat.PASA.G7256	-0.554787	4.58218	4.72317e-06	0.000233377	ctg1528:4592121-4597316(-)	protein_coding	0	vesicle-associated protein
CTACCGTGCGCTGGATTATGAT	403	cst-novel-miR403	0	22	18.302	1.39498	4.1695	3.05274e-05	0.0020715	up	Cucsat.PASA.G7256.T9	4	707	728	Translation	-0.590622	-0.413739	0.205171	0.526978	Cucsat.PASA.G7256	-0.554787	4.58218	4.72317e-06	0.000233377	ctg1528:4592121-4597316(-)	protein_coding	0	vesicle-associated protein
CTACCGTGCGCTGGATTATGAT	403	cst-novel-miR403	0	22	18.302	1.39498	4.1695	3.05274e-05	0.0020715	up	Cucsat.PASA.G7256.T8	4	977	998	Translation	0	0	0	0	Cucsat.PASA.G7256	-0.554787	4.58218	4.72317e-06	0.000233377	ctg1528:4592121-4597316(-)	protein_coding	0	vesicle-associated protein
CTACCGTGCGCTGGATTATGAT	403	cst-novel-miR403	0	22	18.302	1.39498	4.1695	3.05274e-05	0.0020715	up	Cucsat.PASA.G7256.T7	4	1445	1466	Translation	0	0	0	0	Cucsat.PASA.G7256	-0.554787	4.58218	4.72317e-06	0.000233377	ctg1528:4592121-4597316(-)	protein_coding	0	vesicle-associated protein
CTACCGTGCGCTGGATTATGAT	403	cst-novel-miR403	0	22	18.302	1.39498	4.1695	3.05274e-05	0.0020715	up	Cucsat.PASA.G7256.T30	4	977	998	Translation	0	0	0	0	Cucsat.PASA.G7256	-0.554787	4.58218	4.72317e-06	0.000233377	ctg1528:4592121-4597316(-)	protein_coding	0	vesicle-associated protein
CTACCGTGCGCTGGATTATGAT	403	cst-novel-miR403	0	22	18.302	1.39498	4.1695	3.05274e-05	0.0020715	up	Cucsat.PASA.G7256.T21	4	1146	1167	Translation	0	0	0	0	Cucsat.PASA.G7256	-0.554787	4.58218	4.72317e-06	0.000233377	ctg1528:4592121-4597316(-)	protein_coding	0	vesicle-associated protein
CTACCGTGCGCTGGATTATGAT	403	cst-novel-miR403	0	22	18.302	1.39498	4.1695	3.05274e-05	0.0020715	up	Cucsat.PASA.G7256.T14	4	1228	1249	Translation	0	0	0	0	Cucsat.PASA.G7256	-0.554787	4.58218	4.72317e-06	0.000233377	ctg1528:4592121-4597316(-)	protein_coding	0	vesicle-associated protein
CTACCGTGCGCTGGATTATGAT	403	cst-novel-miR403	0	22	18.302	1.39498	4.1695	3.05274e-05	0.0020715	up	Cucsat.PASA.G7256.T19	4	1248	1269	Translation	0	0	0	0	Cucsat.PASA.G7256	-0.554787	4.58218	4.72317e-06	0.000233377	ctg1528:4592121-4597316(-)	protein_coding	0	vesicle-associated protein
CTACCGTGCGCTGGATTATGAT	403	cst-novel-miR403	0	22	18.302	1.39498	4.1695	3.05274e-05	0.0020715	up	Cucsat.PASA.G7256.T23	4	977	998	Translation	0	0	0	0	Cucsat.PASA.G7256	-0.554787	4.58218	4.72317e-06	0.000233377	ctg1528:4592121-4597316(-)	protein_coding	0	vesicle-associated protein
CTACCGTGCGCTGGATTATGAT	403	cst-novel-miR403	0	22	18.302	1.39498	4.1695	3.05274e-05	0.0020715	up	Cucsat.PASA.G7256.T17	4	1319	1340	Translation	-1.07193	-0.627915	0.117723	0.417836	Cucsat.PASA.G7256	-0.554787	4.58218	4.72317e-06	0.000233377	ctg1528:4592121-4597316(-)	protein_coding	0	vesicle-associated protein
CTACCGTGCGCTGGATTATGAT	403	cst-novel-miR403	0	22	18.302	1.39498	4.1695	3.05274e-05	0.0020715	up	Cucsat.PASA.G7256.T13	4	1321	1342	Translation	0	0	0	0	Cucsat.PASA.G7256	-0.554787	4.58218	4.72317e-06	0.000233377	ctg1528:4592121-4597316(-)	protein_coding	0	vesicle-associated protein
CTACCGTGCGCTGGATTATGAT	403	cst-novel-miR403	0	22	18.302	1.39498	4.1695	3.05274e-05	0.0020715	up	Cucsat.PASA.G7256.T20	4	1422	1443	Translation	-0.771878	-1.22714	0.0448644	0.275226	Cucsat.PASA.G7256	-0.554787	4.58218	4.72317e-06	0.000233377	ctg1528:4592121-4597316(-)	protein_coding	0	vesicle-associated protein
CTACCGTGCGCTGGATTATGAT	403	cst-novel-miR403	0	22	18.302	1.39498	4.1695	3.05274e-05	0.0020715	up	Cucsat.PASA.G7256.T6	4	1465	1486	Translation	0	0	0	0	Cucsat.PASA.G7256	-0.554787	4.58218	4.72317e-06	0.000233377	ctg1528:4592121-4597316(-)	protein_coding	0	vesicle-associated protein
CTACCGTGCGCTGGATTATGAT	403	cst-novel-miR403	0	22	18.302	1.39498	4.1695	3.05274e-05	0.0020715	up	Cucsat.PASA.G7256.T1	4	1445	1466	Translation	0	0	0	0	Cucsat.PASA.G7256	-0.554787	4.58218	4.72317e-06	0.000233377	ctg1528:4592121-4597316(-)	protein_coding	0	vesicle-associated protein
CTACCGTGCGCTGGATTATGAT	403	cst-novel-miR403	0	22	18.302	1.39498	4.1695	3.05274e-05	0.0020715	up	Cucsat.PASA.G7256.T3	4	1465	1486	Translation	0	0	0	0	Cucsat.PASA.G7256	-0.554787	4.58218	4.72317e-06	0.000233377	ctg1528:4592121-4597316(-)	protein_coding	0	vesicle-associated protein
CTACCGTGCGCTGGATTATGAT	403	cst-novel-miR403	0	22	18.302	1.39498	4.1695	3.05274e-05	0.0020715	up	Cucsat.PASA.G7256.T4	4	1735	1756	Translation	0	0	0	0	Cucsat.PASA.G7256	-0.554787	4.58218	4.72317e-06	0.000233377	ctg1528:4592121-4597316(-)	protein_coding	0	vesicle-associated protein
CTACCGTGCGCTGGATTATGAT	403	cst-novel-miR403	0	22	18.302	1.39498	4.1695	3.05274e-05	0.0020715	up	Cucsat.PASA.G7256.T24	4	1541	1562	Translation	0	0	0	0	Cucsat.PASA.G7256	-0.554787	4.58218	4.72317e-06	0.000233377	ctg1528:4592121-4597316(-)	protein_coding	0	vesicle-associated protein
CTACCGTGCGCTGGATTATGAT	403	cst-novel-miR403	0	22	18.302	1.39498	4.1695	3.05274e-05	0.0020715	up	Cucsat.PASA.G7256.T11	4	1728	1749	Translation	0	0	0	0	Cucsat.PASA.G7256	-0.554787	4.58218	4.72317e-06	0.000233377	ctg1528:4592121-4597316(-)	protein_coding	0	vesicle-associated protein
CTACCGTGCGCTGGATTATGAT	403	cst-novel-miR403	0	22	18.302	1.39498	4.1695	3.05274e-05	0.0020715	up	Cucsat.PASA.G1871.T2	4	111	132	Translation	0	0	0	0	Cucsat.PASA.G1871	0	0	0	0	0	0	0	0
CTACCGTGCGCTGGATTATGAT	403	cst-novel-miR403	0	22	18.302	1.39498	4.1695	3.05274e-05	0.0020715	up	Cucsat.PASA.G1871.T1	4	78	99	Translation	0	0	0	0	Cucsat.PASA.G1871	0	0	0	0	0	0	0	0
CTACCGTGCGCTGGATTATGAT	403	cst-novel-miR403	0	22	18.302	1.39498	4.1695	3.05274e-05	0.0020715	up	Cucsat.PASA.G55.T2	4	149	170	Cleavage	0	0	0	0	Cucsat.PASA.G55	0	0	0	0	0	0	0	0
CTACCGTGCGCTGGATTATGAT	403	cst-novel-miR403	0	22	18.302	1.39498	4.1695	3.05274e-05	0.0020715	up	Cucsat.PASA.G55.T1	4	149	170	Cleavage	0	0	0	0	Cucsat.PASA.G55	0	0	0	0	0	0	0	0
CTACCGTGCGCTGGATTATGAT	403	cst-novel-miR403	0	22	18.302	1.39498	4.1695	3.05274e-05	0.0020715	up	Cucsat.PASA.G11786.T29	4	2199	2220	Cleavage	-0.756095	2.14044	0.0720999	0.337421	Cucsat.PASA.G11786	0.330478	5.60363	0.0150331	0.0712371	ctg1820:5169292-5177737(+)	protein_coding	OSI_28532	DNA-directed RNA polymerase III subunit RPC5-like
CTACCGTGCGCTGGATTATGAT	403	cst-novel-miR403	0	22	18.302	1.39498	4.1695	3.05274e-05	0.0020715	up	Cucsat.PASA.G11786.T28	4	2351	2372	Cleavage	-1.139	2.0737	0.00322615	0.0859523	Cucsat.PASA.G11786	0.330478	5.60363	0.0150331	0.0712371	ctg1820:5169292-5177737(+)	protein_coding	OSI_28532	DNA-directed RNA polymerase III subunit RPC5-like
CTACCGTGCGCTGGATTATGAT	403	cst-novel-miR403	0	22	18.302	1.39498	4.1695	3.05274e-05	0.0020715	up	Cucsat.PASA.G11786.T12	4	2503	2524	Cleavage	1.78162	2.40486	0.00143308	0.0570546	Cucsat.PASA.G11786	0.330478	5.60363	0.0150331	0.0712371	ctg1820:5169292-5177737(+)	protein_coding	OSI_28532	DNA-directed RNA polymerase III subunit RPC5-like
CTACCGTGCGCTGGATTATGAT	403	cst-novel-miR403	0	22	18.302	1.39498	4.1695	3.05274e-05	0.0020715	up	Cucsat.PASA.G11786.T32	4	2547	2568	Cleavage	-0.368262	0.0468678	0.0787131	0.351244	Cucsat.PASA.G11786	0.330478	5.60363	0.0150331	0.0712371	ctg1820:5169292-5177737(+)	protein_coding	OSI_28532	DNA-directed RNA polymerase III subunit RPC5-like
CTACCGTGCGCTGGATTATGAT	403	cst-novel-miR403	0	22	18.302	1.39498	4.1695	3.05274e-05	0.0020715	up	Cucsat.PASA.G11786.T30	4	2590	2611	Cleavage	-0.162083	-0.413629	0.564409	0.797505	Cucsat.PASA.G11786	0.330478	5.60363	0.0150331	0.0712371	ctg1820:5169292-5177737(+)	protein_coding	OSI_28532	DNA-directed RNA polymerase III subunit RPC5-like
CTACCGTGCGCTGGATTATGAT	403	cst-novel-miR403	0	22	18.302	1.39498	4.1695	3.05274e-05	0.0020715	up	Cucsat.PASA.G11786.T11	4	2655	2676	Cleavage	1.1248	2.27565	0.0187004	0.190464	Cucsat.PASA.G11786	0.330478	5.60363	0.0150331	0.0712371	ctg1820:5169292-5177737(+)	protein_coding	OSI_28532	DNA-directed RNA polymerase III subunit RPC5-like
CTACCGTGCGCTGGATTATGAT	403	cst-novel-miR403	0	22	18.302	1.39498	4.1695	3.05274e-05	0.0020715	up	Cucsat.PASA.G11786.T31	4	2699	2720	Cleavage	-0.427585	0.116772	0.0349043	0.247707	Cucsat.PASA.G11786	0.330478	5.60363	0.0150331	0.0712371	ctg1820:5169292-5177737(+)	protein_coding	OSI_28532	DNA-directed RNA polymerase III subunit RPC5-like
CTACCGTGCGCTGGATTATGAT	403	cst-novel-miR403	0	22	18.302	1.39498	4.1695	3.05274e-05	0.0020715	up	Cucsat.PASA.G11786.T33	4	2760	2781	Cleavage	-0.0191203	0.520112	0.945044	0.979525	Cucsat.PASA.G11786	0.330478	5.60363	0.0150331	0.0712371	ctg1820:5169292-5177737(+)	protein_coding	OSI_28532	DNA-directed RNA polymerase III subunit RPC5-like
CTACCGTGCGCTGGATTATGAT	403	cst-novel-miR403	0	22	18.302	1.39498	4.1695	3.05274e-05	0.0020715	up	Cucsat.PASA.G11786.T27	4	2935	2956	Cleavage	0.166659	-0.0428506	0.464274	0.736401	Cucsat.PASA.G11786	0.330478	5.60363	0.0150331	0.0712371	ctg1820:5169292-5177737(+)	protein_coding	OSI_28532	DNA-directed RNA polymerase III subunit RPC5-like
CTACCGTGCGCTGGATTATGAT	403	cst-novel-miR403	0	22	18.302	1.39498	4.1695	3.05274e-05	0.0020715	up	Cucsat.PASA.G11786.T23	4	3061	3082	Cleavage	0	0	0	0	Cucsat.PASA.G11786	0.330478	5.60363	0.0150331	0.0712371	ctg1820:5169292-5177737(+)	protein_coding	OSI_28532	DNA-directed RNA polymerase III subunit RPC5-like
CTACCGTGCGCTGGATTATGAT	403	cst-novel-miR403	0	22	18.302	1.39498	4.1695	3.05274e-05	0.0020715	up	Cucsat.PASA.G11786.T2	4	3633	3654	Cleavage	0.659662	1.00091	0.247025	0.567197	Cucsat.PASA.G11786	0.330478	5.60363	0.0150331	0.0712371	ctg1820:5169292-5177737(+)	protein_coding	OSI_28532	DNA-directed RNA polymerase III subunit RPC5-like
CTACCGTGCGCTGGATTATGAT	403	cst-novel-miR403	0	22	18.302	1.39498	4.1695	3.05274e-05	0.0020715	up	Cucsat.PASA.G11786.T24	4	3677	3698	Cleavage	-0.040207	-0.110396	0.901297	0.962249	Cucsat.PASA.G11786	0.330478	5.60363	0.0150331	0.0712371	ctg1820:5169292-5177737(+)	protein_coding	OSI_28532	DNA-directed RNA polymerase III subunit RPC5-like
CTACCGTGCGCTGGATTATGAT	403	cst-novel-miR403	0	22	18.302	1.39498	4.1695	3.05274e-05	0.0020715	up	Cucsat.PASA.G11786.T6	4	3720	3741	Cleavage	0.132302	-0.352105	0.507306	0.764358	Cucsat.PASA.G11786	0.330478	5.60363	0.0150331	0.0712371	ctg1820:5169292-5177737(+)	protein_coding	OSI_28532	DNA-directed RNA polymerase III subunit RPC5-like
CTACCGTGCGCTGGATTATGAT	403	cst-novel-miR403	0	22	18.302	1.39498	4.1695	3.05274e-05	0.0020715	up	Cucsat.PASA.G11786.T1	4	3785	3806	Cleavage	0.576401	0.979562	0.275437	0.594094	Cucsat.PASA.G11786	0.330478	5.60363	0.0150331	0.0712371	ctg1820:5169292-5177737(+)	protein_coding	OSI_28532	DNA-directed RNA polymerase III subunit RPC5-like
CTACCGTGCGCTGGATTATGAT	403	cst-novel-miR403	0	22	18.302	1.39498	4.1695	3.05274e-05	0.0020715	up	Cucsat.PASA.G11786.T21	4	3824	3845	Cleavage	0.25427	0.0487696	0.381515	0.677902	Cucsat.PASA.G11786	0.330478	5.60363	0.0150331	0.0712371	ctg1820:5169292-5177737(+)	protein_coding	OSI_28532	DNA-directed RNA polymerase III subunit RPC5-like
CTACCGTGCGCTGGATTATGAT	403	cst-novel-miR403	0	22	18.302	1.39498	4.1695	3.05274e-05	0.0020715	up	Cucsat.PASA.G11786.T22	4	3829	3850	Cleavage	-0.0716183	-0.0693736	0.815455	0.926274	Cucsat.PASA.G11786	0.330478	5.60363	0.0150331	0.0712371	ctg1820:5169292-5177737(+)	protein_coding	OSI_28532	DNA-directed RNA polymerase III subunit RPC5-like
CTACCGTGCGCTGGATTATGAT	403	cst-novel-miR403	0	22	18.302	1.39498	4.1695	3.05274e-05	0.0020715	up	Cucsat.PASA.G11786.T25	4	3840	3861	Cleavage	0	0	0	0	Cucsat.PASA.G11786	0.330478	5.60363	0.0150331	0.0712371	ctg1820:5169292-5177737(+)	protein_coding	OSI_28532	DNA-directed RNA polymerase III subunit RPC5-like
CTACCGTGCGCTGGATTATGAT	403	cst-novel-miR403	0	22	18.302	1.39498	4.1695	3.05274e-05	0.0020715	up	Cucsat.PASA.G11786.T3	4	4065	4086	Cleavage	0.26193	-0.0552326	0.336895	0.644262	Cucsat.PASA.G11786	0.330478	5.60363	0.0150331	0.0712371	ctg1820:5169292-5177737(+)	protein_coding	OSI_28532	DNA-directed RNA polymerase III subunit RPC5-like
CTACCGTGCGCTGGATTATGAT	403	cst-novel-miR403	0	22	18.302	1.39498	4.1695	3.05274e-05	0.0020715	up	Cucsat.PASA.G11786.T15	4	4184	4205	Cleavage	0.22494	0.608808	0.557752	0.794063	Cucsat.PASA.G11786	0.330478	5.60363	0.0150331	0.0712371	ctg1820:5169292-5177737(+)	protein_coding	OSI_28532	DNA-directed RNA polymerase III subunit RPC5-like
CTACCGTGCGCTGGATTATGAT	403	cst-novel-miR403	0	22	18.302	1.39498	4.1695	3.05274e-05	0.0020715	up	Cucsat.PASA.G11786.T4	4	4191	4212	Cleavage	0.161248	-0.378058	0.391712	0.685489	Cucsat.PASA.G11786	0.330478	5.60363	0.0150331	0.0712371	ctg1820:5169292-5177737(+)	protein_coding	OSI_28532	DNA-directed RNA polymerase III subunit RPC5-like
CTACCGTGCGCTGGATTATGAT	403	cst-novel-miR403	0	22	18.302	1.39498	4.1695	3.05274e-05	0.0020715	up	Cucsat.PASA.G11786.T7	4	4218	4239	Cleavage	0.220075	0.0170031	0.41364	0.701052	Cucsat.PASA.G11786	0.330478	5.60363	0.0150331	0.0712371	ctg1820:5169292-5177737(+)	protein_coding	OSI_28532	DNA-directed RNA polymerase III subunit RPC5-like
CTACCGTGCGCTGGATTATGAT	403	cst-novel-miR403	0	22	18.302	1.39498	4.1695	3.05274e-05	0.0020715	up	Cucsat.PASA.G11786.T16	4	4296	4317	Cleavage	0.114587	-0.588192	0.583779	0.808633	Cucsat.PASA.G11786	0.330478	5.60363	0.0150331	0.0712371	ctg1820:5169292-5177737(+)	protein_coding	OSI_28532	DNA-directed RNA polymerase III subunit RPC5-like
CTACCGTGCGCTGGATTATGAT	403	cst-novel-miR403	0	22	18.302	1.39498	4.1695	3.05274e-05	0.0020715	up	Cucsat.PASA.G11786.T5	4	4343	4364	Cleavage	0.126276	-0.32683	0.493876	0.755866	Cucsat.PASA.G11786	0.330478	5.60363	0.0150331	0.0712371	ctg1820:5169292-5177737(+)	protein_coding	OSI_28532	DNA-directed RNA polymerase III subunit RPC5-like
CTACCGTGCGCTGGATTATGAT	403	cst-novel-miR403	0	22	18.302	1.39498	4.1695	3.05274e-05	0.0020715	up	Cucsat.PASA.G11786.T8	4	4623	4644	Cleavage	0	0	0	0	Cucsat.PASA.G11786	0.330478	5.60363	0.0150331	0.0712371	ctg1820:5169292-5177737(+)	protein_coding	OSI_28532	DNA-directed RNA polymerase III subunit RPC5-like
CTACCGTGCGCTGGATTATGAT	403	cst-novel-miR403	0	22	18.302	1.39498	4.1695	3.05274e-05	0.0020715	up	Cucsat.PASA.G11786.T10	4	4818	4839	Cleavage	0	0	0	0	Cucsat.PASA.G11786	0.330478	5.60363	0.0150331	0.0712371	ctg1820:5169292-5177737(+)	protein_coding	OSI_28532	DNA-directed RNA polymerase III subunit RPC5-like
CTACCGTGCGCTGGATTATGAT	403	cst-novel-miR403	0	22	18.302	1.39498	4.1695	3.05274e-05	0.0020715	up	Cucsat.PASA.G11786.T14	4	4923	4944	Cleavage	0	0	0	0	Cucsat.PASA.G11786	0.330478	5.60363	0.0150331	0.0712371	ctg1820:5169292-5177737(+)	protein_coding	OSI_28532	DNA-directed RNA polymerase III subunit RPC5-like
CTACCGTGCGCTGGATTATGAT	403	cst-novel-miR403	0	22	18.302	1.39498	4.1695	3.05274e-05	0.0020715	up	Cucsat.PASA.G11786.T9	4	4970	4991	Cleavage	0	0	0	0	Cucsat.PASA.G11786	0.330478	5.60363	0.0150331	0.0712371	ctg1820:5169292-5177737(+)	protein_coding	OSI_28532	DNA-directed RNA polymerase III subunit RPC5-like
CTACCGTGCGCTGGATTATGAT	403	cst-novel-miR403	0	22	18.302	1.39498	4.1695	3.05274e-05	0.0020715	up	Cucsat.PASA.G11786.T13	4	5075	5096	Cleavage	0	0	0	0	Cucsat.PASA.G11786	0.330478	5.60363	0.0150331	0.0712371	ctg1820:5169292-5177737(+)	protein_coding	OSI_28532	DNA-directed RNA polymerase III subunit RPC5-like
CTACCGTGCGCTGGATTATGAT	403	cst-novel-miR403	0	22	18.302	1.39498	4.1695	3.05274e-05	0.0020715	up	Cucsat.PASA.G11786.T26	4	5116	5137	Cleavage	0.131477	-0.34129	0.543916	0.78633	Cucsat.PASA.G11786	0.330478	5.60363	0.0150331	0.0712371	ctg1820:5169292-5177737(+)	protein_coding	OSI_28532	DNA-directed RNA polymerase III subunit RPC5-like
CTACCGTGCGCTGGATTATGAT	403	cst-novel-miR403	0	22	18.302	1.39498	4.1695	3.05274e-05	0.0020715	up	Cucsat.PASA.G11786.T20	4	6137	6158	Cleavage	0	0	0	0	Cucsat.PASA.G11786	0.330478	5.60363	0.0150331	0.0712371	ctg1820:5169292-5177737(+)	protein_coding	OSI_28532	DNA-directed RNA polymerase III subunit RPC5-like
CTACCGTGCGCTGGATTATGAT	403	cst-novel-miR403	0	22	18.302	1.39498	4.1695	3.05274e-05	0.0020715	up	Cucsat.PASA.G11786.T18	4	6227	6248	Cleavage	0	0	0	0	Cucsat.PASA.G11786	0.330478	5.60363	0.0150331	0.0712371	ctg1820:5169292-5177737(+)	protein_coding	OSI_28532	DNA-directed RNA polymerase III subunit RPC5-like
CTACCGTGCGCTGGATTATGAT	403	cst-novel-miR403	0	22	18.302	1.39498	4.1695	3.05274e-05	0.0020715	up	Cucsat.PASA.G11786.T19	4	6379	6400	Cleavage	0	0	0	0	Cucsat.PASA.G11786	0.330478	5.60363	0.0150331	0.0712371	ctg1820:5169292-5177737(+)	protein_coding	OSI_28532	DNA-directed RNA polymerase III subunit RPC5-like
CTACCGTGCGCTGGATTATGAT	403	cst-novel-miR403	0	22	18.302	1.39498	4.1695	3.05274e-05	0.0020715	up	Cucsat.PASA.G11786.T17	4	6659	6680	Cleavage	0	0	0	0	Cucsat.PASA.G11786	0.330478	5.60363	0.0150331	0.0712371	ctg1820:5169292-5177737(+)	protein_coding	OSI_28532	DNA-directed RNA polymerase III subunit RPC5-like
CTACCGTGCGCTGGATTATGAT	403	cst-novel-miR403	0	22	18.302	1.39498	4.1695	3.05274e-05	0.0020715	up	Cucsat.PASA.G7178.T2	4.5	1772	1792	Cleavage	0.55925	-0.350776	0.182389	0.50198	Cucsat.PASA.G7178	0.0965319	1.98954	0.599602	0.764297	ctg1528:3019944-3022192(-)	protein_coding	0	Pentatricopeptide repeat-containing protein
CTACCGTGCGCTGGATTATGAT	403	cst-novel-miR403	0	22	18.302	1.39498	4.1695	3.05274e-05	0.0020715	up	Cucsat.PASA.G7178.T1	4.5	1822	1842	Cleavage	0.000496952	1.62708	0.998442	0.999265	Cucsat.PASA.G7178	0.0965319	1.98954	0.599602	0.764297	ctg1528:3019944-3022192(-)	protein_coding	0	Pentatricopeptide repeat-containing protein
CTACCGTGCGCTGGATTATGAT	403	cst-novel-miR403	0	22	18.302	1.39498	4.1695	3.05274e-05	0.0020715	up	Cucsat.PASA.G9353.T11	4.5	383	404	Cleavage	0.132661	4.91472	0.471183	0.741212	Cucsat.PASA.G9353	0.0703597	5.22133	0.600933	0.764995	ctg1658:1894568-1908035(-)	lincRNA	0	0
CTACCGTGCGCTGGATTATGAT	403	cst-novel-miR403	0	22	18.302	1.39498	4.1695	3.05274e-05	0.0020715	up	Cucsat.PASA.G9353.T8	4.5	383	404	Cleavage	0.0989977	2.39717	0.744871	0.894144	Cucsat.PASA.G9353	0.0703597	5.22133	0.600933	0.764995	ctg1658:1894568-1908035(-)	lincRNA	0	0
CTACCGTGCGCTGGATTATGAT	403	cst-novel-miR403	0	22	18.302	1.39498	4.1695	3.05274e-05	0.0020715	up	Cucsat.PASA.G9353.T9	4.5	566	587	Cleavage	-0.342118	0.207083	0.184618	0.504582	Cucsat.PASA.G9353	0.0703597	5.22133	0.600933	0.764995	ctg1658:1894568-1908035(-)	lincRNA	0	0
CTACCGTGCGCTGGATTATGAT	403	cst-novel-miR403	0	22	18.302	1.39498	4.1695	3.05274e-05	0.0020715	up	Cucsat.PASA.G9281.T2	4.5	238	259	Cleavage	0	0	0	0	Cucsat.PASA.G9281	-0.154275	2.2039	0.506306	0.693548	ctg1658:501427-502882(-)	lincRNA	0	0
CTACCGTGCGCTGGATTATGAT	403	cst-novel-miR403	0	22	18.302	1.39498	4.1695	3.05274e-05	0.0020715	up	Cucsat.PASA.G9281.T1	4.5	272	293	Cleavage	-0.139954	2.17133	0.57839	0.805558	Cucsat.PASA.G9281	-0.154275	2.2039	0.506306	0.693548	ctg1658:501427-502882(-)	lincRNA	0	0
CTACCGTGCGCTGGATTATGAT	403	cst-novel-miR403	0	22	18.302	1.39498	4.1695	3.05274e-05	0.0020715	up	Cucsat.PASA.G18322.T2	5	911	932	Translation	0	0	0	0	Cucsat.PASA.G18322	0.306805	0.895341	0.493685	0.683305	ctg3347:89584-91481(-)	protein_coding	IAA8	auxin-responsive protein
CTACCGTGCGCTGGATTATGAT	403	cst-novel-miR403	0	22	18.302	1.39498	4.1695	3.05274e-05	0.0020715	up	Cucsat.PASA.G18322.T8	5	907	928	Translation	0	0	0	0	Cucsat.PASA.G18322	0.306805	0.895341	0.493685	0.683305	ctg3347:89584-91481(-)	protein_coding	IAA8	auxin-responsive protein
CTACCGTGCGCTGGATTATGAT	403	cst-novel-miR403	0	22	18.302	1.39498	4.1695	3.05274e-05	0.0020715	up	Cucsat.PASA.G18322.T9	5	894	915	Translation	0	0	0	0	Cucsat.PASA.G18322	0.306805	0.895341	0.493685	0.683305	ctg3347:89584-91481(-)	protein_coding	IAA8	auxin-responsive protein
CTACCGTGCGCTGGATTATGAT	403	cst-novel-miR403	0	22	18.302	1.39498	4.1695	3.05274e-05	0.0020715	up	Cucsat.PASA.G6473.T2	5	893	914	Cleavage	-0.0153971	3.11184	0.968129	0.988323	Cucsat.PASA.G6473	0.00622162	7.45464	0.960472	0.979068	ctg1449:472161-476926(+)	protein_coding	0	Dolichyl-diphosphooligosaccharide--protein glycosyltransferase subunit
CTACCGTGCGCTGGATTATGAT	403	cst-novel-miR403	0	22	18.302	1.39498	4.1695	3.05274e-05	0.0020715	up	Cucsat.PASA.G6473.T1	5	942	963	Cleavage	0.231836	7.16702	0.435942	0.716565	Cucsat.PASA.G6473	0.00622162	7.45464	0.960472	0.979068	ctg1449:472161-476926(+)	protein_coding	0	Dolichyl-diphosphooligosaccharide--protein glycosyltransferase subunit
CTAGCCCGGATTCTGACTTT	400	cst-novel-miR400	0	20	36.4988	1.74015	4.74058	2.13106e-06	0.000253063	up	Cucsat.rRNA.G1864.T1	0	2080	2099	Cleavage	0	0	0	0	Cucsat.rRNA.G1864	0	0	0	0	0	0	0	0
CTAGCCCGGATTCTGACTTT	400	cst-novel-miR400	0	20	36.4988	1.74015	4.74058	2.13106e-06	0.000253063	up	Cucsat.rRNA.G1317.T1	0	2092	2111	Cleavage	0	0	0	0	Cucsat.rRNA.G1317	0	0	0	0	0	0	0	0
CTAGCCCGGATTCTGACTTT	400	cst-novel-miR400	0	20	36.4988	1.74015	4.74058	2.13106e-06	0.000253063	up	Cucsat.rRNA.G1362.T1	0	2124	2143	Cleavage	0	0	0	0	Cucsat.rRNA.G1362	0	0	0	0	0	0	0	0
CTAGCCCGGATTCTGACTTT	400	cst-novel-miR400	0	20	36.4988	1.74015	4.74058	2.13106e-06	0.000253063	up	Cucsat.rRNA.G2280.T1	0	2162	2181	Cleavage	0	0	0	0	Cucsat.rRNA.G2280	0	0	0	0	0	0	0	0
CTAGCCCGGATTCTGACTTT	400	cst-novel-miR400	0	20	36.4988	1.74015	4.74058	2.13106e-06	0.000253063	up	Cucsat.rRNA.G76.T1	0	2164	2183	Cleavage	0	0	0	0	Cucsat.rRNA.G76	0	0	0	0	0	0	0	0
CTAGCCCGGATTCTGACTTT	400	cst-novel-miR400	0	20	36.4988	1.74015	4.74058	2.13106e-06	0.000253063	up	Cucsat.rRNA.G1728.T1	0	2173	2192	Cleavage	0	0	0	0	Cucsat.rRNA.G1728	0	0	0	0	0	0	0	0
CTAGCCCGGATTCTGACTTT	400	cst-novel-miR400	0	20	36.4988	1.74015	4.74058	2.13106e-06	0.000253063	up	Cucsat.rRNA.G1324.T1	0	2181	2200	Cleavage	0	0	0	0	Cucsat.rRNA.G1324	0	0	0	0	0	0	0	0
CTAGCCCGGATTCTGACTTT	400	cst-novel-miR400	0	20	36.4988	1.74015	4.74058	2.13106e-06	0.000253063	up	Cucsat.rRNA.G2303.T1	0	2183	2202	Cleavage	0	0	0	0	Cucsat.rRNA.G2303	0	0	0	0	0	0	0	0
CTAGCCCGGATTCTGACTTT	400	cst-novel-miR400	0	20	36.4988	1.74015	4.74058	2.13106e-06	0.000253063	up	Cucsat.rRNA.G1486.T1	0	2190	2209	Cleavage	0	0	0	0	Cucsat.rRNA.G1486	0	0	0	0	0	0	0	0
CTAGCCCGGATTCTGACTTT	400	cst-novel-miR400	0	20	36.4988	1.74015	4.74058	2.13106e-06	0.000253063	up	Cucsat.rRNA.G244.T1	0	2201	2220	Cleavage	0	0	0	0	Cucsat.rRNA.G244	0	0	0	0	0	0	0	0
CTAGCCCGGATTCTGACTTT	400	cst-novel-miR400	0	20	36.4988	1.74015	4.74058	2.13106e-06	0.000253063	up	Cucsat.rRNA.G10.T1	0	2486	2505	Cleavage	0	0	0	0	Cucsat.rRNA.G10	0	0	0	0	0	0	0	0
CTAGCCCGGATTCTGACTTT	400	cst-novel-miR400	0	20	36.4988	1.74015	4.74058	2.13106e-06	0.000253063	up	Cucsat.rRNA.G1993.T1	0	2283	2302	Cleavage	0	0	0	0	Cucsat.rRNA.G1993	0	0	0	0	0	0	0	0
CTAGCCCGGATTCTGACTTT	400	cst-novel-miR400	0	20	36.4988	1.74015	4.74058	2.13106e-06	0.000253063	up	Cucsat.rRNA.G1452.T1	0	2289	2308	Cleavage	0	0	0	0	Cucsat.rRNA.G1452	0	0	0	0	0	0	0	0
CTAGCCCGGATTCTGACTTT	400	cst-novel-miR400	0	20	36.4988	1.74015	4.74058	2.13106e-06	0.000253063	up	Cucsat.rRNA.G1877.T1	0	2302	2321	Cleavage	0	0	0	0	Cucsat.rRNA.G1877	0	0	0	0	0	0	0	0
CTAGCCCGGATTCTGACTTT	400	cst-novel-miR400	0	20	36.4988	1.74015	4.74058	2.13106e-06	0.000253063	up	Cucsat.rRNA.G1581.T1	0	2347	2366	Cleavage	0	0	0	0	Cucsat.rRNA.G1581	0	0	0	0	0	0	0	0
CTAGCCCGGATTCTGACTTT	400	cst-novel-miR400	0	20	36.4988	1.74015	4.74058	2.13106e-06	0.000253063	up	Cucsat.rRNA.G1627.T1	0	2349	2368	Cleavage	0	0	0	0	Cucsat.rRNA.G1627	0	0	0	0	0	0	0	0
CTAGCCCGGATTCTGACTTT	400	cst-novel-miR400	0	20	36.4988	1.74015	4.74058	2.13106e-06	0.000253063	up	Cucsat.rRNA.G84.T1	0	2363	2382	Cleavage	0	0	0	0	Cucsat.rRNA.G84	0	0	0	0	0	0	0	0
CTAGCCCGGATTCTGACTTT	400	cst-novel-miR400	0	20	36.4988	1.74015	4.74058	2.13106e-06	0.000253063	up	Cucsat.rRNA.G1885.T1	0	2406	2425	Cleavage	0	0	0	0	Cucsat.rRNA.G1885	0	0	0	0	0	0	0	0
CTAGCCCGGATTCTGACTTT	400	cst-novel-miR400	0	20	36.4988	1.74015	4.74058	2.13106e-06	0.000253063	up	Cucsat.rRNA.G168.T1	0	2424	2443	Cleavage	0	0	0	0	Cucsat.rRNA.G168	0	0	0	0	0	0	0	0
CTAGCCCGGATTCTGACTTT	400	cst-novel-miR400	0	20	36.4988	1.74015	4.74058	2.13106e-06	0.000253063	up	Cucsat.rRNA.G156.T1	0	2451	2470	Cleavage	0	0	0	0	Cucsat.rRNA.G156	0	0	0	0	0	0	0	0
CTAGCCCGGATTCTGACTTT	400	cst-novel-miR400	0	20	36.4988	1.74015	4.74058	2.13106e-06	0.000253063	up	Cucsat.rRNA.G1389.T1	0	2462	2481	Cleavage	0	0	0	0	Cucsat.rRNA.G1389	0	0	0	0	0	0	0	0
CTAGCCCGGATTCTGACTTT	400	cst-novel-miR400	0	20	36.4988	1.74015	4.74058	2.13106e-06	0.000253063	up	Cucsat.rRNA.G2470.T1	0	2481	2500	Cleavage	0	0	0	0	Cucsat.rRNA.G2470	0	0	0	0	0	0	0	0
CTAGCCCGGATTCTGACTTT	400	cst-novel-miR400	0	20	36.4988	1.74015	4.74058	2.13106e-06	0.000253063	up	Cucsat.rRNA.G2270.T1	0	2483	2502	Cleavage	0	0	0	0	Cucsat.rRNA.G2270	0	0	0	0	0	0	0	0
CTAGCCCGGATTCTGACTTT	400	cst-novel-miR400	0	20	36.4988	1.74015	4.74058	2.13106e-06	0.000253063	up	Cucsat.rRNA.G1992.T1	0	2482	2501	Cleavage	0	0	0	0	Cucsat.rRNA.G1992	0	0	0	0	0	0	0	0
CTAGCCCGGATTCTGACTTT	400	cst-novel-miR400	0	20	36.4988	1.74015	4.74058	2.13106e-06	0.000253063	up	Cucsat.rRNA.G2438.T1	0	2490	2509	Cleavage	0	0	0	0	Cucsat.rRNA.G2438	0	0	0	0	0	0	0	0
CTAGCCCGGATTCTGACTTT	400	cst-novel-miR400	0	20	36.4988	1.74015	4.74058	2.13106e-06	0.000253063	up	Cucsat.rRNA.G2481.T1	0	2488	2507	Cleavage	0	0	0	0	Cucsat.rRNA.G2481	0	0	0	0	0	0	0	0
CTAGCCCGGATTCTGACTTT	400	cst-novel-miR400	0	20	36.4988	1.74015	4.74058	2.13106e-06	0.000253063	up	Cucsat.rRNA.G258.T1	0	2489	2508	Cleavage	0	0	0	0	Cucsat.rRNA.G258	0	0	0	0	0	0	0	0
CTAGCCCGGATTCTGACTTT	400	cst-novel-miR400	0	20	36.4988	1.74015	4.74058	2.13106e-06	0.000253063	up	Cucsat.rRNA.G1467.T1	0	2491	2510	Cleavage	0	0	0	0	Cucsat.rRNA.G1467	0	0	0	0	0	0	0	0
CTAGCCCGGATTCTGACTTT	400	cst-novel-miR400	0	20	36.4988	1.74015	4.74058	2.13106e-06	0.000253063	up	Cucsat.rRNA.G1559.T1	0	2494	2513	Cleavage	0	0	0	0	Cucsat.rRNA.G1559	0	0	0	0	0	0	0	0
CTAGCCCGGATTCTGACTTT	400	cst-novel-miR400	0	20	36.4988	1.74015	4.74058	2.13106e-06	0.000253063	up	Cucsat.rRNA.G2060.T1	0	2493	2512	Cleavage	0	0	0	0	Cucsat.rRNA.G2060	0	0	0	0	0	0	0	0
CTAGCCCGGATTCTGACTTT	400	cst-novel-miR400	0	20	36.4988	1.74015	4.74058	2.13106e-06	0.000253063	up	Cucsat.rRNA.G2087.T1	0	2500	2519	Cleavage	0	0	0	0	Cucsat.rRNA.G2087	0	0	0	0	0	0	0	0
CTAGCCCGGATTCTGACTTT	400	cst-novel-miR400	0	20	36.4988	1.74015	4.74058	2.13106e-06	0.000253063	up	Cucsat.rRNA.G2257.T1	0	2501	2520	Cleavage	0	0	0	0	Cucsat.rRNA.G2257	0	0	0	0	0	0	0	0
CTAGCCCGGATTCTGACTTT	400	cst-novel-miR400	0	20	36.4988	1.74015	4.74058	2.13106e-06	0.000253063	up	Cucsat.rRNA.G237.T1	0	2503	2522	Cleavage	0	0	0	0	Cucsat.rRNA.G237	0	0	0	0	0	0	0	0
CTAGCCCGGATTCTGACTTT	400	cst-novel-miR400	0	20	36.4988	1.74015	4.74058	2.13106e-06	0.000253063	up	Cucsat.rRNA.G1390.T1	0	2517	2536	Cleavage	0	0	0	0	Cucsat.rRNA.G1390	0	0	0	0	0	0	0	0
CTAGCCCGGATTCTGACTTT	400	cst-novel-miR400	0	20	36.4988	1.74015	4.74058	2.13106e-06	0.000253063	up	Cucsat.rRNA.G2076.T1	0	2726	2745	Cleavage	0	0	0	0	Cucsat.rRNA.G2076	0	0	0	0	0	0	0	0
CTAGCCCGGATTCTGACTTT	400	cst-novel-miR400	0	20	36.4988	1.74015	4.74058	2.13106e-06	0.000253063	up	Cucsat.rRNA.G2265.T1	0	2760	2779	Cleavage	0	0	0	0	Cucsat.rRNA.G2265	0	0	0	0	0	0	0	0
CTAGCCCGGATTCTGACTTT	400	cst-novel-miR400	0	20	36.4988	1.74015	4.74058	2.13106e-06	0.000253063	up	Cucsat.rRNA.G1626.T1	0	2774	2793	Cleavage	0	0	0	0	Cucsat.rRNA.G1626	0	0	0	0	0	0	0	0
CTAGCCCGGATTCTGACTTT	400	cst-novel-miR400	0	20	36.4988	1.74015	4.74058	2.13106e-06	0.000253063	up	Cucsat.rRNA.G2204.T1	0	2788	2807	Cleavage	0	0	0	0	Cucsat.rRNA.G2204	0	0	0	0	0	0	0	0
CTAGCCCGGATTCTGACTTT	400	cst-novel-miR400	0	20	36.4988	1.74015	4.74058	2.13106e-06	0.000253063	up	Cucsat.rRNA.G2287.T1	0	2800	2819	Cleavage	0	0	0	0	Cucsat.rRNA.G2287	0	0	0	0	0	0	0	0
CTAGCCCGGATTCTGACTTT	400	cst-novel-miR400	0	20	36.4988	1.74015	4.74058	2.13106e-06	0.000253063	up	Cucsat.rRNA.G1710.T1	0	2828	2847	Cleavage	0	0	0	0	Cucsat.rRNA.G1710	0	0	0	0	0	0	0	0
CTAGCCCGGATTCTGACTTT	400	cst-novel-miR400	0	20	36.4988	1.74015	4.74058	2.13106e-06	0.000253063	up	Cucsat.rRNA.G159.T1	0	2870	2889	Cleavage	0	0	0	0	Cucsat.rRNA.G159	0	0	0	0	0	0	0	0
CTAGCCCGGATTCTGACTTT	400	cst-novel-miR400	0	20	36.4988	1.74015	4.74058	2.13106e-06	0.000253063	up	Cucsat.rRNA.G1625.T1	0	2872	2891	Cleavage	0	0	0	0	Cucsat.rRNA.G1625	0	0	0	0	0	0	0	0
CTAGCCCGGATTCTGACTTT	400	cst-novel-miR400	0	20	36.4988	1.74015	4.74058	2.13106e-06	0.000253063	up	Cucsat.rRNA.G1640.T1	0	2871	2890	Cleavage	0	0	0	0	Cucsat.rRNA.G1640	0	0	0	0	0	0	0	0
CTAGCCCGGATTCTGACTTT	400	cst-novel-miR400	0	20	36.4988	1.74015	4.74058	2.13106e-06	0.000253063	up	Cucsat.rRNA.G1550.T1	0	2873	2892	Cleavage	0	0	0	0	Cucsat.rRNA.G1550	0	0	0	0	0	0	0	0
CTAGCCCGGATTCTGACTTT	400	cst-novel-miR400	0	20	36.4988	1.74015	4.74058	2.13106e-06	0.000253063	up	Cucsat.rRNA.G1325.T1	0	2874	2893	Cleavage	0	0	0	0	Cucsat.rRNA.G1325	0	0	0	0	0	0	0	0
CTAGCCCGGATTCTGACTTT	400	cst-novel-miR400	0	20	36.4988	1.74015	4.74058	2.13106e-06	0.000253063	up	Cucsat.rRNA.G1746.T1	0	3128	3147	Cleavage	0	0	0	0	Cucsat.rRNA.G1746	0	0	0	0	0	0	0	0
CTAGCCCGGATTCTGACTTT	400	cst-novel-miR400	0	20	36.4988	1.74015	4.74058	2.13106e-06	0.000253063	up	Cucsat.rRNA.G2212.T1	0	2928	2947	Cleavage	0	0	0	0	Cucsat.rRNA.G2212	0	0	0	0	0	0	0	0
CTAGCCCGGATTCTGACTTT	400	cst-novel-miR400	0	20	36.4988	1.74015	4.74058	2.13106e-06	0.000253063	up	Cucsat.rRNA.G2437.T1	0	3004	3023	Cleavage	0	0	0	0	Cucsat.rRNA.G2437	0	0	0	0	0	0	0	0
CTAGCCCGGATTCTGACTTT	400	cst-novel-miR400	0	20	36.4988	1.74015	4.74058	2.13106e-06	0.000253063	up	Cucsat.rRNA.G1574.T1	0	3021	3040	Cleavage	0	0	0	0	Cucsat.rRNA.G1574	0	0	0	0	0	0	0	0
CTAGCCCGGATTCTGACTTT	400	cst-novel-miR400	0	20	36.4988	1.74015	4.74058	2.13106e-06	0.000253063	up	Cucsat.rRNA.G281.T1	0	3049	3068	Cleavage	0	0	0	0	Cucsat.rRNA.G281	0	0	0	0	0	0	0	0
CTAGCCCGGATTCTGACTTT	400	cst-novel-miR400	0	20	36.4988	1.74015	4.74058	2.13106e-06	0.000253063	up	Cucsat.rRNA.G2283.T1	0	3065	3084	Cleavage	0	0	0	0	Cucsat.rRNA.G2283	0	0	0	0	0	0	0	0
CTAGCCCGGATTCTGACTTT	400	cst-novel-miR400	0	20	36.4988	1.74015	4.74058	2.13106e-06	0.000253063	up	Cucsat.rRNA.G1633.T1	0	3092	3111	Cleavage	0	0	0	0	Cucsat.rRNA.G1633	0	0	0	0	0	0	0	0
CTAGCCCGGATTCTGACTTT	400	cst-novel-miR400	0	20	36.4988	1.74015	4.74058	2.13106e-06	0.000253063	up	Cucsat.rRNA.G1669.T1	0	3097	3116	Cleavage	0	0	0	0	Cucsat.rRNA.G1669	0	0	0	0	0	0	0	0
CTAGCCCGGATTCTGACTTT	400	cst-novel-miR400	0	20	36.4988	1.74015	4.74058	2.13106e-06	0.000253063	up	Cucsat.rRNA.G1539.T1	0	3098	3117	Cleavage	0	0	0	0	Cucsat.rRNA.G1539	0	0	0	0	0	0	0	0
CTAGCCCGGATTCTGACTTT	400	cst-novel-miR400	0	20	36.4988	1.74015	4.74058	2.13106e-06	0.000253063	up	Cucsat.rRNA.G2172.T1	0	3101	3120	Cleavage	0	0	0	0	Cucsat.rRNA.G2172	0	0	0	0	0	0	0	0
CTAGCCCGGATTCTGACTTT	400	cst-novel-miR400	0	20	36.4988	1.74015	4.74058	2.13106e-06	0.000253063	up	Cucsat.rRNA.G1693.T1	0	3117	3136	Cleavage	0	0	0	0	Cucsat.rRNA.G1693	0	0	0	0	0	0	0	0
CTAGCCCGGATTCTGACTTT	400	cst-novel-miR400	0	20	36.4988	1.74015	4.74058	2.13106e-06	0.000253063	up	Cucsat.rRNA.G1649.T1	0	3120	3139	Cleavage	0	0	0	0	Cucsat.rRNA.G1649	0	0	0	0	0	0	0	0
CTAGCCCGGATTCTGACTTT	400	cst-novel-miR400	0	20	36.4988	1.74015	4.74058	2.13106e-06	0.000253063	up	Cucsat.rRNA.G1485.T1	0	3121	3140	Cleavage	0	0	0	0	Cucsat.rRNA.G1485	0	0	0	0	0	0	0	0
CTAGCCCGGATTCTGACTTT	400	cst-novel-miR400	0	20	36.4988	1.74015	4.74058	2.13106e-06	0.000253063	up	Cucsat.rRNA.G2403.T1	0	3123	3142	Cleavage	0	0	0	0	Cucsat.rRNA.G2403	0	0	0	0	0	0	0	0
CTAGCCCGGATTCTGACTTT	400	cst-novel-miR400	0	20	36.4988	1.74015	4.74058	2.13106e-06	0.000253063	up	Cucsat.rRNA.G2434.T1	0	3126	3145	Cleavage	0	0	0	0	Cucsat.rRNA.G2434	0	0	0	0	0	0	0	0
CTAGCCCGGATTCTGACTTT	400	cst-novel-miR400	0	20	36.4988	1.74015	4.74058	2.13106e-06	0.000253063	up	Cucsat.rRNA.G2352.T1	0	3127	3146	Cleavage	0	0	0	0	Cucsat.rRNA.G2352	0	0	0	0	0	0	0	0
CTAGCCCGGATTCTGACTTT	400	cst-novel-miR400	0	20	36.4988	1.74015	4.74058	2.13106e-06	0.000253063	up	Cucsat.rRNA.G1455.T1	0	3129	3148	Cleavage	0	0	0	0	Cucsat.rRNA.G1455	0	0	0	0	0	0	0	0
CTAGCCCGGATTCTGACTTT	400	cst-novel-miR400	0	20	36.4988	1.74015	4.74058	2.13106e-06	0.000253063	up	Cucsat.rRNA.G2088.T1	0	3128	3147	Cleavage	0	0	0	0	Cucsat.rRNA.G2088	0	0	0	0	0	0	0	0
CTAGCCCGGATTCTGACTTT	400	cst-novel-miR400	0	20	36.4988	1.74015	4.74058	2.13106e-06	0.000253063	up	Cucsat.rRNA.G2091.T1	0	3128	3147	Cleavage	0	0	0	0	Cucsat.rRNA.G2091	0	0	0	0	0	0	0	0
CTAGCCCGGATTCTGACTTT	400	cst-novel-miR400	0	20	36.4988	1.74015	4.74058	2.13106e-06	0.000253063	up	Cucsat.rRNA.G2271.T1	0	3129	3148	Cleavage	0	0	0	0	Cucsat.rRNA.G2271	0	0	0	0	0	0	0	0
CTAGCCCGGATTCTGACTTT	400	cst-novel-miR400	0	20	36.4988	1.74015	4.74058	2.13106e-06	0.000253063	up	Cucsat.rRNA.G231.T1	0	3130	3149	Cleavage	0	0	0	0	Cucsat.rRNA.G231	0	0	0	0	0	0	0	0
CTAGCCCGGATTCTGACTTT	400	cst-novel-miR400	0	20	36.4988	1.74015	4.74058	2.13106e-06	0.000253063	up	Cucsat.rRNA.G2205.T1	0	3131	3150	Cleavage	0	0	0	0	Cucsat.rRNA.G2205	0	0	0	0	0	0	0	0
CTAGCCCGGATTCTGACTTT	400	cst-novel-miR400	0	20	36.4988	1.74015	4.74058	2.13106e-06	0.000253063	up	Cucsat.rRNA.G1344.T1	0	3215	3234	Cleavage	0	0	0	0	Cucsat.rRNA.G1344	0	0	0	0	0	0	0	0
CTAGCCCGGATTCTGACTTT	400	cst-novel-miR400	0	20	36.4988	1.74015	4.74058	2.13106e-06	0.000253063	up	Cucsat.rRNA.G2254.T1	0	3517	3536	Cleavage	0	0	0	0	Cucsat.rRNA.G2254	0	0	0	0	0	0	0	0
CTAGCCCGGATTCTGACTTT	400	cst-novel-miR400	0	20	36.4988	1.74015	4.74058	2.13106e-06	0.000253063	up	Cucsat.rRNA.G1474.T1	0	3519	3538	Cleavage	0	0	0	0	Cucsat.rRNA.G1474	0	0	0	0	0	0	0	0
CTAGCCCGGATTCTGACTTT	400	cst-novel-miR400	0	20	36.4988	1.74015	4.74058	2.13106e-06	0.000253063	up	Cucsat.rRNA.G2381.T1	0	3524	3543	Cleavage	0	0	0	0	Cucsat.rRNA.G2381	0	0	0	0	0	0	0	0
CTAGCCCGGATTCTGACTTT	400	cst-novel-miR400	0	20	36.4988	1.74015	4.74058	2.13106e-06	0.000253063	up	Cucsat.rRNA.G1747.T1	0	3527	3546	Cleavage	0	0	0	0	Cucsat.rRNA.G1747	0	0	0	0	0	0	0	0
CTAGCCCGGATTCTGACTTT	400	cst-novel-miR400	0	20	36.4988	1.74015	4.74058	2.13106e-06	0.000253063	up	Cucsat.rRNA.G1527.T1	0	3533	3552	Cleavage	0	0	0	0	Cucsat.rRNA.G1527	0	0	0	0	0	0	0	0
CTAGCCCGGATTCTGACTTT	400	cst-novel-miR400	0	20	36.4988	1.74015	4.74058	2.13106e-06	0.000253063	up	Cucsat.rRNA.G2216.T1	0	3539	3558	Cleavage	0	0	0	0	Cucsat.rRNA.G2216	0	0	0	0	0	0	0	0
CTAGCCCGGATTCTGACTTT	400	cst-novel-miR400	0	20	36.4988	1.74015	4.74058	2.13106e-06	0.000253063	up	Cucsat.rRNA.G151.T1	0	3366	3385	Cleavage	0	0	0	0	Cucsat.rRNA.G151	0	0	0	0	0	0	0	0
CTAGCCCGGATTCTGACTTT	400	cst-novel-miR400	0	20	36.4988	1.74015	4.74058	2.13106e-06	0.000253063	up	Cucsat.rRNA.G62.T1	0	3397	3416	Cleavage	0	0	0	0	Cucsat.rRNA.G62	0	0	0	0	0	0	0	0
CTAGCCCGGATTCTGACTTT	400	cst-novel-miR400	0	20	36.4988	1.74015	4.74058	2.13106e-06	0.000253063	up	Cucsat.rRNA.G1476.T1	0	3434	3453	Cleavage	0	0	0	0	Cucsat.rRNA.G1476	0	0	0	0	0	0	0	0
CTAGCCCGGATTCTGACTTT	400	cst-novel-miR400	0	20	36.4988	1.74015	4.74058	2.13106e-06	0.000253063	up	Cucsat.rRNA.G1659.T1	0	3521	3540	Cleavage	0	0	0	0	Cucsat.rRNA.G1659	0	0	0	0	0	0	0	0
CTAGCCCGGATTCTGACTTT	400	cst-novel-miR400	0	20	36.4988	1.74015	4.74058	2.13106e-06	0.000253063	up	Cucsat.rRNA.G2223.T1	0	3452	3471	Cleavage	0	0	0	0	Cucsat.rRNA.G2223	0	0	0	0	0	0	0	0
CTAGCCCGGATTCTGACTTT	400	cst-novel-miR400	0	20	36.4988	1.74015	4.74058	2.13106e-06	0.000253063	up	Cucsat.rRNA.G2286.T1	0	3463	3482	Cleavage	0	0	0	0	Cucsat.rRNA.G2286	0	0	0	0	0	0	0	0
CTAGCCCGGATTCTGACTTT	400	cst-novel-miR400	0	20	36.4988	1.74015	4.74058	2.13106e-06	0.000253063	up	Cucsat.rRNA.G1718.T1	0	3464	3483	Cleavage	0	0	0	0	Cucsat.rRNA.G1718	0	0	0	0	0	0	0	0
CTAGCCCGGATTCTGACTTT	400	cst-novel-miR400	0	20	36.4988	1.74015	4.74058	2.13106e-06	0.000253063	up	Cucsat.rRNA.G2383.T1	0	3535	3554	Cleavage	0	0	0	0	Cucsat.rRNA.G2383	0	0	0	0	0	0	0	0
CTAGCCCGGATTCTGACTTT	400	cst-novel-miR400	0	20	36.4988	1.74015	4.74058	2.13106e-06	0.000253063	up	Cucsat.rRNA.G1464.T1	0	3468	3487	Cleavage	0	0	0	0	Cucsat.rRNA.G1464	0	0	0	0	0	0	0	0
CTAGCCCGGATTCTGACTTT	400	cst-novel-miR400	0	20	36.4988	1.74015	4.74058	2.13106e-06	0.000253063	up	Cucsat.rRNA.G1423.T1	0	3469	3488	Cleavage	0	0	0	0	Cucsat.rRNA.G1423	0	0	0	0	0	0	0	0
CTAGCCCGGATTCTGACTTT	400	cst-novel-miR400	0	20	36.4988	1.74015	4.74058	2.13106e-06	0.000253063	up	Cucsat.rRNA.G2067.T1	0	3474	3493	Cleavage	0	0	0	0	Cucsat.rRNA.G2067	0	0	0	0	0	0	0	0
CTAGCCCGGATTCTGACTTT	400	cst-novel-miR400	0	20	36.4988	1.74015	4.74058	2.13106e-06	0.000253063	up	Cucsat.rRNA.G1556.T1	0	3526	3545	Cleavage	0	0	0	0	Cucsat.rRNA.G1556	0	0	0	0	0	0	0	0
CTAGCCCGGATTCTGACTTT	400	cst-novel-miR400	0	20	36.4988	1.74015	4.74058	2.13106e-06	0.000253063	up	Cucsat.rRNA.G1684.T1	0	3476	3495	Cleavage	0	0	0	0	Cucsat.rRNA.G1684	0	0	0	0	0	0	0	0
CTAGCCCGGATTCTGACTTT	400	cst-novel-miR400	0	20	36.4988	1.74015	4.74058	2.13106e-06	0.000253063	up	Cucsat.rRNA.G1637.T1	0	3477	3496	Cleavage	0	0	0	0	Cucsat.rRNA.G1637	0	0	0	0	0	0	0	0
CTAGCCCGGATTCTGACTTT	400	cst-novel-miR400	0	20	36.4988	1.74015	4.74058	2.13106e-06	0.000253063	up	Cucsat.rRNA.G1732.T1	0	3479	3498	Cleavage	0	0	0	0	Cucsat.rRNA.G1732	0	0	0	0	0	0	0	0
CTAGCCCGGATTCTGACTTT	400	cst-novel-miR400	0	20	36.4988	1.74015	4.74058	2.13106e-06	0.000253063	up	Cucsat.rRNA.G287.T1	0	3535	3554	Cleavage	0	0	0	0	Cucsat.rRNA.G287	0	0	0	0	0	0	0	0
CTAGCCCGGATTCTGACTTT	400	cst-novel-miR400	0	20	36.4988	1.74015	4.74058	2.13106e-06	0.000253063	up	Cucsat.rRNA.G1479.T1	0	3495	3514	Cleavage	0	0	0	0	Cucsat.rRNA.G1479	0	0	0	0	0	0	0	0
CTAGCCCGGATTCTGACTTT	400	cst-novel-miR400	0	20	36.4988	1.74015	4.74058	2.13106e-06	0.000253063	up	Cucsat.rRNA.G1987.T1	0	3483	3502	Cleavage	0	0	0	0	Cucsat.rRNA.G1987	0	0	0	0	0	0	0	0
CTAGCCCGGATTCTGACTTT	400	cst-novel-miR400	0	20	36.4988	1.74015	4.74058	2.13106e-06	0.000253063	up	Cucsat.rRNA.G1850.T1	0	3485	3504	Cleavage	0	0	0	0	Cucsat.rRNA.G1850	0	0	0	0	0	0	0	0
CTAGCCCGGATTCTGACTTT	400	cst-novel-miR400	0	20	36.4988	1.74015	4.74058	2.13106e-06	0.000253063	up	Cucsat.rRNA.G2251.T1	0	3489	3508	Cleavage	0	0	0	0	Cucsat.rRNA.G2251	0	0	0	0	0	0	0	0
CTAGCCCGGATTCTGACTTT	400	cst-novel-miR400	0	20	36.4988	1.74015	4.74058	2.13106e-06	0.000253063	up	Cucsat.rRNA.G1502.T1	0	3490	3509	Cleavage	0	0	0	0	Cucsat.rRNA.G1502	0	0	0	0	0	0	0	0
CTAGCCCGGATTCTGACTTT	400	cst-novel-miR400	0	20	36.4988	1.74015	4.74058	2.13106e-06	0.000253063	up	Cucsat.rRNA.G166.T1	0	3489	3508	Cleavage	0	0	0	0	Cucsat.rRNA.G166	0	0	0	0	0	0	0	0
CTAGCCCGGATTCTGACTTT	400	cst-novel-miR400	0	20	36.4988	1.74015	4.74058	2.13106e-06	0.000253063	up	Cucsat.rRNA.G2106.T1	0	3491	3510	Cleavage	0	0	0	0	Cucsat.rRNA.G2106	0	0	0	0	0	0	0	0
CTAGCCCGGATTCTGACTTT	400	cst-novel-miR400	0	20	36.4988	1.74015	4.74058	2.13106e-06	0.000253063	up	Cucsat.rRNA.G2080.T1	0	3499	3518	Cleavage	0	0	0	0	Cucsat.rRNA.G2080	0	0	0	0	0	0	0	0
CTAGCCCGGATTCTGACTTT	400	cst-novel-miR400	0	20	36.4988	1.74015	4.74058	2.13106e-06	0.000253063	up	Cucsat.rRNA.G154.T1	0	3501	3520	Cleavage	0	0	0	0	Cucsat.rRNA.G154	0	0	0	0	0	0	0	0
CTAGCCCGGATTCTGACTTT	400	cst-novel-miR400	0	20	36.4988	1.74015	4.74058	2.13106e-06	0.000253063	up	Cucsat.rRNA.G1395.T1	0	3505	3524	Cleavage	0	0	0	0	Cucsat.rRNA.G1395	0	0	0	0	0	0	0	0
CTAGCCCGGATTCTGACTTT	400	cst-novel-miR400	0	20	36.4988	1.74015	4.74058	2.13106e-06	0.000253063	up	Cucsat.rRNA.G33.T1	0	3501	3520	Cleavage	0	0	0	0	Cucsat.rRNA.G33	0	0	0	0	0	0	0	0
CTAGCCCGGATTCTGACTTT	400	cst-novel-miR400	0	20	36.4988	1.74015	4.74058	2.13106e-06	0.000253063	up	Cucsat.rRNA.G2221.T1	0	3502	3521	Cleavage	0	0	0	0	Cucsat.rRNA.G2221	0	0	0	0	0	0	0	0
CTAGCCCGGATTCTGACTTT	400	cst-novel-miR400	0	20	36.4988	1.74015	4.74058	2.13106e-06	0.000253063	up	Cucsat.rRNA.G1363.T1	0	3503	3522	Cleavage	0	0	0	0	Cucsat.rRNA.G1363	0	0	0	0	0	0	0	0
CTAGCCCGGATTCTGACTTT	400	cst-novel-miR400	0	20	36.4988	1.74015	4.74058	2.13106e-06	0.000253063	up	Cucsat.rRNA.G1568.T1	0	3510	3529	Cleavage	0	0	0	0	Cucsat.rRNA.G1568	0	0	0	0	0	0	0	0
CTAGCCCGGATTCTGACTTT	400	cst-novel-miR400	0	20	36.4988	1.74015	4.74058	2.13106e-06	0.000253063	up	Cucsat.rRNA.G1359.T1	0	3528	3547	Cleavage	0	0	0	0	Cucsat.rRNA.G1359	0	0	0	0	0	0	0	0
CTAGCCCGGATTCTGACTTT	400	cst-novel-miR400	0	20	36.4988	1.74015	4.74058	2.13106e-06	0.000253063	up	Cucsat.rRNA.G1415.T1	0	3505	3524	Cleavage	0	0	0	0	Cucsat.rRNA.G1415	0	0	0	0	0	0	0	0
CTAGCCCGGATTCTGACTTT	400	cst-novel-miR400	0	20	36.4988	1.74015	4.74058	2.13106e-06	0.000253063	up	Cucsat.rRNA.G81.T1	0	3508	3527	Cleavage	0	0	0	0	Cucsat.rRNA.G81	0	0	0	0	0	0	0	0
CTAGCCCGGATTCTGACTTT	400	cst-novel-miR400	0	20	36.4988	1.74015	4.74058	2.13106e-06	0.000253063	up	Cucsat.rRNA.G1406.T1	0	3508	3527	Cleavage	0	0	0	0	Cucsat.rRNA.G1406	0	0	0	0	0	0	0	0
CTAGCCCGGATTCTGACTTT	400	cst-novel-miR400	0	20	36.4988	1.74015	4.74058	2.13106e-06	0.000253063	up	Cucsat.rRNA.G1711.T1	0	3507	3526	Cleavage	0	0	0	0	Cucsat.rRNA.G1711	0	0	0	0	0	0	0	0
CTAGCCCGGATTCTGACTTT	400	cst-novel-miR400	0	20	36.4988	1.74015	4.74058	2.13106e-06	0.000253063	up	Cucsat.rRNA.G228.T1	0	3511	3530	Cleavage	0	0	0	0	Cucsat.rRNA.G228	0	0	0	0	0	0	0	0
CTAGCCCGGATTCTGACTTT	400	cst-novel-miR400	0	20	36.4988	1.74015	4.74058	2.13106e-06	0.000253063	up	Cucsat.rRNA.G1547.T1	0	3511	3530	Cleavage	0	0	0	0	Cucsat.rRNA.G1547	0	0	0	0	0	0	0	0
CTAGCCCGGATTCTGACTTT	400	cst-novel-miR400	0	20	36.4988	1.74015	4.74058	2.13106e-06	0.000253063	up	Cucsat.rRNA.G292.T1	0	3510	3529	Cleavage	0	0	0	0	Cucsat.rRNA.G292	0	0	0	0	0	0	0	0
CTAGCCCGGATTCTGACTTT	400	cst-novel-miR400	0	20	36.4988	1.74015	4.74058	2.13106e-06	0.000253063	up	Cucsat.rRNA.G1298.T1	0	3512	3531	Cleavage	0	0	0	0	Cucsat.rRNA.G1298	0	0	0	0	0	0	0	0
CTAGCCCGGATTCTGACTTT	400	cst-novel-miR400	0	20	36.4988	1.74015	4.74058	2.13106e-06	0.000253063	up	Cucsat.rRNA.G2170.T1	0	3512	3531	Cleavage	0	0	0	0	Cucsat.rRNA.G2170	0	0	0	0	0	0	0	0
CTAGCCCGGATTCTGACTTT	400	cst-novel-miR400	0	20	36.4988	1.74015	4.74058	2.13106e-06	0.000253063	up	Cucsat.rRNA.G1544.T1	0	3511	3530	Cleavage	0	0	0	0	Cucsat.rRNA.G1544	0	0	0	0	0	0	0	0
CTAGCCCGGATTCTGACTTT	400	cst-novel-miR400	0	20	36.4988	1.74015	4.74058	2.13106e-06	0.000253063	up	Cucsat.rRNA.G1750.T1	0	3516	3535	Cleavage	0	0	0	0	Cucsat.rRNA.G1750	0	0	0	0	0	0	0	0
CTAGCCCGGATTCTGACTTT	400	cst-novel-miR400	0	20	36.4988	1.74015	4.74058	2.13106e-06	0.000253063	up	Cucsat.rRNA.G2343.T1	0	3512	3531	Cleavage	0	0	0	0	Cucsat.rRNA.G2343	0	0	0	0	0	0	0	0
CTAGCCCGGATTCTGACTTT	400	cst-novel-miR400	0	20	36.4988	1.74015	4.74058	2.13106e-06	0.000253063	up	Cucsat.rRNA.G1372.T1	0	3517	3536	Cleavage	0	0	0	0	Cucsat.rRNA.G1372	0	0	0	0	0	0	0	0
CTAGCCCGGATTCTGACTTT	400	cst-novel-miR400	0	20	36.4988	1.74015	4.74058	2.13106e-06	0.000253063	up	Cucsat.rRNA.G1602.T1	0	3515	3534	Cleavage	0	0	0	0	Cucsat.rRNA.G1602	0	0	0	0	0	0	0	0
CTAGCCCGGATTCTGACTTT	400	cst-novel-miR400	0	20	36.4988	1.74015	4.74058	2.13106e-06	0.000253063	up	Cucsat.rRNA.G1687.T1	0	3516	3535	Cleavage	0	0	0	0	Cucsat.rRNA.G1687	0	0	0	0	0	0	0	0
CTAGCCCGGATTCTGACTTT	400	cst-novel-miR400	0	20	36.4988	1.74015	4.74058	2.13106e-06	0.000253063	up	Cucsat.rRNA.G1368.T1	0	3515	3534	Cleavage	0	0	0	0	Cucsat.rRNA.G1368	0	0	0	0	0	0	0	0
CTAGCCCGGATTCTGACTTT	400	cst-novel-miR400	0	20	36.4988	1.74015	4.74058	2.13106e-06	0.000253063	up	Cucsat.rRNA.G2044.T1	0	3514	3533	Cleavage	0	0	0	0	Cucsat.rRNA.G2044	0	0	0	0	0	0	0	0
CTAGCCCGGATTCTGACTTT	400	cst-novel-miR400	0	20	36.4988	1.74015	4.74058	2.13106e-06	0.000253063	up	Cucsat.rRNA.G1634.T1	0	3518	3537	Cleavage	0	0	0	0	Cucsat.rRNA.G1634	0	0	0	0	0	0	0	0
CTAGCCCGGATTCTGACTTT	400	cst-novel-miR400	0	20	36.4988	1.74015	4.74058	2.13106e-06	0.000253063	up	Cucsat.rRNA.G90.T1	0	3513	3532	Cleavage	0	0	0	0	Cucsat.rRNA.G90	0	0	0	0	0	0	0	0
CTAGCCCGGATTCTGACTTT	400	cst-novel-miR400	0	20	36.4988	1.74015	4.74058	2.13106e-06	0.000253063	up	Cucsat.rRNA.G2077.T1	0	3519	3538	Cleavage	0	0	0	0	Cucsat.rRNA.G2077	0	0	0	0	0	0	0	0
CTAGCCCGGATTCTGACTTT	400	cst-novel-miR400	0	20	36.4988	1.74015	4.74058	2.13106e-06	0.000253063	up	Cucsat.rRNA.G1469.T1	0	3518	3537	Cleavage	0	0	0	0	Cucsat.rRNA.G1469	0	0	0	0	0	0	0	0
CTAGCCCGGATTCTGACTTT	400	cst-novel-miR400	0	20	36.4988	1.74015	4.74058	2.13106e-06	0.000253063	up	Cucsat.rRNA.G1647.T1	0	3517	3536	Cleavage	0	0	0	0	Cucsat.rRNA.G1647	0	0	0	0	0	0	0	0
CTAGCCCGGATTCTGACTTT	400	cst-novel-miR400	0	20	36.4988	1.74015	4.74058	2.13106e-06	0.000253063	up	Cucsat.rRNA.G2004.T1	0	3529	3548	Cleavage	0	0	0	0	Cucsat.rRNA.G2004	0	0	0	0	0	0	0	0
CTAGCCCGGATTCTGACTTT	400	cst-novel-miR400	0	20	36.4988	1.74015	4.74058	2.13106e-06	0.000253063	up	Cucsat.rRNA.G6.T1	0	3518	3537	Cleavage	0	0	0	0	Cucsat.rRNA.G6	0	0	0	0	0	0	0	0
CTAGCCCGGATTCTGACTTT	400	cst-novel-miR400	0	20	36.4988	1.74015	4.74058	2.13106e-06	0.000253063	up	Cucsat.rRNA.G2459.T1	0	3518	3537	Cleavage	0	0	0	0	Cucsat.rRNA.G2459	0	0	0	0	0	0	0	0
CTAGCCCGGATTCTGACTTT	400	cst-novel-miR400	0	20	36.4988	1.74015	4.74058	2.13106e-06	0.000253063	up	Cucsat.rRNA.G1587.T1	0	3520	3539	Cleavage	0	0	0	0	Cucsat.rRNA.G1587	0	0	0	0	0	0	0	0
CTAGCCCGGATTCTGACTTT	400	cst-novel-miR400	0	20	36.4988	1.74015	4.74058	2.13106e-06	0.000253063	up	Cucsat.rRNA.G1356.T1	0	3519	3538	Cleavage	0	0	0	0	Cucsat.rRNA.G1356	0	0	0	0	0	0	0	0
CTAGCCCGGATTCTGACTTT	400	cst-novel-miR400	0	20	36.4988	1.74015	4.74058	2.13106e-06	0.000253063	up	Cucsat.rRNA.G2400.T1	0	3521	3540	Cleavage	0	0	0	0	Cucsat.rRNA.G2400	0	0	0	0	0	0	0	0
CTAGCCCGGATTCTGACTTT	400	cst-novel-miR400	0	20	36.4988	1.74015	4.74058	2.13106e-06	0.000253063	up	Cucsat.rRNA.G88.T1	0	3521	3540	Cleavage	0	0	0	0	Cucsat.rRNA.G88	0	0	0	0	0	0	0	0
CTAGCCCGGATTCTGACTTT	400	cst-novel-miR400	0	20	36.4988	1.74015	4.74058	2.13106e-06	0.000253063	up	Cucsat.rRNA.G1583.T1	0	3521	3540	Cleavage	0	0	0	0	Cucsat.rRNA.G1583	0	0	0	0	0	0	0	0
CTAGCCCGGATTCTGACTTT	400	cst-novel-miR400	0	20	36.4988	1.74015	4.74058	2.13106e-06	0.000253063	up	Cucsat.rRNA.G1529.T1	0	3521	3540	Cleavage	0	0	0	0	Cucsat.rRNA.G1529	0	0	0	0	0	0	0	0
CTAGCCCGGATTCTGACTTT	400	cst-novel-miR400	0	20	36.4988	1.74015	4.74058	2.13106e-06	0.000253063	up	Cucsat.rRNA.G2398.T1	0	3521	3540	Cleavage	0	0	0	0	Cucsat.rRNA.G2398	0	0	0	0	0	0	0	0
CTAGCCCGGATTCTGACTTT	400	cst-novel-miR400	0	20	36.4988	1.74015	4.74058	2.13106e-06	0.000253063	up	Cucsat.rRNA.G1461.T1	0	3522	3541	Cleavage	0	0	0	0	Cucsat.rRNA.G1461	0	0	0	0	0	0	0	0
CTAGCCCGGATTCTGACTTT	400	cst-novel-miR400	0	20	36.4988	1.74015	4.74058	2.13106e-06	0.000253063	up	Cucsat.rRNA.G1350.T1	0	3522	3541	Cleavage	0	0	0	0	Cucsat.rRNA.G1350	0	0	0	0	0	0	0	0
CTAGCCCGGATTCTGACTTT	400	cst-novel-miR400	0	20	36.4988	1.74015	4.74058	2.13106e-06	0.000253063	up	Cucsat.rRNA.G1495.T1	0	3523	3542	Cleavage	0	0	0	0	Cucsat.rRNA.G1495	0	0	0	0	0	0	0	0
CTAGCCCGGATTCTGACTTT	400	cst-novel-miR400	0	20	36.4988	1.74015	4.74058	2.13106e-06	0.000253063	up	Cucsat.rRNA.G1295.T1	0	3523	3542	Cleavage	0	0	0	0	Cucsat.rRNA.G1295	0	0	0	0	0	0	0	0
CTAGCCCGGATTCTGACTTT	400	cst-novel-miR400	0	20	36.4988	1.74015	4.74058	2.13106e-06	0.000253063	up	Cucsat.rRNA.G85.T1	0	3524	3543	Cleavage	0	0	0	0	Cucsat.rRNA.G85	0	0	0	0	0	0	0	0
CTAGCCCGGATTCTGACTTT	400	cst-novel-miR400	0	20	36.4988	1.74015	4.74058	2.13106e-06	0.000253063	up	Cucsat.rRNA.G2307.T1	0	3524	3543	Cleavage	0	0	0	0	Cucsat.rRNA.G2307	0	0	0	0	0	0	0	0
CTAGCCCGGATTCTGACTTT	400	cst-novel-miR400	0	20	36.4988	1.74015	4.74058	2.13106e-06	0.000253063	up	Cucsat.rRNA.G2404.T1	0	3525	3544	Cleavage	0	0	0	0	Cucsat.rRNA.G2404	0	0	0	0	0	0	0	0
CTAGCCCGGATTCTGACTTT	400	cst-novel-miR400	0	20	36.4988	1.74015	4.74058	2.13106e-06	0.000253063	up	Cucsat.rRNA.G2486.T1	0	3525	3544	Cleavage	0	0	0	0	Cucsat.rRNA.G2486	0	0	0	0	0	0	0	0
CTAGCCCGGATTCTGACTTT	400	cst-novel-miR400	0	20	36.4988	1.74015	4.74058	2.13106e-06	0.000253063	up	Cucsat.rRNA.G1630.T1	0	3527	3546	Cleavage	0	0	0	0	Cucsat.rRNA.G1630	0	0	0	0	0	0	0	0
CTAGCCCGGATTCTGACTTT	400	cst-novel-miR400	0	20	36.4988	1.74015	4.74058	2.13106e-06	0.000253063	up	Cucsat.rRNA.G2083.T1	0	3525	3544	Cleavage	0	0	0	0	Cucsat.rRNA.G2083	0	0	0	0	0	0	0	0
CTAGCCCGGATTCTGACTTT	400	cst-novel-miR400	0	20	36.4988	1.74015	4.74058	2.13106e-06	0.000253063	up	Cucsat.rRNA.G2240.T1	0	3526	3545	Cleavage	0	0	0	0	Cucsat.rRNA.G2240	0	0	0	0	0	0	0	0
CTAGCCCGGATTCTGACTTT	400	cst-novel-miR400	0	20	36.4988	1.74015	4.74058	2.13106e-06	0.000253063	up	Cucsat.rRNA.G2160.T1	0	3528	3547	Cleavage	0	0	0	0	Cucsat.rRNA.G2160	0	0	0	0	0	0	0	0
CTAGCCCGGATTCTGACTTT	400	cst-novel-miR400	0	20	36.4988	1.74015	4.74058	2.13106e-06	0.000253063	up	Cucsat.rRNA.G2414.T1	0	3526	3545	Cleavage	0	0	0	0	Cucsat.rRNA.G2414	0	0	0	0	0	0	0	0
CTAGCCCGGATTCTGACTTT	400	cst-novel-miR400	0	20	36.4988	1.74015	4.74058	2.13106e-06	0.000253063	up	Cucsat.rRNA.G36.T1	0	3526	3545	Cleavage	0	0	0	0	Cucsat.rRNA.G36	0	0	0	0	0	0	0	0
CTAGCCCGGATTCTGACTTT	400	cst-novel-miR400	0	20	36.4988	1.74015	4.74058	2.13106e-06	0.000253063	up	Cucsat.rRNA.G2169.T1	0	3527	3546	Cleavage	0	0	0	0	Cucsat.rRNA.G2169	0	0	0	0	0	0	0	0
CTAGCCCGGATTCTGACTTT	400	cst-novel-miR400	0	20	36.4988	1.74015	4.74058	2.13106e-06	0.000253063	up	Cucsat.rRNA.G2260.T1	0	3528	3547	Cleavage	0	0	0	0	Cucsat.rRNA.G2260	0	0	0	0	0	0	0	0
CTAGCCCGGATTCTGACTTT	400	cst-novel-miR400	0	20	36.4988	1.74015	4.74058	2.13106e-06	0.000253063	up	Cucsat.rRNA.G282.T1	0	3527	3546	Cleavage	0	0	0	0	Cucsat.rRNA.G282	0	0	0	0	0	0	0	0
CTAGCCCGGATTCTGACTTT	400	cst-novel-miR400	0	20	36.4988	1.74015	4.74058	2.13106e-06	0.000253063	up	Cucsat.rRNA.G2007.T1	0	3527	3546	Cleavage	0	0	0	0	Cucsat.rRNA.G2007	0	0	0	0	0	0	0	0
CTAGCCCGGATTCTGACTTT	400	cst-novel-miR400	0	20	36.4988	1.74015	4.74058	2.13106e-06	0.000253063	up	Cucsat.rRNA.G1365.T1	0	3528	3547	Cleavage	0	0	0	0	Cucsat.rRNA.G1365	0	0	0	0	0	0	0	0
CTAGCCCGGATTCTGACTTT	400	cst-novel-miR400	0	20	36.4988	1.74015	4.74058	2.13106e-06	0.000253063	up	Cucsat.rRNA.G1872.T1	0	3528	3547	Cleavage	0	0	0	0	Cucsat.rRNA.G1872	0	0	0	0	0	0	0	0
CTAGCCCGGATTCTGACTTT	400	cst-novel-miR400	0	20	36.4988	1.74015	4.74058	2.13106e-06	0.000253063	up	Cucsat.rRNA.G2062.T1	0	3528	3547	Cleavage	0	0	0	0	Cucsat.rRNA.G2062	0	0	0	0	0	0	0	0
CTAGCCCGGATTCTGACTTT	400	cst-novel-miR400	0	20	36.4988	1.74015	4.74058	2.13106e-06	0.000253063	up	Cucsat.rRNA.G1951.T1	0	3529	3548	Cleavage	0	0	0	0	Cucsat.rRNA.G1951	0	0	0	0	0	0	0	0
CTAGCCCGGATTCTGACTTT	400	cst-novel-miR400	0	20	36.4988	1.74015	4.74058	2.13106e-06	0.000253063	up	Cucsat.rRNA.G2362.T1	0	3530	3549	Cleavage	0	0	0	0	Cucsat.rRNA.G2362	0	0	0	0	0	0	0	0
CTAGCCCGGATTCTGACTTT	400	cst-novel-miR400	0	20	36.4988	1.74015	4.74058	2.13106e-06	0.000253063	up	Cucsat.rRNA.G2140.T1	0	3530	3549	Cleavage	0	0	0	0	Cucsat.rRNA.G2140	0	0	0	0	0	0	0	0
CTAGCCCGGATTCTGACTTT	400	cst-novel-miR400	0	20	36.4988	1.74015	4.74058	2.13106e-06	0.000253063	up	Cucsat.rRNA.G2268.T1	0	3529	3548	Cleavage	0	0	0	0	Cucsat.rRNA.G2268	0	0	0	0	0	0	0	0
CTAGCCCGGATTCTGACTTT	400	cst-novel-miR400	0	20	36.4988	1.74015	4.74058	2.13106e-06	0.000253063	up	Cucsat.rRNA.G2050.T1	0	3528	3547	Cleavage	0	0	0	0	Cucsat.rRNA.G2050	0	0	0	0	0	0	0	0
CTAGCCCGGATTCTGACTTT	400	cst-novel-miR400	0	20	36.4988	1.74015	4.74058	2.13106e-06	0.000253063	up	Cucsat.rRNA.G2233.T1	0	3529	3548	Cleavage	0	0	0	0	Cucsat.rRNA.G2233	0	0	0	0	0	0	0	0
CTAGCCCGGATTCTGACTTT	400	cst-novel-miR400	0	20	36.4988	1.74015	4.74058	2.13106e-06	0.000253063	up	Cucsat.rRNA.G2158.T1	0	3533	3552	Cleavage	0	0	0	0	Cucsat.rRNA.G2158	0	0	0	0	0	0	0	0
CTAGCCCGGATTCTGACTTT	400	cst-novel-miR400	0	20	36.4988	1.74015	4.74058	2.13106e-06	0.000253063	up	Cucsat.rRNA.G1533.T1	0	3527	3546	Cleavage	0	0	0	0	Cucsat.rRNA.G1533	0	0	0	0	0	0	0	0
CTAGCCCGGATTCTGACTTT	400	cst-novel-miR400	0	20	36.4988	1.74015	4.74058	2.13106e-06	0.000253063	up	Cucsat.rRNA.G1579.T1	0	3529	3548	Cleavage	0	0	0	0	Cucsat.rRNA.G1579	0	0	0	0	0	0	0	0
CTAGCCCGGATTCTGACTTT	400	cst-novel-miR400	0	20	36.4988	1.74015	4.74058	2.13106e-06	0.000253063	up	Cucsat.rRNA.G285.T1	0	3530	3549	Cleavage	0	0	0	0	Cucsat.rRNA.G285	0	0	0	0	0	0	0	0
CTAGCCCGGATTCTGACTTT	400	cst-novel-miR400	0	20	36.4988	1.74015	4.74058	2.13106e-06	0.000253063	up	Cucsat.rRNA.G264.T1	0	3530	3549	Cleavage	0	0	0	0	Cucsat.rRNA.G264	0	0	0	0	0	0	0	0
CTAGCCCGGATTCTGACTTT	400	cst-novel-miR400	0	20	36.4988	1.74015	4.74058	2.13106e-06	0.000253063	up	Cucsat.rRNA.G1493.T1	0	3530	3549	Cleavage	0	0	0	0	Cucsat.rRNA.G1493	0	0	0	0	0	0	0	0
CTAGCCCGGATTCTGACTTT	400	cst-novel-miR400	0	20	36.4988	1.74015	4.74058	2.13106e-06	0.000253063	up	Cucsat.rRNA.G1860.T1	0	3531	3550	Cleavage	0	0	0	0	Cucsat.rRNA.G1860	0	0	0	0	0	0	0	0
CTAGCCCGGATTCTGACTTT	400	cst-novel-miR400	0	20	36.4988	1.74015	4.74058	2.13106e-06	0.000253063	up	Cucsat.rRNA.G2373.T1	0	3531	3550	Cleavage	0	0	0	0	Cucsat.rRNA.G2373	0	0	0	0	0	0	0	0
CTAGCCCGGATTCTGACTTT	400	cst-novel-miR400	0	20	36.4988	1.74015	4.74058	2.13106e-06	0.000253063	up	Cucsat.rRNA.G2386.T1	0	3530	3549	Cleavage	0	0	0	0	Cucsat.rRNA.G2386	0	0	0	0	0	0	0	0
CTAGCCCGGATTCTGACTTT	400	cst-novel-miR400	0	20	36.4988	1.74015	4.74058	2.13106e-06	0.000253063	up	Cucsat.rRNA.G297.T1	0	3531	3550	Cleavage	0	0	0	0	Cucsat.rRNA.G297	0	0	0	0	0	0	0	0
CTAGCCCGGATTCTGACTTT	400	cst-novel-miR400	0	20	36.4988	1.74015	4.74058	2.13106e-06	0.000253063	up	Cucsat.rRNA.G2345.T1	0	3531	3550	Cleavage	0	0	0	0	Cucsat.rRNA.G2345	0	0	0	0	0	0	0	0
CTAGCCCGGATTCTGACTTT	400	cst-novel-miR400	0	20	36.4988	1.74015	4.74058	2.13106e-06	0.000253063	up	Cucsat.rRNA.G1565.T1	0	3533	3552	Cleavage	0	0	0	0	Cucsat.rRNA.G1565	0	0	0	0	0	0	0	0
CTAGCCCGGATTCTGACTTT	400	cst-novel-miR400	0	20	36.4988	1.74015	4.74058	2.13106e-06	0.000253063	up	Cucsat.rRNA.G1337.T1	0	3532	3551	Cleavage	0	0	0	0	Cucsat.rRNA.G1337	0	0	0	0	0	0	0	0
CTAGCCCGGATTCTGACTTT	400	cst-novel-miR400	0	20	36.4988	1.74015	4.74058	2.13106e-06	0.000253063	up	Cucsat.rRNA.G267.T1	0	3533	3552	Cleavage	0	0	0	0	Cucsat.rRNA.G267	0	0	0	0	0	0	0	0
CTAGCCCGGATTCTGACTTT	400	cst-novel-miR400	0	20	36.4988	1.74015	4.74058	2.13106e-06	0.000253063	up	Cucsat.rRNA.G2395.T1	0	3533	3552	Cleavage	0	0	0	0	Cucsat.rRNA.G2395	0	0	0	0	0	0	0	0
CTAGCCCGGATTCTGACTTT	400	cst-novel-miR400	0	20	36.4988	1.74015	4.74058	2.13106e-06	0.000253063	up	Cucsat.rRNA.G2226.T1	0	3532	3551	Cleavage	0	0	0	0	Cucsat.rRNA.G2226	0	0	0	0	0	0	0	0
CTAGCCCGGATTCTGACTTT	400	cst-novel-miR400	0	20	36.4988	1.74015	4.74058	2.13106e-06	0.000253063	up	Cucsat.rRNA.G2166.T1	0	3532	3551	Cleavage	0	0	0	0	Cucsat.rRNA.G2166	0	0	0	0	0	0	0	0
CTAGCCCGGATTCTGACTTT	400	cst-novel-miR400	0	20	36.4988	1.74015	4.74058	2.13106e-06	0.000253063	up	Cucsat.rRNA.G2309.T1	0	3533	3552	Cleavage	0	0	0	0	Cucsat.rRNA.G2309	0	0	0	0	0	0	0	0
CTAGCCCGGATTCTGACTTT	400	cst-novel-miR400	0	20	36.4988	1.74015	4.74058	2.13106e-06	0.000253063	up	Cucsat.rRNA.G1665.T1	0	3534	3553	Cleavage	0	0	0	0	Cucsat.rRNA.G1665	0	0	0	0	0	0	0	0
CTAGCCCGGATTCTGACTTT	400	cst-novel-miR400	0	20	36.4988	1.74015	4.74058	2.13106e-06	0.000253063	up	Cucsat.rRNA.G1387.T1	0	3533	3552	Cleavage	0	0	0	0	Cucsat.rRNA.G1387	0	0	0	0	0	0	0	0
CTAGCCCGGATTCTGACTTT	400	cst-novel-miR400	0	20	36.4988	1.74015	4.74058	2.13106e-06	0.000253063	up	Cucsat.rRNA.G232.T1	0	3535	3554	Cleavage	0	0	0	0	Cucsat.rRNA.G232	0	0	0	0	0	0	0	0
CTAGCCCGGATTCTGACTTT	400	cst-novel-miR400	0	20	36.4988	1.74015	4.74058	2.13106e-06	0.000253063	up	Cucsat.rRNA.G1690.T1	0	3533	3552	Cleavage	0	0	0	0	Cucsat.rRNA.G1690	0	0	0	0	0	0	0	0
CTAGCCCGGATTCTGACTTT	400	cst-novel-miR400	0	20	36.4988	1.74015	4.74058	2.13106e-06	0.000253063	up	Cucsat.rRNA.G1645.T1	0	3533	3552	Cleavage	0	0	0	0	Cucsat.rRNA.G1645	0	0	0	0	0	0	0	0
CTAGCCCGGATTCTGACTTT	400	cst-novel-miR400	0	20	36.4988	1.74015	4.74058	2.13106e-06	0.000253063	up	Cucsat.rRNA.G2430.T1	0	3534	3553	Cleavage	0	0	0	0	Cucsat.rRNA.G2430	0	0	0	0	0	0	0	0
CTAGCCCGGATTCTGACTTT	400	cst-novel-miR400	0	20	36.4988	1.74015	4.74058	2.13106e-06	0.000253063	up	Cucsat.rRNA.G1670.T1	0	3533	3552	Cleavage	0	0	0	0	Cucsat.rRNA.G1670	0	0	0	0	0	0	0	0
CTAGCCCGGATTCTGACTTT	400	cst-novel-miR400	0	20	36.4988	1.74015	4.74058	2.13106e-06	0.000253063	up	Cucsat.rRNA.G2360.T1	0	3534	3553	Cleavage	0	0	0	0	Cucsat.rRNA.G2360	0	0	0	0	0	0	0	0
CTAGCCCGGATTCTGACTTT	400	cst-novel-miR400	0	20	36.4988	1.74015	4.74058	2.13106e-06	0.000253063	up	Cucsat.rRNA.G1722.T1	0	3534	3553	Cleavage	0	0	0	0	Cucsat.rRNA.G1722	0	0	0	0	0	0	0	0
CTAGCCCGGATTCTGACTTT	400	cst-novel-miR400	0	20	36.4988	1.74015	4.74058	2.13106e-06	0.000253063	up	Cucsat.rRNA.G2476.T1	0	3534	3553	Cleavage	0	0	0	0	Cucsat.rRNA.G2476	0	0	0	0	0	0	0	0
CTAGCCCGGATTCTGACTTT	400	cst-novel-miR400	0	20	36.4988	1.74015	4.74058	2.13106e-06	0.000253063	up	Cucsat.rRNA.G2001.T1	0	3534	3553	Cleavage	0	0	0	0	Cucsat.rRNA.G2001	0	0	0	0	0	0	0	0
CTAGCCCGGATTCTGACTTT	400	cst-novel-miR400	0	20	36.4988	1.74015	4.74058	2.13106e-06	0.000253063	up	Cucsat.rRNA.G255.T1	0	3534	3553	Cleavage	0	0	0	0	Cucsat.rRNA.G255	0	0	0	0	0	0	0	0
CTAGCCCGGATTCTGACTTT	400	cst-novel-miR400	0	20	36.4988	1.74015	4.74058	2.13106e-06	0.000253063	up	Cucsat.rRNA.G1700.T1	0	3534	3553	Cleavage	0	0	0	0	Cucsat.rRNA.G1700	0	0	0	0	0	0	0	0
CTAGCCCGGATTCTGACTTT	400	cst-novel-miR400	0	20	36.4988	1.74015	4.74058	2.13106e-06	0.000253063	up	Cucsat.rRNA.G1375.T1	0	3534	3553	Cleavage	0	0	0	0	Cucsat.rRNA.G1375	0	0	0	0	0	0	0	0
CTAGCCCGGATTCTGACTTT	400	cst-novel-miR400	0	20	36.4988	1.74015	4.74058	2.13106e-06	0.000253063	up	Cucsat.rRNA.G1697.T1	0	3533	3552	Cleavage	0	0	0	0	Cucsat.rRNA.G1697	0	0	0	0	0	0	0	0
CTAGCCCGGATTCTGACTTT	400	cst-novel-miR400	0	20	36.4988	1.74015	4.74058	2.13106e-06	0.000253063	up	Cucsat.rRNA.G1283.T1	0	3534	3553	Cleavage	0	0	0	0	Cucsat.rRNA.G1283	0	0	0	0	0	0	0	0
CTAGCCCGGATTCTGACTTT	400	cst-novel-miR400	0	20	36.4988	1.74015	4.74058	2.13106e-06	0.000253063	up	Cucsat.rRNA.G1619.T1	0	3534	3553	Cleavage	0	0	0	0	Cucsat.rRNA.G1619	0	0	0	0	0	0	0	0
CTAGCCCGGATTCTGACTTT	400	cst-novel-miR400	0	20	36.4988	1.74015	4.74058	2.13106e-06	0.000253063	up	Cucsat.rRNA.G1593.T1	0	3534	3553	Cleavage	0	0	0	0	Cucsat.rRNA.G1593	0	0	0	0	0	0	0	0
CTAGCCCGGATTCTGACTTT	400	cst-novel-miR400	0	20	36.4988	1.74015	4.74058	2.13106e-06	0.000253063	up	Cucsat.rRNA.G2400.T1	5	2130	2149	Cleavage	0	0	0	0	Cucsat.rRNA.G2400	0	0	0	0	0	0	0	0
CAAGGCTGAAACTTAAAGTT	436	cst-novel-miR436	0	20	17.2552	1.81086	5.54326	2.96885e-08	4.70068e-06	up	Cucsat.PASA.G2904.T17	2	690	709	Cleavage	-2.91871	-0.214062	0.223277	0.545178	Cucsat.PASA.G2904	-0.054326	5.20232	0.373937	0.58151	ctg1041:4858031-4869099(-)	protein_coding	0	mitochondrial ubiquitin ligase activator of nfkb
CAAGGCTGAAACTTAAAGTT	436	cst-novel-miR436	0	20	17.2552	1.81086	5.54326	2.96885e-08	4.70068e-06	up	Cucsat.PASA.G2904.T4	2	1392	1411	Cleavage	-0.26241	3.84792	0.229067	0.55063	Cucsat.PASA.G2904	-0.054326	5.20232	0.373937	0.58151	ctg1041:4858031-4869099(-)	protein_coding	0	mitochondrial ubiquitin ligase activator of nfkb
CAAGGCTGAAACTTAAAGTT	436	cst-novel-miR436	0	20	17.2552	1.81086	5.54326	2.96885e-08	4.70068e-06	up	Cucsat.PASA.G2904.T5	2	1540	1559	Cleavage	-0.588502	0.512973	0.219456	0.541639	Cucsat.PASA.G2904	-0.054326	5.20232	0.373937	0.58151	ctg1041:4858031-4869099(-)	protein_coding	0	mitochondrial ubiquitin ligase activator of nfkb
CAAGGCTGAAACTTAAAGTT	436	cst-novel-miR436	0	20	17.2552	1.81086	5.54326	2.96885e-08	4.70068e-06	up	Cucsat.PASA.G2904.T15	2	1890	1909	Cleavage	-0.576493	0.246949	0.211453	0.53352	Cucsat.PASA.G2904	-0.054326	5.20232	0.373937	0.58151	ctg1041:4858031-4869099(-)	protein_coding	0	mitochondrial ubiquitin ligase activator of nfkb
CAAGGCTGAAACTTAAAGTT	436	cst-novel-miR436	0	20	17.2552	1.81086	5.54326	2.96885e-08	4.70068e-06	up	Cucsat.PASA.G2904.T1	2	1924	1943	Cleavage	1.08009	2.84059	0.138709	0.447627	Cucsat.PASA.G2904	-0.054326	5.20232	0.373937	0.58151	ctg1041:4858031-4869099(-)	protein_coding	0	mitochondrial ubiquitin ligase activator of nfkb
CAAGGCTGAAACTTAAAGTT	436	cst-novel-miR436	0	20	17.2552	1.81086	5.54326	2.96885e-08	4.70068e-06	up	Cucsat.PASA.G2904.T6	2	1998	2017	Cleavage	-0.000714836	0.755907	0.998738	0.999406	Cucsat.PASA.G2904	-0.054326	5.20232	0.373937	0.58151	ctg1041:4858031-4869099(-)	protein_coding	0	mitochondrial ubiquitin ligase activator of nfkb
CAAGGCTGAAACTTAAAGTT	436	cst-novel-miR436	0	20	17.2552	1.81086	5.54326	2.96885e-08	4.70068e-06	up	Cucsat.PASA.G2904.T13	2	3041	3060	Cleavage	0	0	0	0	Cucsat.PASA.G2904	-0.054326	5.20232	0.373937	0.58151	ctg1041:4858031-4869099(-)	protein_coding	0	mitochondrial ubiquitin ligase activator of nfkb
CAAGGCTGAAACTTAAAGTT	436	cst-novel-miR436	0	20	17.2552	1.81086	5.54326	2.96885e-08	4.70068e-06	up	Cucsat.PASA.G2904.T9	2	3220	3239	Cleavage	0	0	0	0	Cucsat.PASA.G2904	-0.054326	5.20232	0.373937	0.58151	ctg1041:4858031-4869099(-)	protein_coding	0	mitochondrial ubiquitin ligase activator of nfkb
CAAGGCTGAAACTTAAAGTT	436	cst-novel-miR436	0	20	17.2552	1.81086	5.54326	2.96885e-08	4.70068e-06	up	Cucsat.PASA.G2904.T8	2	3351	3370	Cleavage	-0.282043	-0.970039	0.365714	0.666759	Cucsat.PASA.G2904	-0.054326	5.20232	0.373937	0.58151	ctg1041:4858031-4869099(-)	protein_coding	0	mitochondrial ubiquitin ligase activator of nfkb
CAAGGCTGAAACTTAAAGTT	436	cst-novel-miR436	0	20	17.2552	1.81086	5.54326	2.96885e-08	4.70068e-06	up	Cucsat.PASA.G2904.T7	2	4053	4072	Cleavage	0	0	0	0	Cucsat.PASA.G2904	-0.054326	5.20232	0.373937	0.58151	ctg1041:4858031-4869099(-)	protein_coding	0	mitochondrial ubiquitin ligase activator of nfkb
CAAGGCTGAAACTTAAAGTT	436	cst-novel-miR436	0	20	17.2552	1.81086	5.54326	2.96885e-08	4.70068e-06	up	Cucsat.PASA.G2904.T12	2	4057	4076	Cleavage	0	0	0	0	Cucsat.PASA.G2904	-0.054326	5.20232	0.373937	0.58151	ctg1041:4858031-4869099(-)	protein_coding	0	mitochondrial ubiquitin ligase activator of nfkb
CAAGGCTGAAACTTAAAGTT	436	cst-novel-miR436	0	20	17.2552	1.81086	5.54326	2.96885e-08	4.70068e-06	up	Cucsat.PASA.G2904.T10	2	4133	4152	Cleavage	0	0	0	0	Cucsat.PASA.G2904	-0.054326	5.20232	0.373937	0.58151	ctg1041:4858031-4869099(-)	protein_coding	0	mitochondrial ubiquitin ligase activator of nfkb
CAAGGCTGAAACTTAAAGTT	436	cst-novel-miR436	0	20	17.2552	1.81086	5.54326	2.96885e-08	4.70068e-06	up	Cucsat.PASA.G2904.T3	2	4167	4186	Cleavage	0	0	0	0	Cucsat.PASA.G2904	-0.054326	5.20232	0.373937	0.58151	ctg1041:4858031-4869099(-)	protein_coding	0	mitochondrial ubiquitin ligase activator of nfkb
CAAGGCTGAAACTTAAAGTT	436	cst-novel-miR436	0	20	17.2552	1.81086	5.54326	2.96885e-08	4.70068e-06	up	Cucsat.PASA.G2904.T2	2	4271	4290	Cleavage	-0.40296	-0.922723	0.375037	0.673389	Cucsat.PASA.G2904	-0.054326	5.20232	0.373937	0.58151	ctg1041:4858031-4869099(-)	protein_coding	0	mitochondrial ubiquitin ligase activator of nfkb
CAAGGCTGAAACTTAAAGTT	436	cst-novel-miR436	0	20	17.2552	1.81086	5.54326	2.96885e-08	4.70068e-06	up	Cucsat.PASA.G10350.T4	2	1879	1898	Cleavage	-0.138409	0.305216	0.676772	0.859923	Cucsat.PASA.G10350	0.00278043	8.3401	0.984511	0.991983	ctg1675:327257-340362(-)	protein_coding	0	Component of the ubiquinol-cytochrome c reductase complex (complex III or cytochrome b-c1 complex), which is a respiratory chain that generates an electrochemical potential coupled to ATP synthesis (By similarity)
CAAGGCTGAAACTTAAAGTT	436	cst-novel-miR436	0	20	17.2552	1.81086	5.54326	2.96885e-08	4.70068e-06	up	Cucsat.PASA.G1039.T26	2.5	2874	2893	Cleavage	0	0	0	0	Cucsat.PASA.G1039	-0.202602	6.56476	0.0439155	0.146143	ctg1:7036339-7045124(+)	protein_coding	UBC	transcription factor | ubiquitin-conjugating enzyme
CAAGGCTGAAACTTAAAGTT	436	cst-novel-miR436	0	20	17.2552	1.81086	5.54326	2.96885e-08	4.70068e-06	up	Cucsat.PASA.G1039.T15	2.5	3210	3229	Cleavage	0	0	0	0	Cucsat.PASA.G1039	-0.202602	6.56476	0.0439155	0.146143	ctg1:7036339-7045124(+)	protein_coding	UBC	transcription factor | ubiquitin-conjugating enzyme
CAAGGCTGAAACTTAAAGTT	436	cst-novel-miR436	0	20	17.2552	1.81086	5.54326	2.96885e-08	4.70068e-06	up	Cucsat.PASA.G1039.T13	2.5	2123	2142	Cleavage	0.00432205	-0.14048	0.987802	0.995588	Cucsat.PASA.G1039	-0.202602	6.56476	0.0439155	0.146143	ctg1:7036339-7045124(+)	protein_coding	UBC	transcription factor | ubiquitin-conjugating enzyme
CAAGGCTGAAACTTAAAGTT	436	cst-novel-miR436	0	20	17.2552	1.81086	5.54326	2.96885e-08	4.70068e-06	up	Cucsat.PASA.G1039.T11	2.5	3482	3501	Cleavage	-0.00503325	-0.153086	0.980188	0.992815	Cucsat.PASA.G1039	-0.202602	6.56476	0.0439155	0.146143	ctg1:7036339-7045124(+)	protein_coding	UBC	transcription factor | ubiquitin-conjugating enzyme
CAAGGCTGAAACTTAAAGTT	436	cst-novel-miR436	0	20	17.2552	1.81086	5.54326	2.96885e-08	4.70068e-06	up	Cucsat.PASA.G1039.T5	2.5	4285	4304	Cleavage	-0.0652437	-0.0895022	0.726216	0.885039	Cucsat.PASA.G1039	-0.202602	6.56476	0.0439155	0.146143	ctg1:7036339-7045124(+)	protein_coding	UBC	transcription factor | ubiquitin-conjugating enzyme
CAAGGCTGAAACTTAAAGTT	436	cst-novel-miR436	0	20	17.2552	1.81086	5.54326	2.96885e-08	4.70068e-06	up	Cucsat.PASA.G1039.T1	2.5	4511	4530	Cleavage	-0.108297	0.294097	0.710439	0.877163	Cucsat.PASA.G1039	-0.202602	6.56476	0.0439155	0.146143	ctg1:7036339-7045124(+)	protein_coding	UBC	transcription factor | ubiquitin-conjugating enzyme
CAAGGCTGAAACTTAAAGTT	436	cst-novel-miR436	0	20	17.2552	1.81086	5.54326	2.96885e-08	4.70068e-06	up	Cucsat.PASA.G5166.T5	2.5	2694	2713	Cleavage	0	0	0	0	Cucsat.PASA.G5166	0.815828	2.53926	2.54813e-07	2.66471e-05	ctg1227:4874471-4882332(-)	protein_coding	0	SNF2 domain-containing protein helicase domain-containing protein RING finger domain-containing protein
CAAGGCTGAAACTTAAAGTT	436	cst-novel-miR436	0	20	17.2552	1.81086	5.54326	2.96885e-08	4.70068e-06	up	Cucsat.PASA.G5166.T2	2.5	2798	2817	Cleavage	0	0	0	0	Cucsat.PASA.G5166	0.815828	2.53926	2.54813e-07	2.66471e-05	ctg1227:4874471-4882332(-)	protein_coding	0	SNF2 domain-containing protein helicase domain-containing protein RING finger domain-containing protein
CAAGGCTGAAACTTAAAGTT	436	cst-novel-miR436	0	20	17.2552	1.81086	5.54326	2.96885e-08	4.70068e-06	up	Cucsat.PASA.G5166.T24	2.5	2868	2887	Cleavage	0	0	0	0	Cucsat.PASA.G5166	0.815828	2.53926	2.54813e-07	2.66471e-05	ctg1227:4874471-4882332(-)	protein_coding	0	SNF2 domain-containing protein helicase domain-containing protein RING finger domain-containing protein
CAAGGCTGAAACTTAAAGTT	436	cst-novel-miR436	0	20	17.2552	1.81086	5.54326	2.96885e-08	4.70068e-06	up	Cucsat.PASA.G5166.T7	2.5	2868	2887	Cleavage	0	0	0	0	Cucsat.PASA.G5166	0.815828	2.53926	2.54813e-07	2.66471e-05	ctg1227:4874471-4882332(-)	protein_coding	0	SNF2 domain-containing protein helicase domain-containing protein RING finger domain-containing protein
CAAGGCTGAAACTTAAAGTT	436	cst-novel-miR436	0	20	17.2552	1.81086	5.54326	2.96885e-08	4.70068e-06	up	Cucsat.PASA.G5166.T9	2.5	2694	2713	Cleavage	0	0	0	0	Cucsat.PASA.G5166	0.815828	2.53926	2.54813e-07	2.66471e-05	ctg1227:4874471-4882332(-)	protein_coding	0	SNF2 domain-containing protein helicase domain-containing protein RING finger domain-containing protein
CAAGGCTGAAACTTAAAGTT	436	cst-novel-miR436	0	20	17.2552	1.81086	5.54326	2.96885e-08	4.70068e-06	up	Cucsat.PASA.G5166.T23	2.5	2784	2803	Cleavage	0	0	0	0	Cucsat.PASA.G5166	0.815828	2.53926	2.54813e-07	2.66471e-05	ctg1227:4874471-4882332(-)	protein_coding	0	SNF2 domain-containing protein helicase domain-containing protein RING finger domain-containing protein
CAAGGCTGAAACTTAAAGTT	436	cst-novel-miR436	0	20	17.2552	1.81086	5.54326	2.96885e-08	4.70068e-06	up	Cucsat.PASA.G5166.T26	2.5	2878	2897	Cleavage	0	0	0	0	Cucsat.PASA.G5166	0.815828	2.53926	2.54813e-07	2.66471e-05	ctg1227:4874471-4882332(-)	protein_coding	0	SNF2 domain-containing protein helicase domain-containing protein RING finger domain-containing protein
CAAGGCTGAAACTTAAAGTT	436	cst-novel-miR436	0	20	17.2552	1.81086	5.54326	2.96885e-08	4.70068e-06	up	Cucsat.PASA.G5166.T3	2.5	2800	2819	Cleavage	0	0	0	0	Cucsat.PASA.G5166	0.815828	2.53926	2.54813e-07	2.66471e-05	ctg1227:4874471-4882332(-)	protein_coding	0	SNF2 domain-containing protein helicase domain-containing protein RING finger domain-containing protein
CAAGGCTGAAACTTAAAGTT	436	cst-novel-miR436	0	20	17.2552	1.81086	5.54326	2.96885e-08	4.70068e-06	up	Cucsat.PASA.G5166.T16	2.5	2868	2887	Cleavage	0	0	0	0	Cucsat.PASA.G5166	0.815828	2.53926	2.54813e-07	2.66471e-05	ctg1227:4874471-4882332(-)	protein_coding	0	SNF2 domain-containing protein helicase domain-containing protein RING finger domain-containing protein
CAAGGCTGAAACTTAAAGTT	436	cst-novel-miR436	0	20	17.2552	1.81086	5.54326	2.96885e-08	4.70068e-06	up	Cucsat.PASA.G5166.T22	2.5	2784	2803	Cleavage	0	0	0	0	Cucsat.PASA.G5166	0.815828	2.53926	2.54813e-07	2.66471e-05	ctg1227:4874471-4882332(-)	protein_coding	0	SNF2 domain-containing protein helicase domain-containing protein RING finger domain-containing protein
CAAGGCTGAAACTTAAAGTT	436	cst-novel-miR436	0	20	17.2552	1.81086	5.54326	2.96885e-08	4.70068e-06	up	Cucsat.PASA.G5166.T6	2.5	2878	2897	Cleavage	0	0	0	0	Cucsat.PASA.G5166	0.815828	2.53926	2.54813e-07	2.66471e-05	ctg1227:4874471-4882332(-)	protein_coding	0	SNF2 domain-containing protein helicase domain-containing protein RING finger domain-containing protein
CAAGGCTGAAACTTAAAGTT	436	cst-novel-miR436	0	20	17.2552	1.81086	5.54326	2.96885e-08	4.70068e-06	up	Cucsat.PASA.G5166.T25	2.5	2878	2897	Cleavage	0	0	0	0	Cucsat.PASA.G5166	0.815828	2.53926	2.54813e-07	2.66471e-05	ctg1227:4874471-4882332(-)	protein_coding	0	SNF2 domain-containing protein helicase domain-containing protein RING finger domain-containing protein
CAAGGCTGAAACTTAAAGTT	436	cst-novel-miR436	0	20	17.2552	1.81086	5.54326	2.96885e-08	4.70068e-06	up	Cucsat.PASA.G5166.T15	2.5	2967	2986	Cleavage	0	0	0	0	Cucsat.PASA.G5166	0.815828	2.53926	2.54813e-07	2.66471e-05	ctg1227:4874471-4882332(-)	protein_coding	0	SNF2 domain-containing protein helicase domain-containing protein RING finger domain-containing protein
CAAGGCTGAAACTTAAAGTT	436	cst-novel-miR436	0	20	17.2552	1.81086	5.54326	2.96885e-08	4.70068e-06	up	Cucsat.PASA.G5166.T13	2.5	2789	2808	Cleavage	0	0	0	0	Cucsat.PASA.G5166	0.815828	2.53926	2.54813e-07	2.66471e-05	ctg1227:4874471-4882332(-)	protein_coding	0	SNF2 domain-containing protein helicase domain-containing protein RING finger domain-containing protein
CAAGGCTGAAACTTAAAGTT	436	cst-novel-miR436	0	20	17.2552	1.81086	5.54326	2.96885e-08	4.70068e-06	up	Cucsat.PASA.G5166.T20	2.5	2868	2887	Cleavage	0	0	0	0	Cucsat.PASA.G5166	0.815828	2.53926	2.54813e-07	2.66471e-05	ctg1227:4874471-4882332(-)	protein_coding	0	SNF2 domain-containing protein helicase domain-containing protein RING finger domain-containing protein
CAAGGCTGAAACTTAAAGTT	436	cst-novel-miR436	0	20	17.2552	1.81086	5.54326	2.96885e-08	4.70068e-06	up	Cucsat.PASA.G5166.T19	2.5	2878	2897	Cleavage	0	0	0	0	Cucsat.PASA.G5166	0.815828	2.53926	2.54813e-07	2.66471e-05	ctg1227:4874471-4882332(-)	protein_coding	0	SNF2 domain-containing protein helicase domain-containing protein RING finger domain-containing protein
CAAGGCTGAAACTTAAAGTT	436	cst-novel-miR436	0	20	17.2552	1.81086	5.54326	2.96885e-08	4.70068e-06	up	Cucsat.PASA.G5166.T21	2.5	2962	2981	Cleavage	0	0	0	0	Cucsat.PASA.G5166	0.815828	2.53926	2.54813e-07	2.66471e-05	ctg1227:4874471-4882332(-)	protein_coding	0	SNF2 domain-containing protein helicase domain-containing protein RING finger domain-containing protein
CAAGGCTGAAACTTAAAGTT	436	cst-novel-miR436	0	20	17.2552	1.81086	5.54326	2.96885e-08	4.70068e-06	up	Cucsat.PASA.G1973.T9	2.5	227	246	Cleavage	0.0155353	0.350544	0.974317	0.990597	Cucsat.PASA.G1973	0.132244	6.30664	0.340893	0.550657	ctg1002:4922268-4926616(-)	protein_coding	CPK21	calcium-dependent protein kinase
CAAGGCTGAAACTTAAAGTT	436	cst-novel-miR436	0	20	17.2552	1.81086	5.54326	2.96885e-08	4.70068e-06	up	Cucsat.PASA.G1973.T8	2.5	212	231	Cleavage	-0.0756182	-0.13484	0.847072	0.94076	Cucsat.PASA.G1973	0.132244	6.30664	0.340893	0.550657	ctg1002:4922268-4926616(-)	protein_coding	CPK21	calcium-dependent protein kinase
CAAGGCTGAAACTTAAAGTT	436	cst-novel-miR436	0	20	17.2552	1.81086	5.54326	2.96885e-08	4.70068e-06	up	Cucsat.PASA.G1973.T3	2.5	262	281	Cleavage	-0.617135	1.49206	0.0460487	0.278267	Cucsat.PASA.G1973	0.132244	6.30664	0.340893	0.550657	ctg1002:4922268-4926616(-)	protein_coding	CPK21	calcium-dependent protein kinase
CAAGGCTGAAACTTAAAGTT	436	cst-novel-miR436	0	20	17.2552	1.81086	5.54326	2.96885e-08	4.70068e-06	up	Cucsat.PASA.G1973.T1	2.5	306	325	Cleavage	1.13575	5.00076	0.0651345	0.323225	Cucsat.PASA.G1973	0.132244	6.30664	0.340893	0.550657	ctg1002:4922268-4926616(-)	protein_coding	CPK21	calcium-dependent protein kinase
CAAGGCTGAAACTTAAAGTT	436	cst-novel-miR436	0	20	17.2552	1.81086	5.54326	2.96885e-08	4.70068e-06	up	Cucsat.PASA.G1973.T2	2.5	245	264	Cleavage	-0.731769	1.63648	0.125599	0.429193	Cucsat.PASA.G1973	0.132244	6.30664	0.340893	0.550657	ctg1002:4922268-4926616(-)	protein_coding	CPK21	calcium-dependent protein kinase
CAAGGCTGAAACTTAAAGTT	436	cst-novel-miR436	0	20	17.2552	1.81086	5.54326	2.96885e-08	4.70068e-06	up	Cucsat.PASA.G1973.T6	2.5	212	231	Cleavage	-0.0364463	0.347057	0.907381	0.964691	Cucsat.PASA.G1973	0.132244	6.30664	0.340893	0.550657	ctg1002:4922268-4926616(-)	protein_coding	CPK21	calcium-dependent protein kinase
CAAGGCTGAAACTTAAAGTT	436	cst-novel-miR436	0	20	17.2552	1.81086	5.54326	2.96885e-08	4.70068e-06	up	Cucsat.PASA.G1973.T7	2.5	237	256	Cleavage	-0.0712284	0.0885242	0.79762	0.918656	Cucsat.PASA.G1973	0.132244	6.30664	0.340893	0.550657	ctg1002:4922268-4926616(-)	protein_coding	CPK21	calcium-dependent protein kinase
CAAGGCTGAAACTTAAAGTT	436	cst-novel-miR436	0	20	17.2552	1.81086	5.54326	2.96885e-08	4.70068e-06	up	Cucsat.PASA.G1973.T10	2.5	237	256	Cleavage	-0.20124	-0.201294	0.378837	0.676263	Cucsat.PASA.G1973	0.132244	6.30664	0.340893	0.550657	ctg1002:4922268-4926616(-)	protein_coding	CPK21	calcium-dependent protein kinase
CAAGGCTGAAACTTAAAGTT	436	cst-novel-miR436	0	20	17.2552	1.81086	5.54326	2.96885e-08	4.70068e-06	up	Cucsat.PASA.G6855.T16	2.5	31	50	Cleavage	-0.242163	2.44139	0.43893	0.718656	Cucsat.PASA.G6855	-0.0171199	5.51144	0.848754	0.921218	ctg1522:819591-828150(-)	protein_coding	HEM15	PITH domain | Catalyzes the ferrous insertion into protoporphyrin IX (By similarity)
CAAGGCTGAAACTTAAAGTT	436	cst-novel-miR436	0	20	17.2552	1.81086	5.54326	2.96885e-08	4.70068e-06	up	Cucsat.PASA.G6855.T21	2.5	293	312	Cleavage	-0.261861	0.207556	0.287837	0.604713	Cucsat.PASA.G6855	-0.0171199	5.51144	0.848754	0.921218	ctg1522:819591-828150(-)	protein_coding	HEM15	PITH domain | Catalyzes the ferrous insertion into protoporphyrin IX (By similarity)
CAAGGCTGAAACTTAAAGTT	436	cst-novel-miR436	0	20	17.2552	1.81086	5.54326	2.96885e-08	4.70068e-06	up	Cucsat.PASA.G6855.T15	2.5	1286	1305	Cleavage	0.242205	0.365157	0.417066	0.703419	Cucsat.PASA.G6855	-0.0171199	5.51144	0.848754	0.921218	ctg1522:819591-828150(-)	protein_coding	HEM15	PITH domain | Catalyzes the ferrous insertion into protoporphyrin IX (By similarity)
CAAGGCTGAAACTTAAAGTT	436	cst-novel-miR436	0	20	17.2552	1.81086	5.54326	2.96885e-08	4.70068e-06	up	Cucsat.PASA.G14376.T3	2.5	914	933	Cleavage	0.786173	4.54892	0.102884	0.394346	Cucsat.PASA.G14376	0.0328446	6.24575	0.621213	0.778618	ctg1869:6698669-6707004(-)	protein_coding	0	Wings apart-like protein regulation of heterochromatin
CAAGGCTGAAACTTAAAGTT	436	cst-novel-miR436	0	20	17.2552	1.81086	5.54326	2.96885e-08	4.70068e-06	up	Cucsat.PASA.G14376.T11	2.5	908	927	Cleavage	-0.230273	1.22304	0.508472	0.764935	Cucsat.PASA.G14376	0.0328446	6.24575	0.621213	0.778618	ctg1869:6698669-6707004(-)	protein_coding	0	Wings apart-like protein regulation of heterochromatin
CAAGGCTGAAACTTAAAGTT	436	cst-novel-miR436	0	20	17.2552	1.81086	5.54326	2.96885e-08	4.70068e-06	up	Cucsat.PASA.G14376.T4	2.5	900	919	Cleavage	0.205406	1.61351	0.513837	0.767859	Cucsat.PASA.G14376	0.0328446	6.24575	0.621213	0.778618	ctg1869:6698669-6707004(-)	protein_coding	0	Wings apart-like protein regulation of heterochromatin
CAAGGCTGAAACTTAAAGTT	436	cst-novel-miR436	0	20	17.2552	1.81086	5.54326	2.96885e-08	4.70068e-06	up	Cucsat.PASA.G14376.T12	2.5	867	886	Cleavage	-0.0814617	0.629357	0.748622	0.896001	Cucsat.PASA.G14376	0.0328446	6.24575	0.621213	0.778618	ctg1869:6698669-6707004(-)	protein_coding	0	Wings apart-like protein regulation of heterochromatin
CAAGGCTGAAACTTAAAGTT	436	cst-novel-miR436	0	20	17.2552	1.81086	5.54326	2.96885e-08	4.70068e-06	up	Cucsat.PASA.G14376.T7	2.5	819	838	Cleavage	-0.05699	1.3255	0.789316	0.915017	Cucsat.PASA.G14376	0.0328446	6.24575	0.621213	0.778618	ctg1869:6698669-6707004(-)	protein_coding	0	Wings apart-like protein regulation of heterochromatin
CAAGGCTGAAACTTAAAGTT	436	cst-novel-miR436	0	20	17.2552	1.81086	5.54326	2.96885e-08	4.70068e-06	up	Cucsat.PASA.G14376.T1	2.5	914	933	Cleavage	0.156972	1.64339	0.448164	0.725456	Cucsat.PASA.G14376	0.0328446	6.24575	0.621213	0.778618	ctg1869:6698669-6707004(-)	protein_coding	0	Wings apart-like protein regulation of heterochromatin
CAAGGCTGAAACTTAAAGTT	436	cst-novel-miR436	0	20	17.2552	1.81086	5.54326	2.96885e-08	4.70068e-06	up	Cucsat.PASA.G14376.T6	2.5	914	933	Cleavage	-0.0750739	0.892517	0.758849	0.900755	Cucsat.PASA.G14376	0.0328446	6.24575	0.621213	0.778618	ctg1869:6698669-6707004(-)	protein_coding	0	Wings apart-like protein regulation of heterochromatin
CAAGGCTGAAACTTAAAGTT	436	cst-novel-miR436	0	20	17.2552	1.81086	5.54326	2.96885e-08	4.70068e-06	up	Cucsat.PASA.G14376.T10	2.5	914	933	Cleavage	0.115642	0.52545	0.518447	0.770772	Cucsat.PASA.G14376	0.0328446	6.24575	0.621213	0.778618	ctg1869:6698669-6707004(-)	protein_coding	0	Wings apart-like protein regulation of heterochromatin
CAAGGCTGAAACTTAAAGTT	436	cst-novel-miR436	0	20	17.2552	1.81086	5.54326	2.96885e-08	4.70068e-06	up	Cucsat.PASA.G14376.T2	2.5	900	919	Cleavage	0.146649	0.907888	0.514308	0.76813	Cucsat.PASA.G14376	0.0328446	6.24575	0.621213	0.778618	ctg1869:6698669-6707004(-)	protein_coding	0	Wings apart-like protein regulation of heterochromatin
CAAGGCTGAAACTTAAAGTT	436	cst-novel-miR436	0	20	17.2552	1.81086	5.54326	2.96885e-08	4.70068e-06	up	Cucsat.PASA.G14376.T5	2.5	867	886	Cleavage	0.0168537	0.66056	0.944701	0.979385	Cucsat.PASA.G14376	0.0328446	6.24575	0.621213	0.778618	ctg1869:6698669-6707004(-)	protein_coding	0	Wings apart-like protein regulation of heterochromatin
CAAGGCTGAAACTTAAAGTT	436	cst-novel-miR436	0	20	17.2552	1.81086	5.54326	2.96885e-08	4.70068e-06	up	Cucsat.PASA.G14376.T9	2.5	867	886	Cleavage	0.154379	0.346012	0.328475	0.637631	Cucsat.PASA.G14376	0.0328446	6.24575	0.621213	0.778618	ctg1869:6698669-6707004(-)	protein_coding	0	Wings apart-like protein regulation of heterochromatin
CAAGGCTGAAACTTAAAGTT	436	cst-novel-miR436	0	20	17.2552	1.81086	5.54326	2.96885e-08	4.70068e-06	up	Cucsat.PASA.G17534.T5	2.5	693	712	Cleavage	-0.740304	0.405114	0.036285	0.251713	Cucsat.PASA.G17534	-0.0605373	4.43557	0.663595	0.810283	ctg278:485804-489253(+)	protein_coding	0	Plant organelle RNA recognition domain
CAAGGCTGAAACTTAAAGTT	436	cst-novel-miR436	0	20	17.2552	1.81086	5.54326	2.96885e-08	4.70068e-06	up	Cucsat.PASA.G17534.T4	2.5	701	720	Cleavage	-0.526506	0.511602	0.207098	0.528945	Cucsat.PASA.G17534	-0.0605373	4.43557	0.663595	0.810283	ctg278:485804-489253(+)	protein_coding	0	Plant organelle RNA recognition domain
CAAGGCTGAAACTTAAAGTT	436	cst-novel-miR436	0	20	17.2552	1.81086	5.54326	2.96885e-08	4.70068e-06	up	Cucsat.PASA.G17534.T7	2.5	865	884	Cleavage	0.346059	0.957714	0.146825	0.45872	Cucsat.PASA.G17534	-0.0605373	4.43557	0.663595	0.810283	ctg278:485804-489253(+)	protein_coding	0	Plant organelle RNA recognition domain
CAAGGCTGAAACTTAAAGTT	436	cst-novel-miR436	0	20	17.2552	1.81086	5.54326	2.96885e-08	4.70068e-06	up	Cucsat.PASA.G17534.T2	2.5	865	884	Cleavage	-0.166503	2.74841	0.651189	0.846597	Cucsat.PASA.G17534	-0.0605373	4.43557	0.663595	0.810283	ctg278:485804-489253(+)	protein_coding	0	Plant organelle RNA recognition domain
CAAGGCTGAAACTTAAAGTT	436	cst-novel-miR436	0	20	17.2552	1.81086	5.54326	2.96885e-08	4.70068e-06	up	Cucsat.PASA.G17534.T1	2.5	985	1004	Cleavage	0.198747	2.75331	0.487124	0.7516	Cucsat.PASA.G17534	-0.0605373	4.43557	0.663595	0.810283	ctg278:485804-489253(+)	protein_coding	0	Plant organelle RNA recognition domain
CAAGGCTGAAACTTAAAGTT	436	cst-novel-miR436	0	20	17.2552	1.81086	5.54326	2.96885e-08	4.70068e-06	up	Cucsat.PASA.G19600.T4	3	845	864	Cleavage	-3.07473	0.943096	0.235296	0.556437	Cucsat.PASA.G19600	0.121581	5.81278	0.122777	0.291762	ctg4:3203632-3207076(-)	protein_coding	0	PRP38 family
CAAGGCTGAAACTTAAAGTT	436	cst-novel-miR436	0	20	17.2552	1.81086	5.54326	2.96885e-08	4.70068e-06	up	Cucsat.PASA.G19600.T1	3	1494	1513	Cleavage	0.266918	5.61074	0.226458	0.548112	Cucsat.PASA.G19600	0.121581	5.81278	0.122777	0.291762	ctg4:3203632-3207076(-)	protein_coding	0	PRP38 family
CAAGGCTGAAACTTAAAGTT	436	cst-novel-miR436	0	20	17.2552	1.81086	5.54326	2.96885e-08	4.70068e-06	up	Cucsat.PASA.G19600.T2	3	1579	1598	Cleavage	-0.410904	0.0895915	0.304777	0.618878	Cucsat.PASA.G19600	0.121581	5.81278	0.122777	0.291762	ctg4:3203632-3207076(-)	protein_coding	0	PRP38 family
CAAGGCTGAAACTTAAAGTT	436	cst-novel-miR436	0	20	17.2552	1.81086	5.54326	2.96885e-08	4.70068e-06	up	Cucsat.PASA.G19600.T3	3	2259	2278	Cleavage	0.0820879	0.223562	0.788434	0.91459	Cucsat.PASA.G19600	0.121581	5.81278	0.122777	0.291762	ctg4:3203632-3207076(-)	protein_coding	0	PRP38 family
CAAGGCTGAAACTTAAAGTT	436	cst-novel-miR436	0	20	17.2552	1.81086	5.54326	2.96885e-08	4.70068e-06	up	Cucsat.PASA.G5309.T4	3	353	372	Cleavage	-0.343489	0.844506	0.579951	0.806453	Cucsat.PASA.G5309	-0.3242	7.73422	0.0011421	0.0122627	ctg1251:170736-174149(-)	protein_coding	0	gtp-binding protein
CAAGGCTGAAACTTAAAGTT	436	cst-novel-miR436	0	20	17.2552	1.81086	5.54326	2.96885e-08	4.70068e-06	up	Cucsat.PASA.G5309.T6	3	408	427	Cleavage	0	0	0	0	Cucsat.PASA.G5309	-0.3242	7.73422	0.0011421	0.0122627	ctg1251:170736-174149(-)	protein_coding	0	gtp-binding protein
CAAGGCTGAAACTTAAAGTT	436	cst-novel-miR436	0	20	17.2552	1.81086	5.54326	2.96885e-08	4.70068e-06	up	Cucsat.PASA.G5309.T18	3	352	371	Cleavage	0	0	0	0	Cucsat.PASA.G5309	-0.3242	7.73422	0.0011421	0.0122627	ctg1251:170736-174149(-)	protein_coding	0	gtp-binding protein
CAAGGCTGAAACTTAAAGTT	436	cst-novel-miR436	0	20	17.2552	1.81086	5.54326	2.96885e-08	4.70068e-06	up	Cucsat.PASA.G5309.T13	3	352	371	Cleavage	0	0	0	0	Cucsat.PASA.G5309	-0.3242	7.73422	0.0011421	0.0122627	ctg1251:170736-174149(-)	protein_coding	0	gtp-binding protein
CAAGGCTGAAACTTAAAGTT	436	cst-novel-miR436	0	20	17.2552	1.81086	5.54326	2.96885e-08	4.70068e-06	up	Cucsat.PASA.G5309.T24	3	352	371	Cleavage	0	0	0	0	Cucsat.PASA.G5309	-0.3242	7.73422	0.0011421	0.0122627	ctg1251:170736-174149(-)	protein_coding	0	gtp-binding protein
CAAGGCTGAAACTTAAAGTT	436	cst-novel-miR436	0	20	17.2552	1.81086	5.54326	2.96885e-08	4.70068e-06	up	Cucsat.PASA.G5309.T21	3	352	371	Cleavage	0	0	0	0	Cucsat.PASA.G5309	-0.3242	7.73422	0.0011421	0.0122627	ctg1251:170736-174149(-)	protein_coding	0	gtp-binding protein
CAAGGCTGAAACTTAAAGTT	436	cst-novel-miR436	0	20	17.2552	1.81086	5.54326	2.96885e-08	4.70068e-06	up	Cucsat.PASA.G5309.T28	3	427	446	Cleavage	0	0	0	0	Cucsat.PASA.G5309	-0.3242	7.73422	0.0011421	0.0122627	ctg1251:170736-174149(-)	protein_coding	0	gtp-binding protein
CAAGGCTGAAACTTAAAGTT	436	cst-novel-miR436	0	20	17.2552	1.81086	5.54326	2.96885e-08	4.70068e-06	up	Cucsat.PASA.G5309.T9	3	1049	1068	Cleavage	0	0	0	0	Cucsat.PASA.G5309	-0.3242	7.73422	0.0011421	0.0122627	ctg1251:170736-174149(-)	protein_coding	0	gtp-binding protein
CAAGGCTGAAACTTAAAGTT	436	cst-novel-miR436	0	20	17.2552	1.81086	5.54326	2.96885e-08	4.70068e-06	up	Cucsat.PASA.G5309.T8	3	1049	1068	Cleavage	0	0	0	0	Cucsat.PASA.G5309	-0.3242	7.73422	0.0011421	0.0122627	ctg1251:170736-174149(-)	protein_coding	0	gtp-binding protein
CAAGGCTGAAACTTAAAGTT	436	cst-novel-miR436	0	20	17.2552	1.81086	5.54326	2.96885e-08	4.70068e-06	up	Cucsat.PASA.G5309.T10	3	1141	1160	Cleavage	0	0	0	0	Cucsat.PASA.G5309	-0.3242	7.73422	0.0011421	0.0122627	ctg1251:170736-174149(-)	protein_coding	0	gtp-binding protein
CAAGGCTGAAACTTAAAGTT	436	cst-novel-miR436	0	20	17.2552	1.81086	5.54326	2.96885e-08	4.70068e-06	up	Cucsat.PASA.G5309.T19	3	1141	1160	Cleavage	0	0	0	0	Cucsat.PASA.G5309	-0.3242	7.73422	0.0011421	0.0122627	ctg1251:170736-174149(-)	protein_coding	0	gtp-binding protein
CAAGGCTGAAACTTAAAGTT	436	cst-novel-miR436	0	20	17.2552	1.81086	5.54326	2.96885e-08	4.70068e-06	up	Cucsat.PASA.G5309.T12	3	1049	1068	Cleavage	0	0	0	0	Cucsat.PASA.G5309	-0.3242	7.73422	0.0011421	0.0122627	ctg1251:170736-174149(-)	protein_coding	0	gtp-binding protein
CAAGGCTGAAACTTAAAGTT	436	cst-novel-miR436	0	20	17.2552	1.81086	5.54326	2.96885e-08	4.70068e-06	up	Cucsat.PASA.G5309.T11	3	1141	1160	Cleavage	0	0	0	0	Cucsat.PASA.G5309	-0.3242	7.73422	0.0011421	0.0122627	ctg1251:170736-174149(-)	protein_coding	0	gtp-binding protein
CAAGGCTGAAACTTAAAGTT	436	cst-novel-miR436	0	20	17.2552	1.81086	5.54326	2.96885e-08	4.70068e-06	up	Cucsat.PASA.G5309.T15	3	1141	1160	Cleavage	0	0	0	0	Cucsat.PASA.G5309	-0.3242	7.73422	0.0011421	0.0122627	ctg1251:170736-174149(-)	protein_coding	0	gtp-binding protein
CAAGGCTGAAACTTAAAGTT	436	cst-novel-miR436	0	20	17.2552	1.81086	5.54326	2.96885e-08	4.70068e-06	up	Cucsat.PASA.G5309.T16	3	1049	1068	Cleavage	0	0	0	0	Cucsat.PASA.G5309	-0.3242	7.73422	0.0011421	0.0122627	ctg1251:170736-174149(-)	protein_coding	0	gtp-binding protein
CAAGGCTGAAACTTAAAGTT	436	cst-novel-miR436	0	20	17.2552	1.81086	5.54326	2.96885e-08	4.70068e-06	up	Cucsat.PASA.G5309.T20	3	1141	1160	Cleavage	0	0	0	0	Cucsat.PASA.G5309	-0.3242	7.73422	0.0011421	0.0122627	ctg1251:170736-174149(-)	protein_coding	0	gtp-binding protein
CAAGGCTGAAACTTAAAGTT	436	cst-novel-miR436	0	20	17.2552	1.81086	5.54326	2.96885e-08	4.70068e-06	up	Cucsat.PASA.G5309.T25	3	1141	1160	Cleavage	0	0	0	0	Cucsat.PASA.G5309	-0.3242	7.73422	0.0011421	0.0122627	ctg1251:170736-174149(-)	protein_coding	0	gtp-binding protein
CAAGGCTGAAACTTAAAGTT	436	cst-novel-miR436	0	20	17.2552	1.81086	5.54326	2.96885e-08	4.70068e-06	up	Cucsat.PASA.G5309.T22	3	1049	1068	Cleavage	0	0	0	0	Cucsat.PASA.G5309	-0.3242	7.73422	0.0011421	0.0122627	ctg1251:170736-174149(-)	protein_coding	0	gtp-binding protein
CAAGGCTGAAACTTAAAGTT	436	cst-novel-miR436	0	20	17.2552	1.81086	5.54326	2.96885e-08	4.70068e-06	up	Cucsat.PASA.G5309.T23	3	1141	1160	Cleavage	0	0	0	0	Cucsat.PASA.G5309	-0.3242	7.73422	0.0011421	0.0122627	ctg1251:170736-174149(-)	protein_coding	0	gtp-binding protein
CAAGGCTGAAACTTAAAGTT	436	cst-novel-miR436	0	20	17.2552	1.81086	5.54326	2.96885e-08	4.70068e-06	up	Cucsat.PASA.G14286.T57	3	1607	1626	Cleavage	-0.689054	2.81381	0.224588	0.546461	Cucsat.PASA.G14286	-0.492875	8.02379	0.00857796	0.048435	ctg1869:5441636-5446432(-)	protein_coding	AAH	Allantoate deiminase
CAAGGCTGAAACTTAAAGTT	436	cst-novel-miR436	0	20	17.2552	1.81086	5.54326	2.96885e-08	4.70068e-06	up	Cucsat.PASA.G14286.T20	3	2172	2191	Cleavage	0	0	0	0	Cucsat.PASA.G14286	-0.492875	8.02379	0.00857796	0.048435	ctg1869:5441636-5446432(-)	protein_coding	AAH	Allantoate deiminase
CAAGGCTGAAACTTAAAGTT	436	cst-novel-miR436	0	20	17.2552	1.81086	5.54326	2.96885e-08	4.70068e-06	up	Cucsat.PASA.G14286.T12	3	2927	2946	Cleavage	0	0	0	0	Cucsat.PASA.G14286	-0.492875	8.02379	0.00857796	0.048435	ctg1869:5441636-5446432(-)	protein_coding	AAH	Allantoate deiminase
CAAGGCTGAAACTTAAAGTT	436	cst-novel-miR436	0	20	17.2552	1.81086	5.54326	2.96885e-08	4.70068e-06	up	Cucsat.PASA.G14286.T17	3	2748	2767	Cleavage	0	0	0	0	Cucsat.PASA.G14286	-0.492875	8.02379	0.00857796	0.048435	ctg1869:5441636-5446432(-)	protein_coding	AAH	Allantoate deiminase
CAAGGCTGAAACTTAAAGTT	436	cst-novel-miR436	0	20	17.2552	1.81086	5.54326	2.96885e-08	4.70068e-06	up	Cucsat.PASA.G14286.T5	3	2763	2782	Cleavage	0	0	0	0	Cucsat.PASA.G14286	-0.492875	8.02379	0.00857796	0.048435	ctg1869:5441636-5446432(-)	protein_coding	AAH	Allantoate deiminase
CAAGGCTGAAACTTAAAGTT	436	cst-novel-miR436	0	20	17.2552	1.81086	5.54326	2.96885e-08	4.70068e-06	up	Cucsat.PASA.G11067.T1	3	382	401	Cleavage	-1.43862	1.00631	0.00162549	0.0609567	Cucsat.PASA.G11067	-1.4721	1.00629	0.00615765	0.0390156	ctg1740:9429-11767(+)	lincRNA	0	0
CAAGGCTGAAACTTAAAGTT	436	cst-novel-miR436	0	20	17.2552	1.81086	5.54326	2.96885e-08	4.70068e-06	up	Cucsat.PASA.G8676.T15	3	2515	2534	Cleavage	0	0	0	0	Cucsat.PASA.G8676	-0.239916	4.18823	0.0533209	0.166942	ctg1558:2088203-2096592(-)	protein_coding	OSI_19719	may have effects in promoting growth and development. May function in membrane trafficking and in fusion of vesicles with plasma membrane
CAAGGCTGAAACTTAAAGTT	436	cst-novel-miR436	0	20	17.2552	1.81086	5.54326	2.96885e-08	4.70068e-06	up	Cucsat.PASA.G8676.T42	3	3403	3422	Cleavage	0	0	0	0	Cucsat.PASA.G8676	-0.239916	4.18823	0.0533209	0.166942	ctg1558:2088203-2096592(-)	protein_coding	OSI_19719	may have effects in promoting growth and development. May function in membrane trafficking and in fusion of vesicles with plasma membrane
CAAGGCTGAAACTTAAAGTT	436	cst-novel-miR436	0	20	17.2552	1.81086	5.54326	2.96885e-08	4.70068e-06	up	Cucsat.PASA.G8676.T17	3	2515	2534	Cleavage	0	0	0	0	Cucsat.PASA.G8676	-0.239916	4.18823	0.0533209	0.166942	ctg1558:2088203-2096592(-)	protein_coding	OSI_19719	may have effects in promoting growth and development. May function in membrane trafficking and in fusion of vesicles with plasma membrane
CAAGGCTGAAACTTAAAGTT	436	cst-novel-miR436	0	20	17.2552	1.81086	5.54326	2.96885e-08	4.70068e-06	up	Cucsat.PASA.G8676.T36	3	2927	2946	Cleavage	0	0	0	0	Cucsat.PASA.G8676	-0.239916	4.18823	0.0533209	0.166942	ctg1558:2088203-2096592(-)	protein_coding	OSI_19719	may have effects in promoting growth and development. May function in membrane trafficking and in fusion of vesicles with plasma membrane
CAAGGCTGAAACTTAAAGTT	436	cst-novel-miR436	0	20	17.2552	1.81086	5.54326	2.96885e-08	4.70068e-06	up	Cucsat.PASA.G8676.T14	3	2954	2973	Cleavage	0	0	0	0	Cucsat.PASA.G8676	-0.239916	4.18823	0.0533209	0.166942	ctg1558:2088203-2096592(-)	protein_coding	OSI_19719	may have effects in promoting growth and development. May function in membrane trafficking and in fusion of vesicles with plasma membrane
CAAGGCTGAAACTTAAAGTT	436	cst-novel-miR436	0	20	17.2552	1.81086	5.54326	2.96885e-08	4.70068e-06	up	Cucsat.PASA.G8676.T53	3	3193	3212	Cleavage	0	0	0	0	Cucsat.PASA.G8676	-0.239916	4.18823	0.0533209	0.166942	ctg1558:2088203-2096592(-)	protein_coding	OSI_19719	may have effects in promoting growth and development. May function in membrane trafficking and in fusion of vesicles with plasma membrane
CAAGGCTGAAACTTAAAGTT	436	cst-novel-miR436	0	20	17.2552	1.81086	5.54326	2.96885e-08	4.70068e-06	up	Cucsat.PASA.G8676.T47	3	4099	4118	Cleavage	0	0	0	0	Cucsat.PASA.G8676	-0.239916	4.18823	0.0533209	0.166942	ctg1558:2088203-2096592(-)	protein_coding	OSI_19719	may have effects in promoting growth and development. May function in membrane trafficking and in fusion of vesicles with plasma membrane
CAAGGCTGAAACTTAAAGTT	436	cst-novel-miR436	0	20	17.2552	1.81086	5.54326	2.96885e-08	4.70068e-06	up	Cucsat.PASA.G8676.T54	3	4454	4473	Cleavage	0	0	0	0	Cucsat.PASA.G8676	-0.239916	4.18823	0.0533209	0.166942	ctg1558:2088203-2096592(-)	protein_coding	OSI_19719	may have effects in promoting growth and development. May function in membrane trafficking and in fusion of vesicles with plasma membrane
CAAGGCTGAAACTTAAAGTT	436	cst-novel-miR436	0	20	17.2552	1.81086	5.54326	2.96885e-08	4.70068e-06	up	Cucsat.PASA.G8676.T51	3	5003	5022	Cleavage	0	0	0	0	Cucsat.PASA.G8676	-0.239916	4.18823	0.0533209	0.166942	ctg1558:2088203-2096592(-)	protein_coding	OSI_19719	may have effects in promoting growth and development. May function in membrane trafficking and in fusion of vesicles with plasma membrane
CAAGGCTGAAACTTAAAGTT	436	cst-novel-miR436	0	20	17.2552	1.81086	5.54326	2.96885e-08	4.70068e-06	up	Cucsat.PASA.G8676.T45	3	5607	5626	Cleavage	0	0	0	0	Cucsat.PASA.G8676	-0.239916	4.18823	0.0533209	0.166942	ctg1558:2088203-2096592(-)	protein_coding	OSI_19719	may have effects in promoting growth and development. May function in membrane trafficking and in fusion of vesicles with plasma membrane
CAAGGCTGAAACTTAAAGTT	436	cst-novel-miR436	0	20	17.2552	1.81086	5.54326	2.96885e-08	4.70068e-06	up	Cucsat.PASA.G8676.T50	3	5967	5986	Cleavage	0	0	0	0	Cucsat.PASA.G8676	-0.239916	4.18823	0.0533209	0.166942	ctg1558:2088203-2096592(-)	protein_coding	OSI_19719	may have effects in promoting growth and development. May function in membrane trafficking and in fusion of vesicles with plasma membrane
CAAGGCTGAAACTTAAAGTT	436	cst-novel-miR436	0	20	17.2552	1.81086	5.54326	2.96885e-08	4.70068e-06	up	Cucsat.PASA.G13348.T5	3	1077	1096	Cleavage	0	0	0	0	Cucsat.PASA.G13348	0.338232	4.38253	0.0153755	0.0722985	ctg1838:4965824-4974610(+)	protein_coding	0	oxidoreductase GLYR1-like
CAAGGCTGAAACTTAAAGTT	436	cst-novel-miR436	0	20	17.2552	1.81086	5.54326	2.96885e-08	4.70068e-06	up	Cucsat.PASA.G13348.T6	3	1077	1096	Cleavage	-0.599844	-0.802715	0.222215	0.544236	Cucsat.PASA.G13348	0.338232	4.38253	0.0153755	0.0722985	ctg1838:4965824-4974610(+)	protein_coding	0	oxidoreductase GLYR1-like
CAAGGCTGAAACTTAAAGTT	436	cst-novel-miR436	0	20	17.2552	1.81086	5.54326	2.96885e-08	4.70068e-06	up	Cucsat.PASA.G15589.T42	3.5	645	664	Cleavage	0	0	0	0	Cucsat.PASA.G15589	-0.180914	4.02891	0.156099	0.341449	ctg2009:2575514-2589396(+)	protein_coding	0	RNA-binding protein
CAAGGCTGAAACTTAAAGTT	436	cst-novel-miR436	0	20	17.2552	1.81086	5.54326	2.96885e-08	4.70068e-06	up	Cucsat.PASA.G15589.T40	3.5	645	664	Cleavage	0	0	0	0	Cucsat.PASA.G15589	-0.180914	4.02891	0.156099	0.341449	ctg2009:2575514-2589396(+)	protein_coding	0	RNA-binding protein
CAAGGCTGAAACTTAAAGTT	436	cst-novel-miR436	0	20	17.2552	1.81086	5.54326	2.96885e-08	4.70068e-06	up	Cucsat.PASA.G15589.T48	3.5	527	546	Cleavage	0	0	0	0	Cucsat.PASA.G15589	-0.180914	4.02891	0.156099	0.341449	ctg2009:2575514-2589396(+)	protein_coding	0	RNA-binding protein
CAAGGCTGAAACTTAAAGTT	436	cst-novel-miR436	0	20	17.2552	1.81086	5.54326	2.96885e-08	4.70068e-06	up	Cucsat.PASA.G15589.T34	3.5	547	566	Cleavage	0	0	0	0	Cucsat.PASA.G15589	-0.180914	4.02891	0.156099	0.341449	ctg2009:2575514-2589396(+)	protein_coding	0	RNA-binding protein
CAAGGCTGAAACTTAAAGTT	436	cst-novel-miR436	0	20	17.2552	1.81086	5.54326	2.96885e-08	4.70068e-06	up	Cucsat.PASA.G15589.T11	3.5	511	530	Cleavage	0	0	0	0	Cucsat.PASA.G15589	-0.180914	4.02891	0.156099	0.341449	ctg2009:2575514-2589396(+)	protein_coding	0	RNA-binding protein
CAAGGCTGAAACTTAAAGTT	436	cst-novel-miR436	0	20	17.2552	1.81086	5.54326	2.96885e-08	4.70068e-06	up	Cucsat.PASA.G15589.T15	3.5	527	546	Cleavage	0	0	0	0	Cucsat.PASA.G15589	-0.180914	4.02891	0.156099	0.341449	ctg2009:2575514-2589396(+)	protein_coding	0	RNA-binding protein
CAAGGCTGAAACTTAAAGTT	436	cst-novel-miR436	0	20	17.2552	1.81086	5.54326	2.96885e-08	4.70068e-06	up	Cucsat.PASA.G15589.T12	3.5	539	558	Cleavage	0	0	0	0	Cucsat.PASA.G15589	-0.180914	4.02891	0.156099	0.341449	ctg2009:2575514-2589396(+)	protein_coding	0	RNA-binding protein
CAAGGCTGAAACTTAAAGTT	436	cst-novel-miR436	0	20	17.2552	1.81086	5.54326	2.96885e-08	4.70068e-06	up	Cucsat.PASA.G15589.T35	3.5	645	664	Cleavage	0	0	0	0	Cucsat.PASA.G15589	-0.180914	4.02891	0.156099	0.341449	ctg2009:2575514-2589396(+)	protein_coding	0	RNA-binding protein
CAAGGCTGAAACTTAAAGTT	436	cst-novel-miR436	0	20	17.2552	1.81086	5.54326	2.96885e-08	4.70068e-06	up	Cucsat.PASA.G15589.T13	3.5	555	574	Cleavage	0	0	0	0	Cucsat.PASA.G15589	-0.180914	4.02891	0.156099	0.341449	ctg2009:2575514-2589396(+)	protein_coding	0	RNA-binding protein
CAAGGCTGAAACTTAAAGTT	436	cst-novel-miR436	0	20	17.2552	1.81086	5.54326	2.96885e-08	4.70068e-06	up	Cucsat.PASA.G15589.T18	3.5	645	664	Cleavage	0	0	0	0	Cucsat.PASA.G15589	-0.180914	4.02891	0.156099	0.341449	ctg2009:2575514-2589396(+)	protein_coding	0	RNA-binding protein
CAAGGCTGAAACTTAAAGTT	436	cst-novel-miR436	0	20	17.2552	1.81086	5.54326	2.96885e-08	4.70068e-06	up	Cucsat.PASA.G15589.T38	3.5	511	530	Cleavage	0	0	0	0	Cucsat.PASA.G15589	-0.180914	4.02891	0.156099	0.341449	ctg2009:2575514-2589396(+)	protein_coding	0	RNA-binding protein
CAAGGCTGAAACTTAAAGTT	436	cst-novel-miR436	0	20	17.2552	1.81086	5.54326	2.96885e-08	4.70068e-06	up	Cucsat.PASA.G15589.T2	3.5	512	531	Cleavage	0	0	0	0	Cucsat.PASA.G15589	-0.180914	4.02891	0.156099	0.341449	ctg2009:2575514-2589396(+)	protein_coding	0	RNA-binding protein
CAAGGCTGAAACTTAAAGTT	436	cst-novel-miR436	0	20	17.2552	1.81086	5.54326	2.96885e-08	4.70068e-06	up	Cucsat.PASA.G15589.T28	3.5	645	664	Cleavage	0	0	0	0	Cucsat.PASA.G15589	-0.180914	4.02891	0.156099	0.341449	ctg2009:2575514-2589396(+)	protein_coding	0	RNA-binding protein
CAAGGCTGAAACTTAAAGTT	436	cst-novel-miR436	0	20	17.2552	1.81086	5.54326	2.96885e-08	4.70068e-06	up	Cucsat.PASA.G15589.T10	3.5	527	546	Cleavage	0	0	0	0	Cucsat.PASA.G15589	-0.180914	4.02891	0.156099	0.341449	ctg2009:2575514-2589396(+)	protein_coding	0	RNA-binding protein
CAAGGCTGAAACTTAAAGTT	436	cst-novel-miR436	0	20	17.2552	1.81086	5.54326	2.96885e-08	4.70068e-06	up	Cucsat.PASA.G15589.T46	3.5	527	546	Cleavage	0	0	0	0	Cucsat.PASA.G15589	-0.180914	4.02891	0.156099	0.341449	ctg2009:2575514-2589396(+)	protein_coding	0	RNA-binding protein
CAAGGCTGAAACTTAAAGTT	436	cst-novel-miR436	0	20	17.2552	1.81086	5.54326	2.96885e-08	4.70068e-06	up	Cucsat.PASA.G15589.T5	3.5	547	566	Cleavage	0	0	0	0	Cucsat.PASA.G15589	-0.180914	4.02891	0.156099	0.341449	ctg2009:2575514-2589396(+)	protein_coding	0	RNA-binding protein
CAAGGCTGAAACTTAAAGTT	436	cst-novel-miR436	0	20	17.2552	1.81086	5.54326	2.96885e-08	4.70068e-06	up	Cucsat.PASA.G15589.T6	3.5	555	574	Cleavage	0	0	0	0	Cucsat.PASA.G15589	-0.180914	4.02891	0.156099	0.341449	ctg2009:2575514-2589396(+)	protein_coding	0	RNA-binding protein
CAAGGCTGAAACTTAAAGTT	436	cst-novel-miR436	0	20	17.2552	1.81086	5.54326	2.96885e-08	4.70068e-06	up	Cucsat.PASA.G15589.T8	3.5	528	547	Cleavage	0	0	0	0	Cucsat.PASA.G15589	-0.180914	4.02891	0.156099	0.341449	ctg2009:2575514-2589396(+)	protein_coding	0	RNA-binding protein
CAAGGCTGAAACTTAAAGTT	436	cst-novel-miR436	0	20	17.2552	1.81086	5.54326	2.96885e-08	4.70068e-06	up	Cucsat.PASA.G15589.T1	3.5	530	549	Cleavage	0.745556	-0.258894	0.188942	0.509901	Cucsat.PASA.G15589	-0.180914	4.02891	0.156099	0.341449	ctg2009:2575514-2589396(+)	protein_coding	0	RNA-binding protein
CAAGGCTGAAACTTAAAGTT	436	cst-novel-miR436	0	20	17.2552	1.81086	5.54326	2.96885e-08	4.70068e-06	up	Cucsat.PASA.G15589.T9	3.5	547	566	Cleavage	0	0	0	0	Cucsat.PASA.G15589	-0.180914	4.02891	0.156099	0.341449	ctg2009:2575514-2589396(+)	protein_coding	0	RNA-binding protein
CAAGGCTGAAACTTAAAGTT	436	cst-novel-miR436	0	20	17.2552	1.81086	5.54326	2.96885e-08	4.70068e-06	up	Cucsat.PASA.G15589.T21	3.5	539	558	Cleavage	0	0	0	0	Cucsat.PASA.G15589	-0.180914	4.02891	0.156099	0.341449	ctg2009:2575514-2589396(+)	protein_coding	0	RNA-binding protein
CAAGGCTGAAACTTAAAGTT	436	cst-novel-miR436	0	20	17.2552	1.81086	5.54326	2.96885e-08	4.70068e-06	up	Cucsat.PASA.G15589.T37	3.5	555	574	Cleavage	0	0	0	0	Cucsat.PASA.G15589	-0.180914	4.02891	0.156099	0.341449	ctg2009:2575514-2589396(+)	protein_coding	0	RNA-binding protein
CAAGGCTGAAACTTAAAGTT	436	cst-novel-miR436	0	20	17.2552	1.81086	5.54326	2.96885e-08	4.70068e-06	up	Cucsat.PASA.G15589.T25	3.5	555	574	Cleavage	0	0	0	0	Cucsat.PASA.G15589	-0.180914	4.02891	0.156099	0.341449	ctg2009:2575514-2589396(+)	protein_coding	0	RNA-binding protein
CAAGGCTGAAACTTAAAGTT	436	cst-novel-miR436	0	20	17.2552	1.81086	5.54326	2.96885e-08	4.70068e-06	up	Cucsat.PASA.G15589.T47	3.5	511	530	Cleavage	0.0403871	-1.03772	0.937429	0.976544	Cucsat.PASA.G15589	-0.180914	4.02891	0.156099	0.341449	ctg2009:2575514-2589396(+)	protein_coding	0	RNA-binding protein
CAAGGCTGAAACTTAAAGTT	436	cst-novel-miR436	0	20	17.2552	1.81086	5.54326	2.96885e-08	4.70068e-06	up	Cucsat.PASA.G11493.T4	3.5	772	791	Cleavage	-0.490653	3.38898	0.0629336	0.318333	Cucsat.PASA.G11493	-0.463911	4.05134	0.0172667	0.0783209	ctg1808:399901-403052(+)	protein_coding	0	domain-containing protein
CAAGGCTGAAACTTAAAGTT	436	cst-novel-miR436	0	20	17.2552	1.81086	5.54326	2.96885e-08	4.70068e-06	up	Cucsat.PASA.G15589.T31	3.5	645	664	Cleavage	0	0	0	0	Cucsat.PASA.G15589	-0.180914	4.02891	0.156099	0.341449	ctg2009:2575514-2589396(+)	protein_coding	0	RNA-binding protein
CAAGGCTGAAACTTAAAGTT	436	cst-novel-miR436	0	20	17.2552	1.81086	5.54326	2.96885e-08	4.70068e-06	up	Cucsat.PASA.G15589.T50	3.5	527	546	Cleavage	0	0	0	0	Cucsat.PASA.G15589	-0.180914	4.02891	0.156099	0.341449	ctg2009:2575514-2589396(+)	protein_coding	0	RNA-binding protein
CAAGGCTGAAACTTAAAGTT	436	cst-novel-miR436	0	20	17.2552	1.81086	5.54326	2.96885e-08	4.70068e-06	up	Cucsat.PASA.G15589.T7	3.5	617	636	Cleavage	0	0	0	0	Cucsat.PASA.G15589	-0.180914	4.02891	0.156099	0.341449	ctg2009:2575514-2589396(+)	protein_coding	0	RNA-binding protein
CAAGGCTGAAACTTAAAGTT	436	cst-novel-miR436	0	20	17.2552	1.81086	5.54326	2.96885e-08	4.70068e-06	up	Cucsat.PASA.G15589.T39	3.5	547	566	Cleavage	0	0	0	0	Cucsat.PASA.G15589	-0.180914	4.02891	0.156099	0.341449	ctg2009:2575514-2589396(+)	protein_coding	0	RNA-binding protein
CAAGGCTGAAACTTAAAGTT	436	cst-novel-miR436	0	20	17.2552	1.81086	5.54326	2.96885e-08	4.70068e-06	up	Cucsat.PASA.G15589.T4	3.5	645	664	Cleavage	0	0	0	0	Cucsat.PASA.G15589	-0.180914	4.02891	0.156099	0.341449	ctg2009:2575514-2589396(+)	protein_coding	0	RNA-binding protein
CAAGGCTGAAACTTAAAGTT	436	cst-novel-miR436	0	20	17.2552	1.81086	5.54326	2.96885e-08	4.70068e-06	up	Cucsat.PASA.G15589.T33	3.5	645	664	Cleavage	0	0	0	0	Cucsat.PASA.G15589	-0.180914	4.02891	0.156099	0.341449	ctg2009:2575514-2589396(+)	protein_coding	0	RNA-binding protein
CAAGGCTGAAACTTAAAGTT	436	cst-novel-miR436	0	20	17.2552	1.81086	5.54326	2.96885e-08	4.70068e-06	up	Cucsat.PASA.G15589.T36	3.5	637	656	Cleavage	0	0	0	0	Cucsat.PASA.G15589	-0.180914	4.02891	0.156099	0.341449	ctg2009:2575514-2589396(+)	protein_coding	0	RNA-binding protein
CAAGGCTGAAACTTAAAGTT	436	cst-novel-miR436	0	20	17.2552	1.81086	5.54326	2.96885e-08	4.70068e-06	up	Cucsat.PASA.G15589.T24	3.5	671	690	Cleavage	0	0	0	0	Cucsat.PASA.G15589	-0.180914	4.02891	0.156099	0.341449	ctg2009:2575514-2589396(+)	protein_coding	0	RNA-binding protein
CAAGGCTGAAACTTAAAGTT	436	cst-novel-miR436	0	20	17.2552	1.81086	5.54326	2.96885e-08	4.70068e-06	up	Cucsat.PASA.G15589.T32	3.5	645	664	Cleavage	0	0	0	0	Cucsat.PASA.G15589	-0.180914	4.02891	0.156099	0.341449	ctg2009:2575514-2589396(+)	protein_coding	0	RNA-binding protein
CAAGGCTGAAACTTAAAGTT	436	cst-novel-miR436	0	20	17.2552	1.81086	5.54326	2.96885e-08	4.70068e-06	up	Cucsat.PASA.G15589.T20	3.5	645	664	Cleavage	0	0	0	0	Cucsat.PASA.G15589	-0.180914	4.02891	0.156099	0.341449	ctg2009:2575514-2589396(+)	protein_coding	0	RNA-binding protein
CAAGGCTGAAACTTAAAGTT	436	cst-novel-miR436	0	20	17.2552	1.81086	5.54326	2.96885e-08	4.70068e-06	up	Cucsat.PASA.G15589.T43	3.5	511	530	Cleavage	-1.10078	-1.08801	0.173806	0.491682	Cucsat.PASA.G15589	-0.180914	4.02891	0.156099	0.341449	ctg2009:2575514-2589396(+)	protein_coding	0	RNA-binding protein
CAAGGCTGAAACTTAAAGTT	436	cst-novel-miR436	0	20	17.2552	1.81086	5.54326	2.96885e-08	4.70068e-06	up	Cucsat.PASA.G15589.T23	3.5	645	664	Cleavage	0	0	0	0	Cucsat.PASA.G15589	-0.180914	4.02891	0.156099	0.341449	ctg2009:2575514-2589396(+)	protein_coding	0	RNA-binding protein
CAAGGCTGAAACTTAAAGTT	436	cst-novel-miR436	0	20	17.2552	1.81086	5.54326	2.96885e-08	4.70068e-06	up	Cucsat.PASA.G15589.T41	3.5	527	546	Cleavage	0	0	0	0	Cucsat.PASA.G15589	-0.180914	4.02891	0.156099	0.341449	ctg2009:2575514-2589396(+)	protein_coding	0	RNA-binding protein
CAAGGCTGAAACTTAAAGTT	436	cst-novel-miR436	0	20	17.2552	1.81086	5.54326	2.96885e-08	4.70068e-06	up	Cucsat.PASA.G15589.T45	3.5	527	546	Cleavage	0	0	0	0	Cucsat.PASA.G15589	-0.180914	4.02891	0.156099	0.341449	ctg2009:2575514-2589396(+)	protein_coding	0	RNA-binding protein
CAAGGCTGAAACTTAAAGTT	436	cst-novel-miR436	0	20	17.2552	1.81086	5.54326	2.96885e-08	4.70068e-06	up	Cucsat.PASA.G15589.T16	3.5	645	664	Cleavage	0	0	0	0	Cucsat.PASA.G15589	-0.180914	4.02891	0.156099	0.341449	ctg2009:2575514-2589396(+)	protein_coding	0	RNA-binding protein
CAAGGCTGAAACTTAAAGTT	436	cst-novel-miR436	0	20	17.2552	1.81086	5.54326	2.96885e-08	4.70068e-06	up	Cucsat.PASA.G15589.T57	3.5	891	910	Cleavage	0	0	0	0	Cucsat.PASA.G15589	-0.180914	4.02891	0.156099	0.341449	ctg2009:2575514-2589396(+)	protein_coding	0	RNA-binding protein
CAAGGCTGAAACTTAAAGTT	436	cst-novel-miR436	0	20	17.2552	1.81086	5.54326	2.96885e-08	4.70068e-06	up	Cucsat.PASA.G15589.T58	3.5	907	926	Cleavage	0	0	0	0	Cucsat.PASA.G15589	-0.180914	4.02891	0.156099	0.341449	ctg2009:2575514-2589396(+)	protein_coding	0	RNA-binding protein
CAAGGCTGAAACTTAAAGTT	436	cst-novel-miR436	0	20	17.2552	1.81086	5.54326	2.96885e-08	4.70068e-06	up	Cucsat.PASA.G15589.T14	3.5	645	664	Cleavage	0	0	0	0	Cucsat.PASA.G15589	-0.180914	4.02891	0.156099	0.341449	ctg2009:2575514-2589396(+)	protein_coding	0	RNA-binding protein
CAAGGCTGAAACTTAAAGTT	436	cst-novel-miR436	0	20	17.2552	1.81086	5.54326	2.96885e-08	4.70068e-06	up	Cucsat.PASA.G15589.T30	3.5	997	1016	Cleavage	0	0	0	0	Cucsat.PASA.G15589	-0.180914	4.02891	0.156099	0.341449	ctg2009:2575514-2589396(+)	protein_coding	0	RNA-binding protein
CAAGGCTGAAACTTAAAGTT	436	cst-novel-miR436	0	20	17.2552	1.81086	5.54326	2.96885e-08	4.70068e-06	up	Cucsat.PASA.G6953.T14	3.5	654	673	Cleavage	-0.499738	-0.321358	0.275568	0.594221	Cucsat.PASA.G6953	-0.432642	6.04256	3.09833e-06	0.000176513	ctg1522:775615-784366(+)	protein_coding	0	) efflux antiporter
CAAGGCTGAAACTTAAAGTT	436	cst-novel-miR436	0	20	17.2552	1.81086	5.54326	2.96885e-08	4.70068e-06	up	Cucsat.PASA.G15589.T19	3.5	511	530	Cleavage	0	0	0	0	Cucsat.PASA.G15589	-0.180914	4.02891	0.156099	0.341449	ctg2009:2575514-2589396(+)	protein_coding	0	RNA-binding protein
CAAGGCTGAAACTTAAAGTT	436	cst-novel-miR436	0	20	17.2552	1.81086	5.54326	2.96885e-08	4.70068e-06	up	Cucsat.PASA.G6953.T12	3.5	752	771	Cleavage	-0.080292	-0.554704	0.787439	0.91425	Cucsat.PASA.G6953	-0.432642	6.04256	3.09833e-06	0.000176513	ctg1522:775615-784366(+)	protein_coding	0	) efflux antiporter
CAAGGCTGAAACTTAAAGTT	436	cst-novel-miR436	0	20	17.2552	1.81086	5.54326	2.96885e-08	4.70068e-06	up	Cucsat.PASA.G15589.T51	3.5	519	538	Cleavage	0	0	0	0	Cucsat.PASA.G15589	-0.180914	4.02891	0.156099	0.341449	ctg2009:2575514-2589396(+)	protein_coding	0	RNA-binding protein
CAAGGCTGAAACTTAAAGTT	436	cst-novel-miR436	0	20	17.2552	1.81086	5.54326	2.96885e-08	4.70068e-06	up	Cucsat.PASA.G15589.T29	3.5	511	530	Cleavage	0	0	0	0	Cucsat.PASA.G15589	-0.180914	4.02891	0.156099	0.341449	ctg2009:2575514-2589396(+)	protein_coding	0	RNA-binding protein
CAAGGCTGAAACTTAAAGTT	436	cst-novel-miR436	0	20	17.2552	1.81086	5.54326	2.96885e-08	4.70068e-06	up	Cucsat.PASA.G11493.T1	3.5	1784	1803	Cleavage	0.346196	1.31182	0.524292	0.774614	Cucsat.PASA.G11493	-0.463911	4.05134	0.0172667	0.0783209	ctg1808:399901-403052(+)	protein_coding	0	domain-containing protein
CAAGGCTGAAACTTAAAGTT	436	cst-novel-miR436	0	20	17.2552	1.81086	5.54326	2.96885e-08	4.70068e-06	up	Cucsat.PASA.G15589.T17	3.5	645	664	Cleavage	0	0	0	0	Cucsat.PASA.G15589	-0.180914	4.02891	0.156099	0.341449	ctg2009:2575514-2589396(+)	protein_coding	0	RNA-binding protein
CAAGGCTGAAACTTAAAGTT	436	cst-novel-miR436	0	20	17.2552	1.81086	5.54326	2.96885e-08	4.70068e-06	up	Cucsat.PASA.G6953.T8	3.5	752	771	Cleavage	0	0	0	0	Cucsat.PASA.G6953	-0.432642	6.04256	3.09833e-06	0.000176513	ctg1522:775615-784366(+)	protein_coding	0	) efflux antiporter
CAAGGCTGAAACTTAAAGTT	436	cst-novel-miR436	0	20	17.2552	1.81086	5.54326	2.96885e-08	4.70068e-06	up	Cucsat.PASA.G15589.T22	3.5	2054	2073	Cleavage	0	0	0	0	Cucsat.PASA.G15589	-0.180914	4.02891	0.156099	0.341449	ctg2009:2575514-2589396(+)	protein_coding	0	RNA-binding protein
CAAGGCTGAAACTTAAAGTT	436	cst-novel-miR436	0	20	17.2552	1.81086	5.54326	2.96885e-08	4.70068e-06	up	Cucsat.PASA.G15589.T44	3.5	2155	2174	Cleavage	0	0	0	0	Cucsat.PASA.G15589	-0.180914	4.02891	0.156099	0.341449	ctg2009:2575514-2589396(+)	protein_coding	0	RNA-binding protein
CAAGGCTGAAACTTAAAGTT	436	cst-novel-miR436	0	20	17.2552	1.81086	5.54326	2.96885e-08	4.70068e-06	up	Cucsat.PASA.G15589.T55	3.5	2037	2056	Cleavage	0	0	0	0	Cucsat.PASA.G15589	-0.180914	4.02891	0.156099	0.341449	ctg2009:2575514-2589396(+)	protein_coding	0	RNA-binding protein
CAAGGCTGAAACTTAAAGTT	436	cst-novel-miR436	0	20	17.2552	1.81086	5.54326	2.96885e-08	4.70068e-06	up	Cucsat.PASA.G15589.T59	3.5	2035	2054	Cleavage	0	0	0	0	Cucsat.PASA.G15589	-0.180914	4.02891	0.156099	0.341449	ctg2009:2575514-2589396(+)	protein_coding	0	RNA-binding protein
CAAGGCTGAAACTTAAAGTT	436	cst-novel-miR436	0	20	17.2552	1.81086	5.54326	2.96885e-08	4.70068e-06	up	Cucsat.PASA.G15589.T54	3.5	2030	2049	Cleavage	-0.935775	-0.565531	0.00743779	0.126074	Cucsat.PASA.G15589	-0.180914	4.02891	0.156099	0.341449	ctg2009:2575514-2589396(+)	protein_coding	0	RNA-binding protein
CAAGGCTGAAACTTAAAGTT	436	cst-novel-miR436	0	20	17.2552	1.81086	5.54326	2.96885e-08	4.70068e-06	up	Cucsat.PASA.G15589.T60	3.5	2035	2054	Cleavage	0	0	0	0	Cucsat.PASA.G15589	-0.180914	4.02891	0.156099	0.341449	ctg2009:2575514-2589396(+)	protein_coding	0	RNA-binding protein
CAAGGCTGAAACTTAAAGTT	436	cst-novel-miR436	0	20	17.2552	1.81086	5.54326	2.96885e-08	4.70068e-06	up	Cucsat.PASA.G15589.T56	3.5	2043	2062	Cleavage	0	0	0	0	Cucsat.PASA.G15589	-0.180914	4.02891	0.156099	0.341449	ctg2009:2575514-2589396(+)	protein_coding	0	RNA-binding protein
CAAGGCTGAAACTTAAAGTT	436	cst-novel-miR436	0	20	17.2552	1.81086	5.54326	2.96885e-08	4.70068e-06	up	Cucsat.PASA.G15589.T26	3.5	2135	2154	Cleavage	0	0	0	0	Cucsat.PASA.G15589	-0.180914	4.02891	0.156099	0.341449	ctg2009:2575514-2589396(+)	protein_coding	0	RNA-binding protein
CAAGGCTGAAACTTAAAGTT	436	cst-novel-miR436	0	20	17.2552	1.81086	5.54326	2.96885e-08	4.70068e-06	up	Cucsat.PASA.G15589.T49	3.5	2441	2460	Cleavage	0	0	0	0	Cucsat.PASA.G15589	-0.180914	4.02891	0.156099	0.341449	ctg2009:2575514-2589396(+)	protein_coding	0	RNA-binding protein
CAAGGCTGAAACTTAAAGTT	436	cst-novel-miR436	0	20	17.2552	1.81086	5.54326	2.96885e-08	4.70068e-06	up	Cucsat.PASA.G15589.T52	3.5	2043	2062	Cleavage	0	0	0	0	Cucsat.PASA.G15589	-0.180914	4.02891	0.156099	0.341449	ctg2009:2575514-2589396(+)	protein_coding	0	RNA-binding protein
CAAGGCTGAAACTTAAAGTT	436	cst-novel-miR436	0	20	17.2552	1.81086	5.54326	2.96885e-08	4.70068e-06	up	Cucsat.PASA.G15589.T27	3.5	2070	2089	Cleavage	0	0	0	0	Cucsat.PASA.G15589	-0.180914	4.02891	0.156099	0.341449	ctg2009:2575514-2589396(+)	protein_coding	0	RNA-binding protein
CAAGGCTGAAACTTAAAGTT	436	cst-novel-miR436	0	20	17.2552	1.81086	5.54326	2.96885e-08	4.70068e-06	up	Cucsat.PASA.G15589.T3	3.5	2056	2075	Cleavage	0	0	0	0	Cucsat.PASA.G15589	-0.180914	4.02891	0.156099	0.341449	ctg2009:2575514-2589396(+)	protein_coding	0	RNA-binding protein
CAAGGCTGAAACTTAAAGTT	436	cst-novel-miR436	0	20	17.2552	1.81086	5.54326	2.96885e-08	4.70068e-06	up	Cucsat.PASA.G17673.T14	3.5	78	97	Cleavage	0.483868	1.35442	0.0437336	0.272002	Cucsat.PASA.G17673	0.0233911	7.63455	0.851031	0.922364	ctg304:168135-179372(-)	protein_coding	GLT1	Glutamate synthase
CAAGGCTGAAACTTAAAGTT	436	cst-novel-miR436	0	20	17.2552	1.81086	5.54326	2.96885e-08	4.70068e-06	up	Cucsat.PASA.G17673.T21	3.5	367	386	Cleavage	0.535899	2.18351	0.194239	0.51518	Cucsat.PASA.G17673	0.0233911	7.63455	0.851031	0.922364	ctg304:168135-179372(-)	protein_coding	GLT1	Glutamate synthase
CAAGGCTGAAACTTAAAGTT	436	cst-novel-miR436	0	20	17.2552	1.81086	5.54326	2.96885e-08	4.70068e-06	up	Cucsat.PASA.G17673.T25	3.5	78	97	Cleavage	0.366807	1.013	0.0455359	0.276965	Cucsat.PASA.G17673	0.0233911	7.63455	0.851031	0.922364	ctg304:168135-179372(-)	protein_coding	GLT1	Glutamate synthase
CAAGGCTGAAACTTAAAGTT	436	cst-novel-miR436	0	20	17.2552	1.81086	5.54326	2.96885e-08	4.70068e-06	up	Cucsat.PASA.G17673.T20	3.5	367	386	Cleavage	0.147288	1.56084	0.452621	0.728572	Cucsat.PASA.G17673	0.0233911	7.63455	0.851031	0.922364	ctg304:168135-179372(-)	protein_coding	GLT1	Glutamate synthase
CAAGGCTGAAACTTAAAGTT	436	cst-novel-miR436	0	20	17.2552	1.81086	5.54326	2.96885e-08	4.70068e-06	up	Cucsat.PASA.G17673.T28	3.5	326	345	Cleavage	0.708067	2.21611	0.0699638	0.33324	Cucsat.PASA.G17673	0.0233911	7.63455	0.851031	0.922364	ctg304:168135-179372(-)	protein_coding	GLT1	Glutamate synthase
CAAGGCTGAAACTTAAAGTT	436	cst-novel-miR436	0	20	17.2552	1.81086	5.54326	2.96885e-08	4.70068e-06	up	Cucsat.PASA.G17673.T3	3.5	375	394	Cleavage	0.363851	2.12228	0.214757	0.536661	Cucsat.PASA.G17673	0.0233911	7.63455	0.851031	0.922364	ctg304:168135-179372(-)	protein_coding	GLT1	Glutamate synthase
CAAGGCTGAAACTTAAAGTT	436	cst-novel-miR436	0	20	17.2552	1.81086	5.54326	2.96885e-08	4.70068e-06	up	Cucsat.PASA.G17673.T27	3.5	367	386	Cleavage	0.295991	1.58245	0.245333	0.565755	Cucsat.PASA.G17673	0.0233911	7.63455	0.851031	0.922364	ctg304:168135-179372(-)	protein_coding	GLT1	Glutamate synthase
CAAGGCTGAAACTTAAAGTT	436	cst-novel-miR436	0	20	17.2552	1.81086	5.54326	2.96885e-08	4.70068e-06	up	Cucsat.PASA.G17673.T18	3.5	78	97	Cleavage	0.242273	1.05793	0.228804	0.550368	Cucsat.PASA.G17673	0.0233911	7.63455	0.851031	0.922364	ctg304:168135-179372(-)	protein_coding	GLT1	Glutamate synthase
CAAGGCTGAAACTTAAAGTT	436	cst-novel-miR436	0	20	17.2552	1.81086	5.54326	2.96885e-08	4.70068e-06	up	Cucsat.PASA.G17673.T4	3.5	375	394	Cleavage	0.880895	2.1836	0.0311471	0.236379	Cucsat.PASA.G17673	0.0233911	7.63455	0.851031	0.922364	ctg304:168135-179372(-)	protein_coding	GLT1	Glutamate synthase
CAAGGCTGAAACTTAAAGTT	436	cst-novel-miR436	0	20	17.2552	1.81086	5.54326	2.96885e-08	4.70068e-06	up	Cucsat.PASA.G17673.T15	3.5	78	97	Cleavage	0.239868	1.18099	0.238545	0.559373	Cucsat.PASA.G17673	0.0233911	7.63455	0.851031	0.922364	ctg304:168135-179372(-)	protein_coding	GLT1	Glutamate synthase
CAAGGCTGAAACTTAAAGTT	436	cst-novel-miR436	0	20	17.2552	1.81086	5.54326	2.96885e-08	4.70068e-06	up	Cucsat.PASA.G17673.T7	3.5	355	374	Cleavage	0.427245	1.64852	0.0978417	0.386002	Cucsat.PASA.G17673	0.0233911	7.63455	0.851031	0.922364	ctg304:168135-179372(-)	protein_coding	GLT1	Glutamate synthase
CAAGGCTGAAACTTAAAGTT	436	cst-novel-miR436	0	20	17.2552	1.81086	5.54326	2.96885e-08	4.70068e-06	up	Cucsat.PASA.G17673.T10	3.5	375	394	Cleavage	0.237254	1.5667	0.269415	0.588624	Cucsat.PASA.G17673	0.0233911	7.63455	0.851031	0.922364	ctg304:168135-179372(-)	protein_coding	GLT1	Glutamate synthase
CAAGGCTGAAACTTAAAGTT	436	cst-novel-miR436	0	20	17.2552	1.81086	5.54326	2.96885e-08	4.70068e-06	up	Cucsat.PASA.G17673.T1	3.5	498	517	Cleavage	1.76878	2.82897	0.014489	0.169436	Cucsat.PASA.G17673	0.0233911	7.63455	0.851031	0.922364	ctg304:168135-179372(-)	protein_coding	GLT1	Glutamate synthase
CAAGGCTGAAACTTAAAGTT	436	cst-novel-miR436	0	20	17.2552	1.81086	5.54326	2.96885e-08	4.70068e-06	up	Cucsat.PASA.G17673.T30	3.5	498	517	Cleavage	0.570911	1.46895	0.145705	0.457212	Cucsat.PASA.G17673	0.0233911	7.63455	0.851031	0.922364	ctg304:168135-179372(-)	protein_coding	GLT1	Glutamate synthase
CAAGGCTGAAACTTAAAGTT	436	cst-novel-miR436	0	20	17.2552	1.81086	5.54326	2.96885e-08	4.70068e-06	up	Cucsat.PASA.G17673.T26	3.5	338	357	Cleavage	0.503307	1.6088	0.132383	0.438462	Cucsat.PASA.G17673	0.0233911	7.63455	0.851031	0.922364	ctg304:168135-179372(-)	protein_coding	GLT1	Glutamate synthase
CAAGGCTGAAACTTAAAGTT	436	cst-novel-miR436	0	20	17.2552	1.81086	5.54326	2.96885e-08	4.70068e-06	up	Cucsat.PASA.G17673.T19	3.5	355	374	Cleavage	0.296233	1.24638	0.135077	0.442264	Cucsat.PASA.G17673	0.0233911	7.63455	0.851031	0.922364	ctg304:168135-179372(-)	protein_coding	GLT1	Glutamate synthase
CAAGGCTGAAACTTAAAGTT	436	cst-novel-miR436	0	20	17.2552	1.81086	5.54326	2.96885e-08	4.70068e-06	up	Cucsat.PASA.G17673.T9	3.5	78	97	Cleavage	0.306724	0.688518	0.140734	0.450294	Cucsat.PASA.G17673	0.0233911	7.63455	0.851031	0.922364	ctg304:168135-179372(-)	protein_coding	GLT1	Glutamate synthase
CAAGGCTGAAACTTAAAGTT	436	cst-novel-miR436	0	20	17.2552	1.81086	5.54326	2.96885e-08	4.70068e-06	up	Cucsat.PASA.G17673.T6	3.5	373	392	Cleavage	0.568109	1.48592	0.111257	0.407744	Cucsat.PASA.G17673	0.0233911	7.63455	0.851031	0.922364	ctg304:168135-179372(-)	protein_coding	GLT1	Glutamate synthase
CAAGGCTGAAACTTAAAGTT	436	cst-novel-miR436	0	20	17.2552	1.81086	5.54326	2.96885e-08	4.70068e-06	up	Cucsat.PASA.G17673.T29	3.5	394	413	Cleavage	0.315526	1.13049	0.22559	0.547439	Cucsat.PASA.G17673	0.0233911	7.63455	0.851031	0.922364	ctg304:168135-179372(-)	protein_coding	GLT1	Glutamate synthase
CAAGGCTGAAACTTAAAGTT	436	cst-novel-miR436	0	20	17.2552	1.81086	5.54326	2.96885e-08	4.70068e-06	up	Cucsat.PASA.G17673.T31	3.5	365	384	Cleavage	0.137549	0.269452	0.459161	0.732912	Cucsat.PASA.G17673	0.0233911	7.63455	0.851031	0.922364	ctg304:168135-179372(-)	protein_coding	GLT1	Glutamate synthase
CAAGGCTGAAACTTAAAGTT	436	cst-novel-miR436	0	20	17.2552	1.81086	5.54326	2.96885e-08	4.70068e-06	up	Cucsat.PASA.G17673.T5	3.5	395	414	Cleavage	0.278765	1.02316	0.213299	0.535336	Cucsat.PASA.G17673	0.0233911	7.63455	0.851031	0.922364	ctg304:168135-179372(-)	protein_coding	GLT1	Glutamate synthase
CAAGGCTGAAACTTAAAGTT	436	cst-novel-miR436	0	20	17.2552	1.81086	5.54326	2.96885e-08	4.70068e-06	up	Cucsat.PASA.G10147.T2	4	521	540	Translation	0	0	0	0	Cucsat.PASA.G10147	-0.785472	1.80912	0.000383902	0.00579765	ctg1673:6190042-6191316(+)	protein_coding	0	B-cell receptor-associated protein 31-like
CAAGGCTGAAACTTAAAGTT	436	cst-novel-miR436	0	20	17.2552	1.81086	5.54326	2.96885e-08	4.70068e-06	up	Cucsat.PASA.G10147.T1	4	524	543	Translation	-0.725864	1.67915	0.000456187	0.0304122	Cucsat.PASA.G10147	-0.785472	1.80912	0.000383902	0.00579765	ctg1673:6190042-6191316(+)	protein_coding	0	B-cell receptor-associated protein 31-like
CAAGGCTGAAACTTAAAGTT	436	cst-novel-miR436	0	20	17.2552	1.81086	5.54326	2.96885e-08	4.70068e-06	up	Cucsat.PASA.G10350.T4	4	1379	1398	Cleavage	-0.138409	0.305216	0.676772	0.859923	Cucsat.PASA.G10350	0.00278043	8.3401	0.984511	0.991983	ctg1675:327257-340362(-)	protein_coding	0	Component of the ubiquinol-cytochrome c reductase complex (complex III or cytochrome b-c1 complex), which is a respiratory chain that generates an electrochemical potential coupled to ATP synthesis (By similarity)
CAAGGCTGAAACTTAAAGTT	436	cst-novel-miR436	0	20	17.2552	1.81086	5.54326	2.96885e-08	4.70068e-06	up	Cucsat.PASA.G18983.T31	4.5	265	284	Cleavage	-1.68601	-0.135645	0.0325446	0.240827	Cucsat.PASA.G18983	-0.623366	3.81841	7.91042e-05	0.00184214	ctg3473:119795-125557(+)	protein_coding	0	Lysine ketoglutarate reductase trans-splicing related 1
CAAGGCTGAAACTTAAAGTT	436	cst-novel-miR436	0	20	17.2552	1.81086	5.54326	2.96885e-08	4.70068e-06	up	Cucsat.PASA.G18983.T21	4.5	281	300	Cleavage	-1.10941	-0.508572	0.0808493	0.355498	Cucsat.PASA.G18983	-0.623366	3.81841	7.91042e-05	0.00184214	ctg3473:119795-125557(+)	protein_coding	0	Lysine ketoglutarate reductase trans-splicing related 1
CAAGGCTGAAACTTAAAGTT	436	cst-novel-miR436	0	20	17.2552	1.81086	5.54326	2.96885e-08	4.70068e-06	up	Cucsat.PASA.G18983.T43	4.5	252	271	Cleavage	0	0	0	0	Cucsat.PASA.G18983	-0.623366	3.81841	7.91042e-05	0.00184214	ctg3473:119795-125557(+)	protein_coding	0	Lysine ketoglutarate reductase trans-splicing related 1
CAAGGCTGAAACTTAAAGTT	436	cst-novel-miR436	0	20	17.2552	1.81086	5.54326	2.96885e-08	4.70068e-06	up	Cucsat.PASA.G18983.T45	4.5	265	284	Cleavage	0	0	0	0	Cucsat.PASA.G18983	-0.623366	3.81841	7.91042e-05	0.00184214	ctg3473:119795-125557(+)	protein_coding	0	Lysine ketoglutarate reductase trans-splicing related 1
CAAGGCTGAAACTTAAAGTT	436	cst-novel-miR436	0	20	17.2552	1.81086	5.54326	2.96885e-08	4.70068e-06	up	Cucsat.PASA.G18983.T49	4.5	526	545	Cleavage	0	0	0	0	Cucsat.PASA.G18983	-0.623366	3.81841	7.91042e-05	0.00184214	ctg3473:119795-125557(+)	protein_coding	0	Lysine ketoglutarate reductase trans-splicing related 1
CAAGGCTGAAACTTAAAGTT	436	cst-novel-miR436	0	20	17.2552	1.81086	5.54326	2.96885e-08	4.70068e-06	up	Cucsat.PASA.G2311.T6	5	1562	1581	Cleavage	0	0	0	0	Cucsat.PASA.G2311	-0.0781775	4.01488	0.407598	0.612831	ctg1002:3418034-3425876(+)	protein_coding	0	0
AATTTTACTTAAGATGAACCGAGA	246	cst-novel-miR246	0	24	3.14007	2.11354	4.35694	1.31896e-05	0.00104417	up	Cucsat.PASA.G16225.T22	2	499	522	Cleavage	0	0	0	0	Cucsat.PASA.G16225	-0.0760268	4.51862	0.741408	0.860592	ctg2231:646027-651983(+)	protein_coding	0	Pentatricopeptide repeat-containing protein
AATTTTACTTAAGATGAACCGAGA	246	cst-novel-miR246	0	24	3.14007	2.11354	4.35694	1.31896e-05	0.00104417	up	Cucsat.PASA.G16225.T23	2	538	561	Cleavage	0	0	0	0	Cucsat.PASA.G16225	-0.0760268	4.51862	0.741408	0.860592	ctg2231:646027-651983(+)	protein_coding	0	Pentatricopeptide repeat-containing protein
AATTTTACTTAAGATGAACCGAGA	246	cst-novel-miR246	0	24	3.14007	2.11354	4.35694	1.31896e-05	0.00104417	up	Cucsat.PASA.G16225.T11	2	3954	3977	Cleavage	0.143674	-0.315118	0.562235	0.796525	Cucsat.PASA.G16225	-0.0760268	4.51862	0.741408	0.860592	ctg2231:646027-651983(+)	protein_coding	0	Pentatricopeptide repeat-containing protein
AATTTTACTTAAGATGAACCGAGA	246	cst-novel-miR246	0	24	3.14007	2.11354	4.35694	1.31896e-05	0.00104417	up	Cucsat.PASA.G16225.T18	2	3842	3865	Cleavage	-0.153258	-0.731244	0.497897	0.758529	Cucsat.PASA.G16225	-0.0760268	4.51862	0.741408	0.860592	ctg2231:646027-651983(+)	protein_coding	0	Pentatricopeptide repeat-containing protein
AATTTTACTTAAGATGAACCGAGA	246	cst-novel-miR246	0	24	3.14007	2.11354	4.35694	1.31896e-05	0.00104417	up	Cucsat.PASA.G16225.T5	2	3954	3977	Cleavage	-0.0515012	-0.554477	0.827065	0.931426	Cucsat.PASA.G16225	-0.0760268	4.51862	0.741408	0.860592	ctg2231:646027-651983(+)	protein_coding	0	Pentatricopeptide repeat-containing protein
AATTTTACTTAAGATGAACCGAGA	246	cst-novel-miR246	0	24	3.14007	2.11354	4.35694	1.31896e-05	0.00104417	up	Cucsat.PASA.G16225.T6	2	4114	4137	Cleavage	0.242095	-0.508418	0.328636	0.637773	Cucsat.PASA.G16225	-0.0760268	4.51862	0.741408	0.860592	ctg2231:646027-651983(+)	protein_coding	0	Pentatricopeptide repeat-containing protein
AATTTTACTTAAGATGAACCGAGA	246	cst-novel-miR246	0	24	3.14007	2.11354	4.35694	1.31896e-05	0.00104417	up	Cucsat.PASA.G16225.T8	2	4114	4137	Cleavage	0.20339	-0.568936	0.370644	0.670268	Cucsat.PASA.G16225	-0.0760268	4.51862	0.741408	0.860592	ctg2231:646027-651983(+)	protein_coding	0	Pentatricopeptide repeat-containing protein
AATTTTACTTAAGATGAACCGAGA	246	cst-novel-miR246	0	24	3.14007	2.11354	4.35694	1.31896e-05	0.00104417	up	Cucsat.PASA.G16225.T2	2	4114	4137	Cleavage	0.0740368	-0.701635	0.722772	0.883438	Cucsat.PASA.G16225	-0.0760268	4.51862	0.741408	0.860592	ctg2231:646027-651983(+)	protein_coding	0	Pentatricopeptide repeat-containing protein
AATTTTACTTAAGATGAACCGAGA	246	cst-novel-miR246	0	24	3.14007	2.11354	4.35694	1.31896e-05	0.00104417	up	Cucsat.PASA.G16225.T26	2	4114	4137	Cleavage	-0.0499525	-0.563556	0.845716	0.940019	Cucsat.PASA.G16225	-0.0760268	4.51862	0.741408	0.860592	ctg2231:646027-651983(+)	protein_coding	0	Pentatricopeptide repeat-containing protein
AATTTTACTTAAGATGAACCGAGA	246	cst-novel-miR246	0	24	3.14007	2.11354	4.35694	1.31896e-05	0.00104417	up	Cucsat.PASA.G16225.T10	2	4114	4137	Cleavage	0	0	0	0	Cucsat.PASA.G16225	-0.0760268	4.51862	0.741408	0.860592	ctg2231:646027-651983(+)	protein_coding	0	Pentatricopeptide repeat-containing protein
AATTTTACTTAAGATGAACCGAGA	246	cst-novel-miR246	0	24	3.14007	2.11354	4.35694	1.31896e-05	0.00104417	up	Cucsat.PASA.G16225.T35	2	4191	4214	Cleavage	0	0	0	0	Cucsat.PASA.G16225	-0.0760268	4.51862	0.741408	0.860592	ctg2231:646027-651983(+)	protein_coding	0	Pentatricopeptide repeat-containing protein
AATTTTACTTAAGATGAACCGAGA	246	cst-novel-miR246	0	24	3.14007	2.11354	4.35694	1.31896e-05	0.00104417	up	Cucsat.PASA.G16225.T9	2	4114	4137	Cleavage	0	0	0	0	Cucsat.PASA.G16225	-0.0760268	4.51862	0.741408	0.860592	ctg2231:646027-651983(+)	protein_coding	0	Pentatricopeptide repeat-containing protein
AATTTTACTTAAGATGAACCGAGA	246	cst-novel-miR246	0	24	3.14007	2.11354	4.35694	1.31896e-05	0.00104417	up	Cucsat.PASA.G16225.T7	2	4114	4137	Cleavage	-0.0681026	-0.581256	0.73707	0.890372	Cucsat.PASA.G16225	-0.0760268	4.51862	0.741408	0.860592	ctg2231:646027-651983(+)	protein_coding	0	Pentatricopeptide repeat-containing protein
AATTTTACTTAAGATGAACCGAGA	246	cst-novel-miR246	0	24	3.14007	2.11354	4.35694	1.31896e-05	0.00104417	up	Cucsat.PASA.G16225.T44	2	4168	4191	Cleavage	0	0	0	0	Cucsat.PASA.G16225	-0.0760268	4.51862	0.741408	0.860592	ctg2231:646027-651983(+)	protein_coding	0	Pentatricopeptide repeat-containing protein
AATTTTACTTAAGATGAACCGAGA	246	cst-novel-miR246	0	24	3.14007	2.11354	4.35694	1.31896e-05	0.00104417	up	Cucsat.PASA.G16225.T1	2	4122	4145	Cleavage	-0.0469307	-0.673938	0.814509	0.925826	Cucsat.PASA.G16225	-0.0760268	4.51862	0.741408	0.860592	ctg2231:646027-651983(+)	protein_coding	0	Pentatricopeptide repeat-containing protein
AATTTTACTTAAGATGAACCGAGA	246	cst-novel-miR246	0	24	3.14007	2.11354	4.35694	1.31896e-05	0.00104417	up	Cucsat.PASA.G14826.T17	2.5	6863	6886	Cleavage	0.110792	2.03422	0.730657	0.886911	Cucsat.PASA.G14826	-0.0303364	8.21058	0.696498	0.832079	ctg1869:5487624-5497901(+)	protein_coding	0	(E 0.0) protein kinase family protein
AATTTTACTTAAGATGAACCGAGA	246	cst-novel-miR246	0	24	3.14007	2.11354	4.35694	1.31896e-05	0.00104417	up	Cucsat.PASA.G12820.T5	3	278	301	Translation	0	0	0	0	Cucsat.PASA.G12820	-0.110941	-0.517121	0.6166	0.775157	ctg1838:5161152-5162310(-)	protein_coding	0	0
AATTTTACTTAAGATGAACCGAGA	246	cst-novel-miR246	0	24	3.14007	2.11354	4.35694	1.31896e-05	0.00104417	up	Cucsat.PASA.G12820.T7	3	287	310	Translation	0	0	0	0	Cucsat.PASA.G12820	-0.110941	-0.517121	0.6166	0.775157	ctg1838:5161152-5162310(-)	protein_coding	0	0
AATTTTACTTAAGATGAACCGAGA	246	cst-novel-miR246	0	24	3.14007	2.11354	4.35694	1.31896e-05	0.00104417	up	Cucsat.PASA.G12820.T8	3	259	282	Translation	0	0	0	0	Cucsat.PASA.G12820	-0.110941	-0.517121	0.6166	0.775157	ctg1838:5161152-5162310(-)	protein_coding	0	0
AATTTTACTTAAGATGAACCGAGA	246	cst-novel-miR246	0	24	3.14007	2.11354	4.35694	1.31896e-05	0.00104417	up	Cucsat.PASA.G12820.T1	3	291	314	Translation	0	0	0	0	Cucsat.PASA.G12820	-0.110941	-0.517121	0.6166	0.775157	ctg1838:5161152-5162310(-)	protein_coding	0	0
AATTTTACTTAAGATGAACCGAGA	246	cst-novel-miR246	0	24	3.14007	2.11354	4.35694	1.31896e-05	0.00104417	up	Cucsat.PASA.G12820.T9	3	259	282	Translation	0	0	0	0	Cucsat.PASA.G12820	-0.110941	-0.517121	0.6166	0.775157	ctg1838:5161152-5162310(-)	protein_coding	0	0
AATTTTACTTAAGATGAACCGAGA	246	cst-novel-miR246	0	24	3.14007	2.11354	4.35694	1.31896e-05	0.00104417	up	Cucsat.PASA.G12820.T2	3	287	310	Translation	0	0	0	0	Cucsat.PASA.G12820	-0.110941	-0.517121	0.6166	0.775157	ctg1838:5161152-5162310(-)	protein_coding	0	0
AATTTTACTTAAGATGAACCGAGA	246	cst-novel-miR246	0	24	3.14007	2.11354	4.35694	1.31896e-05	0.00104417	up	Cucsat.PASA.G5987.T132	3	159	182	Cleavage	0	0	0	0	Cucsat.PASA.G5987	-0.0835241	4.38841	0.302197	0.51124	ctg1425:108982-116056(-)	protein_coding	0	4-phosphopantetheinyl transferase
AATTTTACTTAAGATGAACCGAGA	246	cst-novel-miR246	0	24	3.14007	2.11354	4.35694	1.31896e-05	0.00104417	up	Cucsat.PASA.G5987.T123	3	63	86	Cleavage	0	0	0	0	Cucsat.PASA.G5987	-0.0835241	4.38841	0.302197	0.51124	ctg1425:108982-116056(-)	protein_coding	0	4-phosphopantetheinyl transferase
AATTTTACTTAAGATGAACCGAGA	246	cst-novel-miR246	0	24	3.14007	2.11354	4.35694	1.31896e-05	0.00104417	up	Cucsat.PASA.G5987.T61	3	677	700	Cleavage	0	0	0	0	Cucsat.PASA.G5987	-0.0835241	4.38841	0.302197	0.51124	ctg1425:108982-116056(-)	protein_coding	0	4-phosphopantetheinyl transferase
AATTTTACTTAAGATGAACCGAGA	246	cst-novel-miR246	0	24	3.14007	2.11354	4.35694	1.31896e-05	0.00104417	up	Cucsat.PASA.G5987.T110	3	675	698	Cleavage	0	0	0	0	Cucsat.PASA.G5987	-0.0835241	4.38841	0.302197	0.51124	ctg1425:108982-116056(-)	protein_coding	0	4-phosphopantetheinyl transferase
AATTTTACTTAAGATGAACCGAGA	246	cst-novel-miR246	0	24	3.14007	2.11354	4.35694	1.31896e-05	0.00104417	up	Cucsat.PASA.G5987.T44	3	654	677	Cleavage	0	0	0	0	Cucsat.PASA.G5987	-0.0835241	4.38841	0.302197	0.51124	ctg1425:108982-116056(-)	protein_coding	0	4-phosphopantetheinyl transferase
AATTTTACTTAAGATGAACCGAGA	246	cst-novel-miR246	0	24	3.14007	2.11354	4.35694	1.31896e-05	0.00104417	up	Cucsat.PASA.G5987.T79	3	675	698	Cleavage	0	0	0	0	Cucsat.PASA.G5987	-0.0835241	4.38841	0.302197	0.51124	ctg1425:108982-116056(-)	protein_coding	0	4-phosphopantetheinyl transferase
AATTTTACTTAAGATGAACCGAGA	246	cst-novel-miR246	0	24	3.14007	2.11354	4.35694	1.31896e-05	0.00104417	up	Cucsat.PASA.G5987.T21	3	421	444	Cleavage	0	0	0	0	Cucsat.PASA.G5987	-0.0835241	4.38841	0.302197	0.51124	ctg1425:108982-116056(-)	protein_coding	0	4-phosphopantetheinyl transferase
AATTTTACTTAAGATGAACCGAGA	246	cst-novel-miR246	0	24	3.14007	2.11354	4.35694	1.31896e-05	0.00104417	up	Cucsat.PASA.G5987.T35	3	654	677	Cleavage	0	0	0	0	Cucsat.PASA.G5987	-0.0835241	4.38841	0.302197	0.51124	ctg1425:108982-116056(-)	protein_coding	0	4-phosphopantetheinyl transferase
AATTTTACTTAAGATGAACCGAGA	246	cst-novel-miR246	0	24	3.14007	2.11354	4.35694	1.31896e-05	0.00104417	up	Cucsat.PASA.G5987.T40	3	660	683	Cleavage	0	0	0	0	Cucsat.PASA.G5987	-0.0835241	4.38841	0.302197	0.51124	ctg1425:108982-116056(-)	protein_coding	0	4-phosphopantetheinyl transferase
AATTTTACTTAAGATGAACCGAGA	246	cst-novel-miR246	0	24	3.14007	2.11354	4.35694	1.31896e-05	0.00104417	up	Cucsat.PASA.G5987.T67	3	654	677	Cleavage	0	0	0	0	Cucsat.PASA.G5987	-0.0835241	4.38841	0.302197	0.51124	ctg1425:108982-116056(-)	protein_coding	0	4-phosphopantetheinyl transferase
AATTTTACTTAAGATGAACCGAGA	246	cst-novel-miR246	0	24	3.14007	2.11354	4.35694	1.31896e-05	0.00104417	up	Cucsat.PASA.G5987.T106	3	654	677	Cleavage	0	0	0	0	Cucsat.PASA.G5987	-0.0835241	4.38841	0.302197	0.51124	ctg1425:108982-116056(-)	protein_coding	0	4-phosphopantetheinyl transferase
AATTTTACTTAAGATGAACCGAGA	246	cst-novel-miR246	0	24	3.14007	2.11354	4.35694	1.31896e-05	0.00104417	up	Cucsat.PASA.G5987.T88	3	654	677	Cleavage	0	0	0	0	Cucsat.PASA.G5987	-0.0835241	4.38841	0.302197	0.51124	ctg1425:108982-116056(-)	protein_coding	0	4-phosphopantetheinyl transferase
AATTTTACTTAAGATGAACCGAGA	246	cst-novel-miR246	0	24	3.14007	2.11354	4.35694	1.31896e-05	0.00104417	up	Cucsat.PASA.G5987.T78	3	654	677	Cleavage	0	0	0	0	Cucsat.PASA.G5987	-0.0835241	4.38841	0.302197	0.51124	ctg1425:108982-116056(-)	protein_coding	0	4-phosphopantetheinyl transferase
AATTTTACTTAAGATGAACCGAGA	246	cst-novel-miR246	0	24	3.14007	2.11354	4.35694	1.31896e-05	0.00104417	up	Cucsat.PASA.G5987.T108	3	654	677	Cleavage	0	0	0	0	Cucsat.PASA.G5987	-0.0835241	4.38841	0.302197	0.51124	ctg1425:108982-116056(-)	protein_coding	0	4-phosphopantetheinyl transferase
AATTTTACTTAAGATGAACCGAGA	246	cst-novel-miR246	0	24	3.14007	2.11354	4.35694	1.31896e-05	0.00104417	up	Cucsat.PASA.G5987.T39	3	654	677	Cleavage	0	0	0	0	Cucsat.PASA.G5987	-0.0835241	4.38841	0.302197	0.51124	ctg1425:108982-116056(-)	protein_coding	0	4-phosphopantetheinyl transferase
AATTTTACTTAAGATGAACCGAGA	246	cst-novel-miR246	0	24	3.14007	2.11354	4.35694	1.31896e-05	0.00104417	up	Cucsat.PASA.G5987.T64	3	658	681	Cleavage	0	0	0	0	Cucsat.PASA.G5987	-0.0835241	4.38841	0.302197	0.51124	ctg1425:108982-116056(-)	protein_coding	0	4-phosphopantetheinyl transferase
AATTTTACTTAAGATGAACCGAGA	246	cst-novel-miR246	0	24	3.14007	2.11354	4.35694	1.31896e-05	0.00104417	up	Cucsat.PASA.G5987.T69	3	654	677	Cleavage	0	0	0	0	Cucsat.PASA.G5987	-0.0835241	4.38841	0.302197	0.51124	ctg1425:108982-116056(-)	protein_coding	0	4-phosphopantetheinyl transferase
AATTTTACTTAAGATGAACCGAGA	246	cst-novel-miR246	0	24	3.14007	2.11354	4.35694	1.31896e-05	0.00104417	up	Cucsat.PASA.G5987.T109	3	651	674	Cleavage	0	0	0	0	Cucsat.PASA.G5987	-0.0835241	4.38841	0.302197	0.51124	ctg1425:108982-116056(-)	protein_coding	0	4-phosphopantetheinyl transferase
AATTTTACTTAAGATGAACCGAGA	246	cst-novel-miR246	0	24	3.14007	2.11354	4.35694	1.31896e-05	0.00104417	up	Cucsat.PASA.G5987.T84	3	654	677	Cleavage	0	0	0	0	Cucsat.PASA.G5987	-0.0835241	4.38841	0.302197	0.51124	ctg1425:108982-116056(-)	protein_coding	0	4-phosphopantetheinyl transferase
AATTTTACTTAAGATGAACCGAGA	246	cst-novel-miR246	0	24	3.14007	2.11354	4.35694	1.31896e-05	0.00104417	up	Cucsat.PASA.G5987.T7	3	654	677	Cleavage	0	0	0	0	Cucsat.PASA.G5987	-0.0835241	4.38841	0.302197	0.51124	ctg1425:108982-116056(-)	protein_coding	0	4-phosphopantetheinyl transferase
AATTTTACTTAAGATGAACCGAGA	246	cst-novel-miR246	0	24	3.14007	2.11354	4.35694	1.31896e-05	0.00104417	up	Cucsat.PASA.G5987.T27	3	654	677	Cleavage	0	0	0	0	Cucsat.PASA.G5987	-0.0835241	4.38841	0.302197	0.51124	ctg1425:108982-116056(-)	protein_coding	0	4-phosphopantetheinyl transferase
AATTTTACTTAAGATGAACCGAGA	246	cst-novel-miR246	0	24	3.14007	2.11354	4.35694	1.31896e-05	0.00104417	up	Cucsat.PASA.G5987.T5	3	654	677	Cleavage	0	0	0	0	Cucsat.PASA.G5987	-0.0835241	4.38841	0.302197	0.51124	ctg1425:108982-116056(-)	protein_coding	0	4-phosphopantetheinyl transferase
AATTTTACTTAAGATGAACCGAGA	246	cst-novel-miR246	0	24	3.14007	2.11354	4.35694	1.31896e-05	0.00104417	up	Cucsat.PASA.G5987.T8	3	654	677	Cleavage	0	0	0	0	Cucsat.PASA.G5987	-0.0835241	4.38841	0.302197	0.51124	ctg1425:108982-116056(-)	protein_coding	0	4-phosphopantetheinyl transferase
AATTTTACTTAAGATGAACCGAGA	246	cst-novel-miR246	0	24	3.14007	2.11354	4.35694	1.31896e-05	0.00104417	up	Cucsat.PASA.G5987.T83	3	654	677	Cleavage	0	0	0	0	Cucsat.PASA.G5987	-0.0835241	4.38841	0.302197	0.51124	ctg1425:108982-116056(-)	protein_coding	0	4-phosphopantetheinyl transferase
AATTTTACTTAAGATGAACCGAGA	246	cst-novel-miR246	0	24	3.14007	2.11354	4.35694	1.31896e-05	0.00104417	up	Cucsat.PASA.G5987.T91	3	691	714	Cleavage	0	0	0	0	Cucsat.PASA.G5987	-0.0835241	4.38841	0.302197	0.51124	ctg1425:108982-116056(-)	protein_coding	0	4-phosphopantetheinyl transferase
AATTTTACTTAAGATGAACCGAGA	246	cst-novel-miR246	0	24	3.14007	2.11354	4.35694	1.31896e-05	0.00104417	up	Cucsat.PASA.G5987.T51	3	691	714	Cleavage	0	0	0	0	Cucsat.PASA.G5987	-0.0835241	4.38841	0.302197	0.51124	ctg1425:108982-116056(-)	protein_coding	0	4-phosphopantetheinyl transferase
AATTTTACTTAAGATGAACCGAGA	246	cst-novel-miR246	0	24	3.14007	2.11354	4.35694	1.31896e-05	0.00104417	up	Cucsat.PASA.G5987.T58	3	691	714	Cleavage	0	0	0	0	Cucsat.PASA.G5987	-0.0835241	4.38841	0.302197	0.51124	ctg1425:108982-116056(-)	protein_coding	0	4-phosphopantetheinyl transferase
AATTTTACTTAAGATGAACCGAGA	246	cst-novel-miR246	0	24	3.14007	2.11354	4.35694	1.31896e-05	0.00104417	up	Cucsat.PASA.G5987.T55	3	691	714	Cleavage	0	0	0	0	Cucsat.PASA.G5987	-0.0835241	4.38841	0.302197	0.51124	ctg1425:108982-116056(-)	protein_coding	0	4-phosphopantetheinyl transferase
AATTTTACTTAAGATGAACCGAGA	246	cst-novel-miR246	0	24	3.14007	2.11354	4.35694	1.31896e-05	0.00104417	up	Cucsat.PASA.G5987.T20	3	691	714	Cleavage	0	0	0	0	Cucsat.PASA.G5987	-0.0835241	4.38841	0.302197	0.51124	ctg1425:108982-116056(-)	protein_coding	0	4-phosphopantetheinyl transferase
AATTTTACTTAAGATGAACCGAGA	246	cst-novel-miR246	0	24	3.14007	2.11354	4.35694	1.31896e-05	0.00104417	up	Cucsat.PASA.G5987.T29	3	691	714	Cleavage	0	0	0	0	Cucsat.PASA.G5987	-0.0835241	4.38841	0.302197	0.51124	ctg1425:108982-116056(-)	protein_coding	0	4-phosphopantetheinyl transferase
AATTTTACTTAAGATGAACCGAGA	246	cst-novel-miR246	0	24	3.14007	2.11354	4.35694	1.31896e-05	0.00104417	up	Cucsat.PASA.G5987.T4	3	691	714	Cleavage	0	0	0	0	Cucsat.PASA.G5987	-0.0835241	4.38841	0.302197	0.51124	ctg1425:108982-116056(-)	protein_coding	0	4-phosphopantetheinyl transferase
AATTTTACTTAAGATGAACCGAGA	246	cst-novel-miR246	0	24	3.14007	2.11354	4.35694	1.31896e-05	0.00104417	up	Cucsat.PASA.G5987.T30	3	691	714	Cleavage	0	0	0	0	Cucsat.PASA.G5987	-0.0835241	4.38841	0.302197	0.51124	ctg1425:108982-116056(-)	protein_coding	0	4-phosphopantetheinyl transferase
AATTTTACTTAAGATGAACCGAGA	246	cst-novel-miR246	0	24	3.14007	2.11354	4.35694	1.31896e-05	0.00104417	up	Cucsat.PASA.G5987.T52	3	691	714	Cleavage	0	0	0	0	Cucsat.PASA.G5987	-0.0835241	4.38841	0.302197	0.51124	ctg1425:108982-116056(-)	protein_coding	0	4-phosphopantetheinyl transferase
AATTTTACTTAAGATGAACCGAGA	246	cst-novel-miR246	0	24	3.14007	2.11354	4.35694	1.31896e-05	0.00104417	up	Cucsat.PASA.G5987.T89	3	691	714	Cleavage	0	0	0	0	Cucsat.PASA.G5987	-0.0835241	4.38841	0.302197	0.51124	ctg1425:108982-116056(-)	protein_coding	0	4-phosphopantetheinyl transferase
AATTTTACTTAAGATGAACCGAGA	246	cst-novel-miR246	0	24	3.14007	2.11354	4.35694	1.31896e-05	0.00104417	up	Cucsat.PASA.G5987.T53	3	691	714	Cleavage	0	0	0	0	Cucsat.PASA.G5987	-0.0835241	4.38841	0.302197	0.51124	ctg1425:108982-116056(-)	protein_coding	0	4-phosphopantetheinyl transferase
AATTTTACTTAAGATGAACCGAGA	246	cst-novel-miR246	0	24	3.14007	2.11354	4.35694	1.31896e-05	0.00104417	up	Cucsat.PASA.G5987.T96	3	691	714	Cleavage	0	0	0	0	Cucsat.PASA.G5987	-0.0835241	4.38841	0.302197	0.51124	ctg1425:108982-116056(-)	protein_coding	0	4-phosphopantetheinyl transferase
AATTTTACTTAAGATGAACCGAGA	246	cst-novel-miR246	0	24	3.14007	2.11354	4.35694	1.31896e-05	0.00104417	up	Cucsat.PASA.G5987.T34	3	691	714	Cleavage	0	0	0	0	Cucsat.PASA.G5987	-0.0835241	4.38841	0.302197	0.51124	ctg1425:108982-116056(-)	protein_coding	0	4-phosphopantetheinyl transferase
AATTTTACTTAAGATGAACCGAGA	246	cst-novel-miR246	0	24	3.14007	2.11354	4.35694	1.31896e-05	0.00104417	up	Cucsat.PASA.G5987.T76	3	691	714	Cleavage	0	0	0	0	Cucsat.PASA.G5987	-0.0835241	4.38841	0.302197	0.51124	ctg1425:108982-116056(-)	protein_coding	0	4-phosphopantetheinyl transferase
AATTTTACTTAAGATGAACCGAGA	246	cst-novel-miR246	0	24	3.14007	2.11354	4.35694	1.31896e-05	0.00104417	up	Cucsat.PASA.G5987.T25	3	691	714	Cleavage	0	0	0	0	Cucsat.PASA.G5987	-0.0835241	4.38841	0.302197	0.51124	ctg1425:108982-116056(-)	protein_coding	0	4-phosphopantetheinyl transferase
AATTTTACTTAAGATGAACCGAGA	246	cst-novel-miR246	0	24	3.14007	2.11354	4.35694	1.31896e-05	0.00104417	up	Cucsat.PASA.G5987.T9	3	691	714	Cleavage	0	0	0	0	Cucsat.PASA.G5987	-0.0835241	4.38841	0.302197	0.51124	ctg1425:108982-116056(-)	protein_coding	0	4-phosphopantetheinyl transferase
AATTTTACTTAAGATGAACCGAGA	246	cst-novel-miR246	0	24	3.14007	2.11354	4.35694	1.31896e-05	0.00104417	up	Cucsat.PASA.G5987.T10	3	691	714	Cleavage	0	0	0	0	Cucsat.PASA.G5987	-0.0835241	4.38841	0.302197	0.51124	ctg1425:108982-116056(-)	protein_coding	0	4-phosphopantetheinyl transferase
AATTTTACTTAAGATGAACCGAGA	246	cst-novel-miR246	0	24	3.14007	2.11354	4.35694	1.31896e-05	0.00104417	up	Cucsat.PASA.G5987.T73	3	691	714	Cleavage	0	0	0	0	Cucsat.PASA.G5987	-0.0835241	4.38841	0.302197	0.51124	ctg1425:108982-116056(-)	protein_coding	0	4-phosphopantetheinyl transferase
AATTTTACTTAAGATGAACCGAGA	246	cst-novel-miR246	0	24	3.14007	2.11354	4.35694	1.31896e-05	0.00104417	up	Cucsat.PASA.G5987.T38	3	691	714	Cleavage	0	0	0	0	Cucsat.PASA.G5987	-0.0835241	4.38841	0.302197	0.51124	ctg1425:108982-116056(-)	protein_coding	0	4-phosphopantetheinyl transferase
AATTTTACTTAAGATGAACCGAGA	246	cst-novel-miR246	0	24	3.14007	2.11354	4.35694	1.31896e-05	0.00104417	up	Cucsat.PASA.G5987.T59	3	690	713	Cleavage	0	0	0	0	Cucsat.PASA.G5987	-0.0835241	4.38841	0.302197	0.51124	ctg1425:108982-116056(-)	protein_coding	0	4-phosphopantetheinyl transferase
AATTTTACTTAAGATGAACCGAGA	246	cst-novel-miR246	0	24	3.14007	2.11354	4.35694	1.31896e-05	0.00104417	up	Cucsat.PASA.G5987.T87	3	691	714	Cleavage	0	0	0	0	Cucsat.PASA.G5987	-0.0835241	4.38841	0.302197	0.51124	ctg1425:108982-116056(-)	protein_coding	0	4-phosphopantetheinyl transferase
AATTTTACTTAAGATGAACCGAGA	246	cst-novel-miR246	0	24	3.14007	2.11354	4.35694	1.31896e-05	0.00104417	up	Cucsat.PASA.G5987.T50	3	691	714	Cleavage	0	0	0	0	Cucsat.PASA.G5987	-0.0835241	4.38841	0.302197	0.51124	ctg1425:108982-116056(-)	protein_coding	0	4-phosphopantetheinyl transferase
AATTTTACTTAAGATGAACCGAGA	246	cst-novel-miR246	0	24	3.14007	2.11354	4.35694	1.31896e-05	0.00104417	up	Cucsat.PASA.G5987.T41	3	690	713	Cleavage	0	0	0	0	Cucsat.PASA.G5987	-0.0835241	4.38841	0.302197	0.51124	ctg1425:108982-116056(-)	protein_coding	0	4-phosphopantetheinyl transferase
AATTTTACTTAAGATGAACCGAGA	246	cst-novel-miR246	0	24	3.14007	2.11354	4.35694	1.31896e-05	0.00104417	up	Cucsat.PASA.G5987.T62	3	690	713	Cleavage	0	0	0	0	Cucsat.PASA.G5987	-0.0835241	4.38841	0.302197	0.51124	ctg1425:108982-116056(-)	protein_coding	0	4-phosphopantetheinyl transferase
AATTTTACTTAAGATGAACCGAGA	246	cst-novel-miR246	0	24	3.14007	2.11354	4.35694	1.31896e-05	0.00104417	up	Cucsat.PASA.G5987.T2	3	691	714	Cleavage	0	0	0	0	Cucsat.PASA.G5987	-0.0835241	4.38841	0.302197	0.51124	ctg1425:108982-116056(-)	protein_coding	0	4-phosphopantetheinyl transferase
AATTTTACTTAAGATGAACCGAGA	246	cst-novel-miR246	0	24	3.14007	2.11354	4.35694	1.31896e-05	0.00104417	up	Cucsat.PASA.G5987.T17	3	691	714	Cleavage	0	0	0	0	Cucsat.PASA.G5987	-0.0835241	4.38841	0.302197	0.51124	ctg1425:108982-116056(-)	protein_coding	0	4-phosphopantetheinyl transferase
AATTTTACTTAAGATGAACCGAGA	246	cst-novel-miR246	0	24	3.14007	2.11354	4.35694	1.31896e-05	0.00104417	up	Cucsat.PASA.G5987.T24	3	691	714	Cleavage	0	0	0	0	Cucsat.PASA.G5987	-0.0835241	4.38841	0.302197	0.51124	ctg1425:108982-116056(-)	protein_coding	0	4-phosphopantetheinyl transferase
AATTTTACTTAAGATGAACCGAGA	246	cst-novel-miR246	0	24	3.14007	2.11354	4.35694	1.31896e-05	0.00104417	up	Cucsat.PASA.G5987.T1	3	691	714	Cleavage	0	0	0	0	Cucsat.PASA.G5987	-0.0835241	4.38841	0.302197	0.51124	ctg1425:108982-116056(-)	protein_coding	0	4-phosphopantetheinyl transferase
AATTTTACTTAAGATGAACCGAGA	246	cst-novel-miR246	0	24	3.14007	2.11354	4.35694	1.31896e-05	0.00104417	up	Cucsat.PASA.G5987.T13	3	691	714	Cleavage	0	0	0	0	Cucsat.PASA.G5987	-0.0835241	4.38841	0.302197	0.51124	ctg1425:108982-116056(-)	protein_coding	0	4-phosphopantetheinyl transferase
AATTTTACTTAAGATGAACCGAGA	246	cst-novel-miR246	0	24	3.14007	2.11354	4.35694	1.31896e-05	0.00104417	up	Cucsat.PASA.G5987.T66	3	691	714	Cleavage	0	0	0	0	Cucsat.PASA.G5987	-0.0835241	4.38841	0.302197	0.51124	ctg1425:108982-116056(-)	protein_coding	0	4-phosphopantetheinyl transferase
AATTTTACTTAAGATGAACCGAGA	246	cst-novel-miR246	0	24	3.14007	2.11354	4.35694	1.31896e-05	0.00104417	up	Cucsat.PASA.G5987.T103	3	682	705	Cleavage	0	0	0	0	Cucsat.PASA.G5987	-0.0835241	4.38841	0.302197	0.51124	ctg1425:108982-116056(-)	protein_coding	0	4-phosphopantetheinyl transferase
AATTTTACTTAAGATGAACCGAGA	246	cst-novel-miR246	0	24	3.14007	2.11354	4.35694	1.31896e-05	0.00104417	up	Cucsat.PASA.G5987.T72	3	690	713	Cleavage	0	0	0	0	Cucsat.PASA.G5987	-0.0835241	4.38841	0.302197	0.51124	ctg1425:108982-116056(-)	protein_coding	0	4-phosphopantetheinyl transferase
AATTTTACTTAAGATGAACCGAGA	246	cst-novel-miR246	0	24	3.14007	2.11354	4.35694	1.31896e-05	0.00104417	up	Cucsat.PASA.G5987.T32	3	690	713	Cleavage	0	0	0	0	Cucsat.PASA.G5987	-0.0835241	4.38841	0.302197	0.51124	ctg1425:108982-116056(-)	protein_coding	0	4-phosphopantetheinyl transferase
AATTTTACTTAAGATGAACCGAGA	246	cst-novel-miR246	0	24	3.14007	2.11354	4.35694	1.31896e-05	0.00104417	up	Cucsat.PASA.G5987.T120	3	690	713	Cleavage	0	0	0	0	Cucsat.PASA.G5987	-0.0835241	4.38841	0.302197	0.51124	ctg1425:108982-116056(-)	protein_coding	0	4-phosphopantetheinyl transferase
AATTTTACTTAAGATGAACCGAGA	246	cst-novel-miR246	0	24	3.14007	2.11354	4.35694	1.31896e-05	0.00104417	up	Cucsat.PASA.G5987.T33	3	691	714	Cleavage	0	0	0	0	Cucsat.PASA.G5987	-0.0835241	4.38841	0.302197	0.51124	ctg1425:108982-116056(-)	protein_coding	0	4-phosphopantetheinyl transferase
AATTTTACTTAAGATGAACCGAGA	246	cst-novel-miR246	0	24	3.14007	2.11354	4.35694	1.31896e-05	0.00104417	up	Cucsat.PASA.G5987.T3	3	691	714	Cleavage	0	0	0	0	Cucsat.PASA.G5987	-0.0835241	4.38841	0.302197	0.51124	ctg1425:108982-116056(-)	protein_coding	0	4-phosphopantetheinyl transferase
AATTTTACTTAAGATGAACCGAGA	246	cst-novel-miR246	0	24	3.14007	2.11354	4.35694	1.31896e-05	0.00104417	up	Cucsat.PASA.G5987.T43	3	691	714	Cleavage	0	0	0	0	Cucsat.PASA.G5987	-0.0835241	4.38841	0.302197	0.51124	ctg1425:108982-116056(-)	protein_coding	0	4-phosphopantetheinyl transferase
AATTTTACTTAAGATGAACCGAGA	246	cst-novel-miR246	0	24	3.14007	2.11354	4.35694	1.31896e-05	0.00104417	up	Cucsat.PASA.G5987.T26	3	728	751	Cleavage	0	0	0	0	Cucsat.PASA.G5987	-0.0835241	4.38841	0.302197	0.51124	ctg1425:108982-116056(-)	protein_coding	0	4-phosphopantetheinyl transferase
AATTTTACTTAAGATGAACCGAGA	246	cst-novel-miR246	0	24	3.14007	2.11354	4.35694	1.31896e-05	0.00104417	up	Cucsat.PASA.G5987.T36	3	690	713	Cleavage	0	0	0	0	Cucsat.PASA.G5987	-0.0835241	4.38841	0.302197	0.51124	ctg1425:108982-116056(-)	protein_coding	0	4-phosphopantetheinyl transferase
AATTTTACTTAAGATGAACCGAGA	246	cst-novel-miR246	0	24	3.14007	2.11354	4.35694	1.31896e-05	0.00104417	up	Cucsat.PASA.G5987.T45	3	690	713	Cleavage	0	0	0	0	Cucsat.PASA.G5987	-0.0835241	4.38841	0.302197	0.51124	ctg1425:108982-116056(-)	protein_coding	0	4-phosphopantetheinyl transferase
AATTTTACTTAAGATGAACCGAGA	246	cst-novel-miR246	0	24	3.14007	2.11354	4.35694	1.31896e-05	0.00104417	up	Cucsat.PASA.G5987.T77	3	690	713	Cleavage	0	0	0	0	Cucsat.PASA.G5987	-0.0835241	4.38841	0.302197	0.51124	ctg1425:108982-116056(-)	protein_coding	0	4-phosphopantetheinyl transferase
AATTTTACTTAAGATGAACCGAGA	246	cst-novel-miR246	0	24	3.14007	2.11354	4.35694	1.31896e-05	0.00104417	up	Cucsat.PASA.G5987.T119	3	679	702	Cleavage	0	0	0	0	Cucsat.PASA.G5987	-0.0835241	4.38841	0.302197	0.51124	ctg1425:108982-116056(-)	protein_coding	0	4-phosphopantetheinyl transferase
AATTTTACTTAAGATGAACCGAGA	246	cst-novel-miR246	0	24	3.14007	2.11354	4.35694	1.31896e-05	0.00104417	up	Cucsat.PASA.G5987.T28	3	690	713	Cleavage	0	0	0	0	Cucsat.PASA.G5987	-0.0835241	4.38841	0.302197	0.51124	ctg1425:108982-116056(-)	protein_coding	0	4-phosphopantetheinyl transferase
AATTTTACTTAAGATGAACCGAGA	246	cst-novel-miR246	0	24	3.14007	2.11354	4.35694	1.31896e-05	0.00104417	up	Cucsat.PASA.G5987.T19	3	690	713	Cleavage	0	0	0	0	Cucsat.PASA.G5987	-0.0835241	4.38841	0.302197	0.51124	ctg1425:108982-116056(-)	protein_coding	0	4-phosphopantetheinyl transferase
AATTTTACTTAAGATGAACCGAGA	246	cst-novel-miR246	0	24	3.14007	2.11354	4.35694	1.31896e-05	0.00104417	up	Cucsat.PASA.G5022.T1	3	2321	2344	Cleavage	2.14606	-1.68255	0.000394947	0.0280054	Cucsat.PASA.G5022	1.91479	-1.3976	0.000499814	0.00695005	ctg1227:2072351-2075812(-)	protein_coding	0	flavin-containing monooxygenase
AATTTTACTTAAGATGAACCGAGA	246	cst-novel-miR246	0	24	3.14007	2.11354	4.35694	1.31896e-05	0.00104417	up	Cucsat.PASA.G14898.T8	3	245	268	Cleavage	0.31536	0.295359	0.302933	0.61727	Cucsat.PASA.G14898	0.27323	2.32978	0.0488269	0.15721	ctg1869:7005620-7013647(+)	protein_coding	OSI_03217	Pentatricopeptide repeat-containing protein
AATTTTACTTAAGATGAACCGAGA	246	cst-novel-miR246	0	24	3.14007	2.11354	4.35694	1.31896e-05	0.00104417	up	Cucsat.PASA.G5094.T42	3.5	2222	2245	Cleavage	0	0	0	0	Cucsat.PASA.G5094	-0.105768	3.9656	0.320881	0.530882	ctg1227:3601457-3617546(-)	protein_coding	0	0
AATTTTACTTAAGATGAACCGAGA	246	cst-novel-miR246	0	24	3.14007	2.11354	4.35694	1.31896e-05	0.00104417	up	Cucsat.PASA.G5094.T61	3.5	6305	6328	Cleavage	0	0	0	0	Cucsat.PASA.G5094	-0.105768	3.9656	0.320881	0.530882	ctg1227:3601457-3617546(-)	protein_coding	0	0
AATTTTACTTAAGATGAACCGAGA	246	cst-novel-miR246	0	24	3.14007	2.11354	4.35694	1.31896e-05	0.00104417	up	Cucsat.PASA.G11320.T19	3.5	50	73	Translation	-0.325787	-0.218723	0.343227	0.649721	Cucsat.PASA.G11320	0.185051	4.26003	0.109546	0.269976	ctg1798:964134-972175(+)	protein_coding	0	Neurochondrin
AATTTTACTTAAGATGAACCGAGA	246	cst-novel-miR246	0	24	3.14007	2.11354	4.35694	1.31896e-05	0.00104417	up	Cucsat.PASA.G16761.T1	3.5	302	325	Cleavage	0	0	0	0	Cucsat.PASA.G16761	0	0	0	0	0	0	0	0
AATTTTACTTAAGATGAACCGAGA	246	cst-novel-miR246	0	24	3.14007	2.11354	4.35694	1.31896e-05	0.00104417	up	Cucsat.PASA.G14826.T17	3.5	5407	5430	Cleavage	0.110792	2.03422	0.730657	0.886911	Cucsat.PASA.G14826	-0.0303364	8.21058	0.696498	0.832079	ctg1869:5487624-5497901(+)	protein_coding	0	(E 0.0) protein kinase family protein
AATTTTACTTAAGATGAACCGAGA	246	cst-novel-miR246	0	24	3.14007	2.11354	4.35694	1.31896e-05	0.00104417	up	Cucsat.PASA.G19128.T41	4	523	546	Cleavage	0	0	0	0	Cucsat.PASA.G19128	0.132671	5.99758	0.0830221	0.224639	ctg35:1142213-1157509(+)	protein_coding	0	tetratricopeptide repeat protein 27 homolog
AATTTTACTTAAGATGAACCGAGA	246	cst-novel-miR246	0	24	3.14007	2.11354	4.35694	1.31896e-05	0.00104417	up	Cucsat.PASA.G14600.T7	4	2222	2245	Cleavage	0.305578	4.15248	0.370958	0.670507	Cucsat.PASA.G14600	0.534533	4.94245	0.0056062	0.0364702	ctg1869:2031243-2036543(+)	protein_coding	0	lysosomal beta glucosidase-like | Glycosyl hydrolase family 3 N terminal domain
AATTTTACTTAAGATGAACCGAGA	246	cst-novel-miR246	0	24	3.14007	2.11354	4.35694	1.31896e-05	0.00104417	up	Cucsat.PASA.G14600.T2	4	2448	2471	Cleavage	1.56364	1.61581	0.00240752	0.0748579	Cucsat.PASA.G14600	0.534533	4.94245	0.0056062	0.0364702	ctg1869:2031243-2036543(+)	protein_coding	0	lysosomal beta glucosidase-like | Glycosyl hydrolase family 3 N terminal domain
AATTTTACTTAAGATGAACCGAGA	246	cst-novel-miR246	0	24	3.14007	2.11354	4.35694	1.31896e-05	0.00104417	up	Cucsat.PASA.G14600.T8	4	2557	2580	Cleavage	-0.380897	-0.606851	0.322254	0.632168	Cucsat.PASA.G14600	0.534533	4.94245	0.0056062	0.0364702	ctg1869:2031243-2036543(+)	protein_coding	0	lysosomal beta glucosidase-like | Glycosyl hydrolase family 3 N terminal domain
AATTTTACTTAAGATGAACCGAGA	246	cst-novel-miR246	0	24	3.14007	2.11354	4.35694	1.31896e-05	0.00104417	up	Cucsat.PASA.G14600.T1	4	2591	2614	Cleavage	1.06663	2.5501	0.0202479	0.19642	Cucsat.PASA.G14600	0.534533	4.94245	0.0056062	0.0364702	ctg1869:2031243-2036543(+)	protein_coding	0	lysosomal beta glucosidase-like | Glycosyl hydrolase family 3 N terminal domain
AATTTTACTTAAGATGAACCGAGA	246	cst-novel-miR246	0	24	3.14007	2.11354	4.35694	1.31896e-05	0.00104417	up	Cucsat.PASA.G14600.T6	4	2895	2918	Cleavage	0	0	0	0	Cucsat.PASA.G14600	0.534533	4.94245	0.0056062	0.0364702	ctg1869:2031243-2036543(+)	protein_coding	0	lysosomal beta glucosidase-like | Glycosyl hydrolase family 3 N terminal domain
AATTTTACTTAAGATGAACCGAGA	246	cst-novel-miR246	0	24	3.14007	2.11354	4.35694	1.31896e-05	0.00104417	up	Cucsat.PASA.G18582.T2	4	619	642	Cleavage	-0.0784319	2.48412	0.769746	0.905836	Cucsat.PASA.G18582	0.0168356	6.27663	0.842387	0.918224	ctg3379:1439719-1443166(-)	protein_coding	EIF4E	eukaryotic translation initiation factor
AATTTTACTTAAGATGAACCGAGA	246	cst-novel-miR246	0	24	3.14007	2.11354	4.35694	1.31896e-05	0.00104417	up	Cucsat.PASA.G19128.T35	4	381	404	Cleavage	-0.768047	1.64523	0.0984059	0.38709	Cucsat.PASA.G19128	0.132671	5.99758	0.0830221	0.224639	ctg35:1142213-1157509(+)	protein_coding	0	tetratricopeptide repeat protein 27 homolog
AATTTTACTTAAGATGAACCGAGA	246	cst-novel-miR246	0	24	3.14007	2.11354	4.35694	1.31896e-05	0.00104417	up	Cucsat.PASA.G19128.T37	4	523	546	Cleavage	-0.497175	0.885927	0.0856309	0.364093	Cucsat.PASA.G19128	0.132671	5.99758	0.0830221	0.224639	ctg35:1142213-1157509(+)	protein_coding	0	tetratricopeptide repeat protein 27 homolog
AATTTTACTTAAGATGAACCGAGA	246	cst-novel-miR246	0	24	3.14007	2.11354	4.35694	1.31896e-05	0.00104417	up	Cucsat.PASA.G14600.T5	4	3722	3745	Cleavage	0	0	0	0	Cucsat.PASA.G14600	0.534533	4.94245	0.0056062	0.0364702	ctg1869:2031243-2036543(+)	protein_coding	0	lysosomal beta glucosidase-like | Glycosyl hydrolase family 3 N terminal domain
AATTTTACTTAAGATGAACCGAGA	246	cst-novel-miR246	0	24	3.14007	2.11354	4.35694	1.31896e-05	0.00104417	up	Cucsat.PASA.G19128.T19	4	382	405	Cleavage	1.14608	1.37944	0.00835256	0.132594	Cucsat.PASA.G19128	0.132671	5.99758	0.0830221	0.224639	ctg35:1142213-1157509(+)	protein_coding	0	tetratricopeptide repeat protein 27 homolog
AATTTTACTTAAGATGAACCGAGA	246	cst-novel-miR246	0	24	3.14007	2.11354	4.35694	1.31896e-05	0.00104417	up	Cucsat.PASA.G19128.T22	4	381	404	Cleavage	0.452686	0.776816	0.128964	0.433602	Cucsat.PASA.G19128	0.132671	5.99758	0.0830221	0.224639	ctg35:1142213-1157509(+)	protein_coding	0	tetratricopeptide repeat protein 27 homolog
AATTTTACTTAAGATGAACCGAGA	246	cst-novel-miR246	0	24	3.14007	2.11354	4.35694	1.31896e-05	0.00104417	up	Cucsat.PASA.G14600.T3	4	3910	3933	Cleavage	0	0	0	0	Cucsat.PASA.G14600	0.534533	4.94245	0.0056062	0.0364702	ctg1869:2031243-2036543(+)	protein_coding	0	lysosomal beta glucosidase-like | Glycosyl hydrolase family 3 N terminal domain
AATTTTACTTAAGATGAACCGAGA	246	cst-novel-miR246	0	24	3.14007	2.11354	4.35694	1.31896e-05	0.00104417	up	Cucsat.PASA.G19128.T25	4	460	483	Cleavage	0.307242	0.754255	0.323729	0.633656	Cucsat.PASA.G19128	0.132671	5.99758	0.0830221	0.224639	ctg35:1142213-1157509(+)	protein_coding	0	tetratricopeptide repeat protein 27 homolog
AATTTTACTTAAGATGAACCGAGA	246	cst-novel-miR246	0	24	3.14007	2.11354	4.35694	1.31896e-05	0.00104417	up	Cucsat.PASA.G19128.T20	4	459	482	Cleavage	0.290044	0.351969	0.307175	0.620674	Cucsat.PASA.G19128	0.132671	5.99758	0.0830221	0.224639	ctg35:1142213-1157509(+)	protein_coding	0	tetratricopeptide repeat protein 27 homolog
AATTTTACTTAAGATGAACCGAGA	246	cst-novel-miR246	0	24	3.14007	2.11354	4.35694	1.31896e-05	0.00104417	up	Cucsat.PASA.G19128.T8	4	523	546	Cleavage	0.89952	0.944244	0.0292962	0.230434	Cucsat.PASA.G19128	0.132671	5.99758	0.0830221	0.224639	ctg35:1142213-1157509(+)	protein_coding	0	tetratricopeptide repeat protein 27 homolog
AATTTTACTTAAGATGAACCGAGA	246	cst-novel-miR246	0	24	3.14007	2.11354	4.35694	1.31896e-05	0.00104417	up	Cucsat.PASA.G19128.T28	4	592	615	Cleavage	0.506216	-0.00782409	0.102065	0.393047	Cucsat.PASA.G19128	0.132671	5.99758	0.0830221	0.224639	ctg35:1142213-1157509(+)	protein_coding	0	tetratricopeptide repeat protein 27 homolog
AATTTTACTTAAGATGAACCGAGA	246	cst-novel-miR246	0	24	3.14007	2.11354	4.35694	1.31896e-05	0.00104417	up	Cucsat.PASA.G19128.T24	4	545	568	Cleavage	0.533184	0.847171	0.206121	0.527835	Cucsat.PASA.G19128	0.132671	5.99758	0.0830221	0.224639	ctg35:1142213-1157509(+)	protein_coding	0	tetratricopeptide repeat protein 27 homolog
AATTTTACTTAAGATGAACCGAGA	246	cst-novel-miR246	0	24	3.14007	2.11354	4.35694	1.31896e-05	0.00104417	up	Cucsat.PASA.G19128.T21	4	544	567	Cleavage	0.418855	0.430861	0.240785	0.561297	Cucsat.PASA.G19128	0.132671	5.99758	0.0830221	0.224639	ctg35:1142213-1157509(+)	protein_coding	0	tetratricopeptide repeat protein 27 homolog
AATTTTACTTAAGATGAACCGAGA	246	cst-novel-miR246	0	24	3.14007	2.11354	4.35694	1.31896e-05	0.00104417	up	Cucsat.PASA.G19128.T38	4	523	546	Cleavage	0.457127	-0.437407	0.165375	0.482099	Cucsat.PASA.G19128	0.132671	5.99758	0.0830221	0.224639	ctg35:1142213-1157509(+)	protein_coding	0	tetratricopeptide repeat protein 27 homolog
AATTTTACTTAAGATGAACCGAGA	246	cst-novel-miR246	0	24	3.14007	2.11354	4.35694	1.31896e-05	0.00104417	up	Cucsat.PASA.G19128.T27	4	592	615	Cleavage	0.132149	0.227472	0.505777	0.76341	Cucsat.PASA.G19128	0.132671	5.99758	0.0830221	0.224639	ctg35:1142213-1157509(+)	protein_coding	0	tetratricopeptide repeat protein 27 homolog
AATTTTACTTAAGATGAACCGAGA	246	cst-novel-miR246	0	24	3.14007	2.11354	4.35694	1.31896e-05	0.00104417	up	Cucsat.PASA.G14600.T4	4	4053	4076	Cleavage	0	0	0	0	Cucsat.PASA.G14600	0.534533	4.94245	0.0056062	0.0364702	ctg1869:2031243-2036543(+)	protein_coding	0	lysosomal beta glucosidase-like | Glycosyl hydrolase family 3 N terminal domain
AATTTTACTTAAGATGAACCGAGA	246	cst-novel-miR246	0	24	3.14007	2.11354	4.35694	1.31896e-05	0.00104417	up	Cucsat.PASA.G19128.T3	4	604	627	Cleavage	0.228954	0.158894	0.359035	0.661645	Cucsat.PASA.G19128	0.132671	5.99758	0.0830221	0.224639	ctg35:1142213-1157509(+)	protein_coding	0	tetratricopeptide repeat protein 27 homolog
AATTTTACTTAAGATGAACCGAGA	246	cst-novel-miR246	0	24	3.14007	2.11354	4.35694	1.31896e-05	0.00104417	up	Cucsat.PASA.G19128.T26	4	604	627	Cleavage	0	0	0	0	Cucsat.PASA.G19128	0.132671	5.99758	0.0830221	0.224639	ctg35:1142213-1157509(+)	protein_coding	0	tetratricopeptide repeat protein 27 homolog
AATTTTACTTAAGATGAACCGAGA	246	cst-novel-miR246	0	24	3.14007	2.11354	4.35694	1.31896e-05	0.00104417	up	Cucsat.PASA.G19128.T31	4	523	546	Cleavage	0.38462	0.113114	0.0953658	0.381763	Cucsat.PASA.G19128	0.132671	5.99758	0.0830221	0.224639	ctg35:1142213-1157509(+)	protein_coding	0	tetratricopeptide repeat protein 27 homolog
AATTTTACTTAAGATGAACCGAGA	246	cst-novel-miR246	0	24	3.14007	2.11354	4.35694	1.31896e-05	0.00104417	up	Cucsat.PASA.G19128.T15	4	592	615	Cleavage	0.159614	-0.28475	0.380186	0.677158	Cucsat.PASA.G19128	0.132671	5.99758	0.0830221	0.224639	ctg35:1142213-1157509(+)	protein_coding	0	tetratricopeptide repeat protein 27 homolog
AATTTTACTTAAGATGAACCGAGA	246	cst-novel-miR246	0	24	3.14007	2.11354	4.35694	1.31896e-05	0.00104417	up	Cucsat.PASA.G19128.T29	4	601	624	Cleavage	0.203638	-0.295104	0.323602	0.63356	Cucsat.PASA.G19128	0.132671	5.99758	0.0830221	0.224639	ctg35:1142213-1157509(+)	protein_coding	0	tetratricopeptide repeat protein 27 homolog
AATTTTACTTAAGATGAACCGAGA	246	cst-novel-miR246	0	24	3.14007	2.11354	4.35694	1.31896e-05	0.00104417	up	Cucsat.PASA.G19.T2	4	897	920	Cleavage	-0.151877	5.93014	0.488598	0.752611	Cucsat.PASA.G19	-0.138529	6.23992	0.308936	0.519017	ctg1:323684-332195(-)	protein_coding	0	Inherit from KOG: family member
AATTTTACTTAAGATGAACCGAGA	246	cst-novel-miR246	0	24	3.14007	2.11354	4.35694	1.31896e-05	0.00104417	up	Cucsat.PASA.G19.T18	4	1262	1285	Cleavage	0.0739294	0.230421	0.869372	0.950041	Cucsat.PASA.G19	-0.138529	6.23992	0.308936	0.519017	ctg1:323684-332195(-)	protein_coding	0	Inherit from KOG: family member
AATTTTACTTAAGATGAACCGAGA	246	cst-novel-miR246	0	24	3.14007	2.11354	4.35694	1.31896e-05	0.00104417	up	Cucsat.PASA.G19.T1	4	1372	1395	Cleavage	0.0724199	2.16818	0.844046	0.939217	Cucsat.PASA.G19	-0.138529	6.23992	0.308936	0.519017	ctg1:323684-332195(-)	protein_coding	0	Inherit from KOG: family member
AATTTTACTTAAGATGAACCGAGA	246	cst-novel-miR246	0	24	3.14007	2.11354	4.35694	1.31896e-05	0.00104417	up	Cucsat.PASA.G7311.T16	4	4603	4626	Translation	0	0	0	0	Cucsat.PASA.G7311	-0.0291783	6.76018	0.674752	0.818112	ctg1528:5500506-5517116(-)	protein_coding	0	Enhancer of
AATTTTACTTAAGATGAACCGAGA	246	cst-novel-miR246	0	24	3.14007	2.11354	4.35694	1.31896e-05	0.00104417	up	Cucsat.PASA.G7311.T10	4	4360	4383	Translation	0.173699	-0.641191	0.368841	0.669096	Cucsat.PASA.G7311	-0.0291783	6.76018	0.674752	0.818112	ctg1528:5500506-5517116(-)	protein_coding	0	Enhancer of
AATTTTACTTAAGATGAACCGAGA	246	cst-novel-miR246	0	24	3.14007	2.11354	4.35694	1.31896e-05	0.00104417	up	Cucsat.PASA.G7311.T6	4	4454	4477	Translation	0.272687	-0.485901	0.208351	0.530285	Cucsat.PASA.G7311	-0.0291783	6.76018	0.674752	0.818112	ctg1528:5500506-5517116(-)	protein_coding	0	Enhancer of
AATTTTACTTAAGATGAACCGAGA	246	cst-novel-miR246	0	24	3.14007	2.11354	4.35694	1.31896e-05	0.00104417	up	Cucsat.PASA.G7311.T12	4	4458	4481	Translation	0.318269	-0.270855	0.215783	0.53757	Cucsat.PASA.G7311	-0.0291783	6.76018	0.674752	0.818112	ctg1528:5500506-5517116(-)	protein_coding	0	Enhancer of
AATTTTACTTAAGATGAACCGAGA	246	cst-novel-miR246	0	24	3.14007	2.11354	4.35694	1.31896e-05	0.00104417	up	Cucsat.PASA.G7311.T17	4	4603	4626	Translation	0.541979	-0.333193	0.0520188	0.29312	Cucsat.PASA.G7311	-0.0291783	6.76018	0.674752	0.818112	ctg1528:5500506-5517116(-)	protein_coding	0	Enhancer of
AATTTTACTTAAGATGAACCGAGA	246	cst-novel-miR246	0	24	3.14007	2.11354	4.35694	1.31896e-05	0.00104417	up	Cucsat.PASA.G7311.T9	4	4568	4591	Translation	0.255276	-0.537151	0.201796	0.523415	Cucsat.PASA.G7311	-0.0291783	6.76018	0.674752	0.818112	ctg1528:5500506-5517116(-)	protein_coding	0	Enhancer of
AATTTTACTTAAGATGAACCGAGA	246	cst-novel-miR246	0	24	3.14007	2.11354	4.35694	1.31896e-05	0.00104417	up	Cucsat.PASA.G7311.T1	4	4603	4626	Translation	0.238349	-0.450638	0.257995	0.577753	Cucsat.PASA.G7311	-0.0291783	6.76018	0.674752	0.818112	ctg1528:5500506-5517116(-)	protein_coding	0	Enhancer of
AATTTTACTTAAGATGAACCGAGA	246	cst-novel-miR246	0	24	3.14007	2.11354	4.35694	1.31896e-05	0.00104417	up	Cucsat.PASA.G7311.T4	4	4696	4719	Translation	0.221199	-0.311163	0.320252	0.630848	Cucsat.PASA.G7311	-0.0291783	6.76018	0.674752	0.818112	ctg1528:5500506-5517116(-)	protein_coding	0	Enhancer of
AATTTTACTTAAGATGAACCGAGA	246	cst-novel-miR246	0	24	3.14007	2.11354	4.35694	1.31896e-05	0.00104417	up	Cucsat.PASA.G7311.T32	4	5418	5441	Translation	-0.0856722	-0.26389	0.776086	0.909089	Cucsat.PASA.G7311	-0.0291783	6.76018	0.674752	0.818112	ctg1528:5500506-5517116(-)	protein_coding	0	Enhancer of
AATTTTACTTAAGATGAACCGAGA	246	cst-novel-miR246	0	24	3.14007	2.11354	4.35694	1.31896e-05	0.00104417	up	Cucsat.PASA.G7311.T11	4	5540	5563	Translation	0.271886	-0.411839	0.133049	0.439216	Cucsat.PASA.G7311	-0.0291783	6.76018	0.674752	0.818112	ctg1528:5500506-5517116(-)	protein_coding	0	Enhancer of
AATTTTACTTAAGATGAACCGAGA	246	cst-novel-miR246	0	24	3.14007	2.11354	4.35694	1.31896e-05	0.00104417	up	Cucsat.PASA.G7311.T2	4	5778	5801	Translation	0.207864	-0.422264	0.209504	0.531372	Cucsat.PASA.G7311	-0.0291783	6.76018	0.674752	0.818112	ctg1528:5500506-5517116(-)	protein_coding	0	Enhancer of
AATTTTACTTAAGATGAACCGAGA	246	cst-novel-miR246	0	24	3.14007	2.11354	4.35694	1.31896e-05	0.00104417	up	Cucsat.PASA.G7311.T31	4	6073	6096	Translation	0.0992105	-0.395766	0.659952	0.850973	Cucsat.PASA.G7311	-0.0291783	6.76018	0.674752	0.818112	ctg1528:5500506-5517116(-)	protein_coding	0	Enhancer of
AATTTTACTTAAGATGAACCGAGA	246	cst-novel-miR246	0	24	3.14007	2.11354	4.35694	1.31896e-05	0.00104417	up	Cucsat.PASA.G7311.T33	4	6694	6717	Translation	0.267089	-0.272478	0.328519	0.63766	Cucsat.PASA.G7311	-0.0291783	6.76018	0.674752	0.818112	ctg1528:5500506-5517116(-)	protein_coding	0	Enhancer of
AATTTTACTTAAGATGAACCGAGA	246	cst-novel-miR246	0	24	3.14007	2.11354	4.35694	1.31896e-05	0.00104417	up	Cucsat.PASA.G7311.T30	4	7550	7573	Translation	-0.00909817	-0.0447719	0.966836	0.987852	Cucsat.PASA.G7311	-0.0291783	6.76018	0.674752	0.818112	ctg1528:5500506-5517116(-)	protein_coding	0	Enhancer of
AATTTTACTTAAGATGAACCGAGA	246	cst-novel-miR246	0	24	3.14007	2.11354	4.35694	1.31896e-05	0.00104417	up	Cucsat.PASA.G7311.T3	4	8022	8045	Translation	0.169423	0.1762	0.47709	0.745247	Cucsat.PASA.G7311	-0.0291783	6.76018	0.674752	0.818112	ctg1528:5500506-5517116(-)	protein_coding	0	Enhancer of
AATTTTACTTAAGATGAACCGAGA	246	cst-novel-miR246	0	24	3.14007	2.11354	4.35694	1.31896e-05	0.00104417	up	Cucsat.PASA.G7311.T7	4	8473	8496	Translation	0.0916834	-0.136481	0.557952	0.794144	Cucsat.PASA.G7311	-0.0291783	6.76018	0.674752	0.818112	ctg1528:5500506-5517116(-)	protein_coding	0	Enhancer of
AATTTTACTTAAGATGAACCGAGA	246	cst-novel-miR246	0	24	3.14007	2.11354	4.35694	1.31896e-05	0.00104417	up	Cucsat.PASA.G7311.T8	4	8957	8980	Translation	0.160328	-0.0101325	0.326045	0.635814	Cucsat.PASA.G7311	-0.0291783	6.76018	0.674752	0.818112	ctg1528:5500506-5517116(-)	protein_coding	0	Enhancer of
AATTTTACTTAAGATGAACCGAGA	246	cst-novel-miR246	0	24	3.14007	2.11354	4.35694	1.31896e-05	0.00104417	up	Cucsat.PASA.G16952.T13	4.5	1408	1431	Cleavage	-0.417704	0.664743	0.315329	0.626916	Cucsat.PASA.G16952	-0.0734229	6.21835	0.168144	0.358985	ctg2417:228867-235241(+)	protein_coding	0	transcription complex, subunit
AATTTTACTTAAGATGAACCGAGA	246	cst-novel-miR246	0	24	3.14007	2.11354	4.35694	1.31896e-05	0.00104417	up	Cucsat.PASA.G16952.T47	4.5	1469	1492	Cleavage	-0.380633	-0.125528	0.0859898	0.364676	Cucsat.PASA.G16952	-0.0734229	6.21835	0.168144	0.358985	ctg2417:228867-235241(+)	protein_coding	0	transcription complex, subunit
AATTTTACTTAAGATGAACCGAGA	246	cst-novel-miR246	0	24	3.14007	2.11354	4.35694	1.31896e-05	0.00104417	up	Cucsat.PASA.G16952.T39	4.5	1477	1500	Cleavage	-0.62499	0.612872	0.0114838	0.153134	Cucsat.PASA.G16952	-0.0734229	6.21835	0.168144	0.358985	ctg2417:228867-235241(+)	protein_coding	0	transcription complex, subunit
AATTTTACTTAAGATGAACCGAGA	246	cst-novel-miR246	0	24	3.14007	2.11354	4.35694	1.31896e-05	0.00104417	up	Cucsat.PASA.G16952.T16	4.5	1533	1556	Cleavage	-0.27107	1.53205	0.383613	0.679564	Cucsat.PASA.G16952	-0.0734229	6.21835	0.168144	0.358985	ctg2417:228867-235241(+)	protein_coding	0	transcription complex, subunit
AATTTTACTTAAGATGAACCGAGA	246	cst-novel-miR246	0	24	3.14007	2.11354	4.35694	1.31896e-05	0.00104417	up	Cucsat.PASA.G16952.T17	4.5	1565	1588	Cleavage	-0.153236	-0.513912	0.625802	0.83292	Cucsat.PASA.G16952	-0.0734229	6.21835	0.168144	0.358985	ctg2417:228867-235241(+)	protein_coding	0	transcription complex, subunit
AATTTTACTTAAGATGAACCGAGA	246	cst-novel-miR246	0	24	3.14007	2.11354	4.35694	1.31896e-05	0.00104417	up	Cucsat.PASA.G16952.T40	4.5	1559	1582	Cleavage	-0.140781	0.134374	0.454148	0.729772	Cucsat.PASA.G16952	-0.0734229	6.21835	0.168144	0.358985	ctg2417:228867-235241(+)	protein_coding	0	transcription complex, subunit
AATTTTACTTAAGATGAACCGAGA	246	cst-novel-miR246	0	24	3.14007	2.11354	4.35694	1.31896e-05	0.00104417	up	Cucsat.PASA.G16952.T3	4.5	1565	1588	Cleavage	-0.19878	0.606751	0.545841	0.78711	Cucsat.PASA.G16952	-0.0734229	6.21835	0.168144	0.358985	ctg2417:228867-235241(+)	protein_coding	0	transcription complex, subunit
AATTTTACTTAAGATGAACCGAGA	246	cst-novel-miR246	0	24	3.14007	2.11354	4.35694	1.31896e-05	0.00104417	up	Cucsat.PASA.G16952.T23	4.5	1575	1598	Cleavage	-0.139775	-0.206703	0.425634	0.709491	Cucsat.PASA.G16952	-0.0734229	6.21835	0.168144	0.358985	ctg2417:228867-235241(+)	protein_coding	0	transcription complex, subunit
AATTTTACTTAAGATGAACCGAGA	246	cst-novel-miR246	0	24	3.14007	2.11354	4.35694	1.31896e-05	0.00104417	up	Cucsat.PASA.G16952.T19	4.5	1604	1627	Cleavage	-0.348731	0.610269	0.129103	0.433784	Cucsat.PASA.G16952	-0.0734229	6.21835	0.168144	0.358985	ctg2417:228867-235241(+)	protein_coding	0	transcription complex, subunit
AATTTTACTTAAGATGAACCGAGA	246	cst-novel-miR246	0	24	3.14007	2.11354	4.35694	1.31896e-05	0.00104417	up	Cucsat.PASA.G16952.T4	4.5	1679	1702	Cleavage	-0.245229	1.56256	0.408255	0.697061	Cucsat.PASA.G16952	-0.0734229	6.21835	0.168144	0.358985	ctg2417:228867-235241(+)	protein_coding	0	transcription complex, subunit
AATTTTACTTAAGATGAACCGAGA	246	cst-novel-miR246	0	24	3.14007	2.11354	4.35694	1.31896e-05	0.00104417	up	Cucsat.PASA.G16952.T27	4.5	1705	1728	Cleavage	-0.130552	0.231057	0.473253	0.742677	Cucsat.PASA.G16952	-0.0734229	6.21835	0.168144	0.358985	ctg2417:228867-235241(+)	protein_coding	0	transcription complex, subunit
AATTTTACTTAAGATGAACCGAGA	246	cst-novel-miR246	0	24	3.14007	2.11354	4.35694	1.31896e-05	0.00104417	up	Cucsat.PASA.G11166.T1	4.5	1576	1599	Cleavage	0.595539	4.30111	0.169812	0.486957	Cucsat.PASA.G11166	0.101448	5.67596	0.572882	0.743962	ctg1780:358288-368077(-)	protein_coding	CPA	N-carbamoylputrescine
AATTTTACTTAAGATGAACCGAGA	246	cst-novel-miR246	0	24	3.14007	2.11354	4.35694	1.31896e-05	0.00104417	up	Cucsat.PASA.G11166.T2	4.5	1612	1635	Cleavage	0.923076	1.93988	0.0659302	0.325188	Cucsat.PASA.G11166	0.101448	5.67596	0.572882	0.743962	ctg1780:358288-368077(-)	protein_coding	CPA	N-carbamoylputrescine
AATTTTACTTAAGATGAACCGAGA	246	cst-novel-miR246	0	24	3.14007	2.11354	4.35694	1.31896e-05	0.00104417	up	Cucsat.PASA.G9002.T2	4.5	1607	1632	Cleavage	-0.176281	3.03319	0.489482	0.75321	Cucsat.PASA.G9002	-0.273459	4.18627	0.0207497	0.0885675	ctg1635:639336-643946(+)	protein_coding	0	xylosyltransferase
AATTTTACTTAAGATGAACCGAGA	246	cst-novel-miR246	0	24	3.14007	2.11354	4.35694	1.31896e-05	0.00104417	up	Cucsat.PASA.G9002.T1	4.5	1635	1660	Cleavage	-0.259862	3.19514	0.350431	0.655481	Cucsat.PASA.G9002	-0.273459	4.18627	0.0207497	0.0885675	ctg1635:639336-643946(+)	protein_coding	0	xylosyltransferase
AATTTTACTTAAGATGAACCGAGA	246	cst-novel-miR246	0	24	3.14007	2.11354	4.35694	1.31896e-05	0.00104417	up	Cucsat.PASA.G6885.T6	5	179	202	Translation	0.150585	1.15886	0.658185	0.850053	Cucsat.PASA.G6885	0.0151469	10.4901	0.914801	0.956918	ctg1522:1366938-1374968(-)	protein_coding	ANT1	ADP,ATP carrier protein
ACTATGATCTTCGTAAGTGAGAAT	229	cst-novel-miR229	0	24	3.68034	4.01119	7.64906	2.02448e-14	9.61628e-12	up	Cucsat.PASA.G13000.T9	2.5	1985	2008	Cleavage	0.431515	3.36875	0.3143	0.626114	Cucsat.PASA.G13000	0.385557	6.34568	0.00019571	0.00361121	ctg1838:8826447-8833356(-)	protein_coding	0	KH domain-containing protein
ACTATGATCTTCGTAAGTGAGAAT	229	cst-novel-miR229	0	24	3.68034	4.01119	7.64906	2.02448e-14	9.61628e-12	up	Cucsat.PASA.G13000.T8	2.5	2278	2301	Cleavage	0.308297	0.825857	0.240232	0.560849	Cucsat.PASA.G13000	0.385557	6.34568	0.00019571	0.00361121	ctg1838:8826447-8833356(-)	protein_coding	0	KH domain-containing protein
ACTATGATCTTCGTAAGTGAGAAT	229	cst-novel-miR229	0	24	3.68034	4.01119	7.64906	2.02448e-14	9.61628e-12	up	Cucsat.PASA.G16193.T4	2.5	899	922	Cleavage	0	0	0	0	Cucsat.PASA.G16193	0	0	0	0	0	0	0	0
ACTATGATCTTCGTAAGTGAGAAT	229	cst-novel-miR229	0	24	3.68034	4.01119	7.64906	2.02448e-14	9.61628e-12	up	Cucsat.PASA.G16193.T2	2.5	2560	2583	Cleavage	0	0	0	0	Cucsat.PASA.G16193	0	0	0	0	0	0	0	0
ACTATGATCTTCGTAAGTGAGAAT	229	cst-novel-miR229	0	24	3.68034	4.01119	7.64906	2.02448e-14	9.61628e-12	up	Cucsat.PASA.G16193.T1	2.5	2737	2760	Cleavage	0	0	0	0	Cucsat.PASA.G16193	0	0	0	0	0	0	0	0
ACTATGATCTTCGTAAGTGAGAAT	229	cst-novel-miR229	0	24	3.68034	4.01119	7.64906	2.02448e-14	9.61628e-12	up	Cucsat.PASA.G11612.T7	2.5	5312	5335	Cleavage	0.0445915	0.539313	0.849821	0.94173	Cucsat.PASA.G11612	-0.086912	6.26444	0.628188	0.783913	ctg1820:1459838-1475302(+)	protein_coding	0	Potassium transporter
ACTATGATCTTCGTAAGTGAGAAT	229	cst-novel-miR229	0	24	3.68034	4.01119	7.64906	2.02448e-14	9.61628e-12	up	Cucsat.PASA.G11612.T6	2.5	5667	5690	Cleavage	0.0788203	0.363904	0.717	0.880811	Cucsat.PASA.G11612	-0.086912	6.26444	0.628188	0.783913	ctg1820:1459838-1475302(+)	protein_coding	0	Potassium transporter
ACTATGATCTTCGTAAGTGAGAAT	229	cst-novel-miR229	0	24	3.68034	4.01119	7.64906	2.02448e-14	9.61628e-12	up	Cucsat.PASA.G18974.T1	3	842	865	Cleavage	-0.138595	3.43558	0.39623	0.688549	Cucsat.PASA.G18974	-0.126779	3.86227	0.243076	0.449409	ctg3473:284882-290216(-)	protein_coding	OSI_02774	0
ACTATGATCTTCGTAAGTGAGAAT	229	cst-novel-miR229	0	24	3.68034	4.01119	7.64906	2.02448e-14	9.61628e-12	up	Cucsat.PASA.G17915.T3	4	79	102	Cleavage	0	0	0	0	Cucsat.PASA.G17915	0	0	0	0	0	0	0	0
ACTATGATCTTCGTAAGTGAGAAT	229	cst-novel-miR229	0	24	3.68034	4.01119	7.64906	2.02448e-14	9.61628e-12	up	Cucsat.PASA.G17915.T1	4	79	102	Cleavage	0	0	0	0	Cucsat.PASA.G17915	0	0	0	0	0	0	0	0
ACTATGATCTTCGTAAGTGAGAAT	229	cst-novel-miR229	0	24	3.68034	4.01119	7.64906	2.02448e-14	9.61628e-12	up	Cucsat.PASA.G17915.T2	4	79	102	Cleavage	0	0	0	0	Cucsat.PASA.G17915	0	0	0	0	0	0	0	0
ACTATGATCTTCGTAAGTGAGAAT	229	cst-novel-miR229	0	24	3.68034	4.01119	7.64906	2.02448e-14	9.61628e-12	up	Cucsat.PASA.G17952.T21	4.5	449	472	Translation	0.0795267	0.055004	0.864553	0.948231	Cucsat.PASA.G17952	-0.166975	6.04047	0.201783	0.40146	ctg3345:1806181-1810822(+)	protein_coding	0	Lysine ketoglutarate reductase trans-splicing related 1
ACTATGATCTTCGTAAGTGAGAAT	229	cst-novel-miR229	0	24	3.68034	4.01119	7.64906	2.02448e-14	9.61628e-12	up	Cucsat.PASA.G17952.T6	4.5	530	553	Translation	-0.454547	1.29535	0.379503	0.676629	Cucsat.PASA.G17952	-0.166975	6.04047	0.201783	0.40146	ctg3345:1806181-1810822(+)	protein_coding	0	Lysine ketoglutarate reductase trans-splicing related 1
ACTATGATCTTCGTAAGTGAGAAT	229	cst-novel-miR229	0	24	3.68034	4.01119	7.64906	2.02448e-14	9.61628e-12	up	Cucsat.PASA.G17952.T4	4.5	584	607	Translation	0.0677476	0.949141	0.876986	0.953105	Cucsat.PASA.G17952	-0.166975	6.04047	0.201783	0.40146	ctg3345:1806181-1810822(+)	protein_coding	0	Lysine ketoglutarate reductase trans-splicing related 1
ACTATGATCTTCGTAAGTGAGAAT	229	cst-novel-miR229	0	24	3.68034	4.01119	7.64906	2.02448e-14	9.61628e-12	up	Cucsat.PASA.G17952.T11	4.5	612	635	Translation	0.377613	0.233737	0.348233	0.65367	Cucsat.PASA.G17952	-0.166975	6.04047	0.201783	0.40146	ctg3345:1806181-1810822(+)	protein_coding	0	Lysine ketoglutarate reductase trans-splicing related 1
ACTATGATCTTCGTAAGTGAGAAT	229	cst-novel-miR229	0	24	3.68034	4.01119	7.64906	2.02448e-14	9.61628e-12	up	Cucsat.PASA.G17952.T14	4.5	700	723	Translation	0	0	0	0	Cucsat.PASA.G17952	-0.166975	6.04047	0.201783	0.40146	ctg3345:1806181-1810822(+)	protein_coding	0	Lysine ketoglutarate reductase trans-splicing related 1
ACTATGATCTTCGTAAGTGAGAAT	229	cst-novel-miR229	0	24	3.68034	4.01119	7.64906	2.02448e-14	9.61628e-12	up	Cucsat.PASA.G17952.T13	4.5	572	595	Translation	-0.143325	-0.636908	0.65319	0.847677	Cucsat.PASA.G17952	-0.166975	6.04047	0.201783	0.40146	ctg3345:1806181-1810822(+)	protein_coding	0	Lysine ketoglutarate reductase trans-splicing related 1
ACTATGATCTTCGTAAGTGAGAAT	229	cst-novel-miR229	0	24	3.68034	4.01119	7.64906	2.02448e-14	9.61628e-12	up	Cucsat.PASA.G17952.T19	4.5	692	715	Translation	-0.764469	0.629659	0.0630072	0.318388	Cucsat.PASA.G17952	-0.166975	6.04047	0.201783	0.40146	ctg3345:1806181-1810822(+)	protein_coding	0	Lysine ketoglutarate reductase trans-splicing related 1
ACTATGATCTTCGTAAGTGAGAAT	229	cst-novel-miR229	0	24	3.68034	4.01119	7.64906	2.02448e-14	9.61628e-12	up	Cucsat.PASA.G17952.T23	4.5	612	635	Translation	0	0	0	0	Cucsat.PASA.G17952	-0.166975	6.04047	0.201783	0.40146	ctg3345:1806181-1810822(+)	protein_coding	0	Lysine ketoglutarate reductase trans-splicing related 1
ACTATGATCTTCGTAAGTGAGAAT	229	cst-novel-miR229	0	24	3.68034	4.01119	7.64906	2.02448e-14	9.61628e-12	up	Cucsat.PASA.G17952.T27	4.5	489	512	Translation	0.205786	-0.0479548	0.558417	0.794458	Cucsat.PASA.G17952	-0.166975	6.04047	0.201783	0.40146	ctg3345:1806181-1810822(+)	protein_coding	0	Lysine ketoglutarate reductase trans-splicing related 1
ACTATGATCTTCGTAAGTGAGAAT	229	cst-novel-miR229	0	24	3.68034	4.01119	7.64906	2.02448e-14	9.61628e-12	up	Cucsat.PASA.G17952.T18	4.5	723	746	Translation	-0.840127	2.46607	0.105104	0.397961	Cucsat.PASA.G17952	-0.166975	6.04047	0.201783	0.40146	ctg3345:1806181-1810822(+)	protein_coding	0	Lysine ketoglutarate reductase trans-splicing related 1
ACTATGATCTTCGTAAGTGAGAAT	229	cst-novel-miR229	0	24	3.68034	4.01119	7.64906	2.02448e-14	9.61628e-12	up	Cucsat.PASA.G17952.T17	4.5	612	635	Translation	0	0	0	0	Cucsat.PASA.G17952	-0.166975	6.04047	0.201783	0.40146	ctg3345:1806181-1810822(+)	protein_coding	0	Lysine ketoglutarate reductase trans-splicing related 1
ACTATGATCTTCGTAAGTGAGAAT	229	cst-novel-miR229	0	24	3.68034	4.01119	7.64906	2.02448e-14	9.61628e-12	up	Cucsat.PASA.G17952.T3	4.5	624	647	Translation	-0.279851	0.461572	0.478746	0.746369	Cucsat.PASA.G17952	-0.166975	6.04047	0.201783	0.40146	ctg3345:1806181-1810822(+)	protein_coding	0	Lysine ketoglutarate reductase trans-splicing related 1
ACTATGATCTTCGTAAGTGAGAAT	229	cst-novel-miR229	0	24	3.68034	4.01119	7.64906	2.02448e-14	9.61628e-12	up	Cucsat.PASA.G17952.T1	4.5	700	723	Translation	0.778088	3.98978	0.238423	0.55924	Cucsat.PASA.G17952	-0.166975	6.04047	0.201783	0.40146	ctg3345:1806181-1810822(+)	protein_coding	0	Lysine ketoglutarate reductase trans-splicing related 1
ACTATGATCTTCGTAAGTGAGAAT	229	cst-novel-miR229	0	24	3.68034	4.01119	7.64906	2.02448e-14	9.61628e-12	up	Cucsat.PASA.G17952.T24	4.5	572	595	Translation	0.124445	-0.525697	0.689363	0.866441	Cucsat.PASA.G17952	-0.166975	6.04047	0.201783	0.40146	ctg3345:1806181-1810822(+)	protein_coding	0	Lysine ketoglutarate reductase trans-splicing related 1
ACTATGATCTTCGTAAGTGAGAAT	229	cst-novel-miR229	0	24	3.68034	4.01119	7.64906	2.02448e-14	9.61628e-12	up	Cucsat.PASA.G17952.T22	4.5	572	595	Translation	0	0	0	0	Cucsat.PASA.G17952	-0.166975	6.04047	0.201783	0.40146	ctg3345:1806181-1810822(+)	protein_coding	0	Lysine ketoglutarate reductase trans-splicing related 1
ACTATGATCTTCGTAAGTGAGAAT	229	cst-novel-miR229	0	24	3.68034	4.01119	7.64906	2.02448e-14	9.61628e-12	up	Cucsat.PASA.G17952.T20	4.5	612	635	Translation	0.0327178	-0.565669	0.905735	0.964086	Cucsat.PASA.G17952	-0.166975	6.04047	0.201783	0.40146	ctg3345:1806181-1810822(+)	protein_coding	0	Lysine ketoglutarate reductase trans-splicing related 1
ACTATGATCTTCGTAAGTGAGAAT	229	cst-novel-miR229	0	24	3.68034	4.01119	7.64906	2.02448e-14	9.61628e-12	up	Cucsat.PASA.G17952.T26	4.5	612	635	Translation	-0.0223042	0.135799	0.95979	0.985108	Cucsat.PASA.G17952	-0.166975	6.04047	0.201783	0.40146	ctg3345:1806181-1810822(+)	protein_coding	0	Lysine ketoglutarate reductase trans-splicing related 1
ACTATGATCTTCGTAAGTGAGAAT	229	cst-novel-miR229	0	24	3.68034	4.01119	7.64906	2.02448e-14	9.61628e-12	up	Cucsat.PASA.G17952.T2	4.5	700	723	Translation	0.292577	-0.254508	0.26182	0.58144	Cucsat.PASA.G17952	-0.166975	6.04047	0.201783	0.40146	ctg3345:1806181-1810822(+)	protein_coding	0	Lysine ketoglutarate reductase trans-splicing related 1
ACTATGATCTTCGTAAGTGAGAAT	229	cst-novel-miR229	0	24	3.68034	4.01119	7.64906	2.02448e-14	9.61628e-12	up	Cucsat.PASA.G17952.T12	4.5	612	635	Translation	-0.255971	-0.18147	0.51689	0.769725	Cucsat.PASA.G17952	-0.166975	6.04047	0.201783	0.40146	ctg3345:1806181-1810822(+)	protein_coding	0	Lysine ketoglutarate reductase trans-splicing related 1
ACTATGATCTTCGTAAGTGAGAAT	229	cst-novel-miR229	0	24	3.68034	4.01119	7.64906	2.02448e-14	9.61628e-12	up	Cucsat.PASA.G17952.T5	4.5	700	723	Translation	0	0	0	0	Cucsat.PASA.G17952	-0.166975	6.04047	0.201783	0.40146	ctg3345:1806181-1810822(+)	protein_coding	0	Lysine ketoglutarate reductase trans-splicing related 1
ACTATGATCTTCGTAAGTGAGAAT	229	cst-novel-miR229	0	24	3.68034	4.01119	7.64906	2.02448e-14	9.61628e-12	up	Cucsat.PASA.G17952.T15	4.5	614	637	Translation	-0.554048	-1.04246	0.260702	0.58033	Cucsat.PASA.G17952	-0.166975	6.04047	0.201783	0.40146	ctg3345:1806181-1810822(+)	protein_coding	0	Lysine ketoglutarate reductase trans-splicing related 1
ACTATGATCTTCGTAAGTGAGAAT	229	cst-novel-miR229	0	24	3.68034	4.01119	7.64906	2.02448e-14	9.61628e-12	up	Cucsat.PASA.G17952.T10	4.5	612	635	Translation	0	0	0	0	Cucsat.PASA.G17952	-0.166975	6.04047	0.201783	0.40146	ctg3345:1806181-1810822(+)	protein_coding	0	Lysine ketoglutarate reductase trans-splicing related 1
ACTATGATCTTCGTAAGTGAGAAT	229	cst-novel-miR229	0	24	3.68034	4.01119	7.64906	2.02448e-14	9.61628e-12	up	Cucsat.PASA.G17952.T9	4.5	612	635	Translation	0	0	0	0	Cucsat.PASA.G17952	-0.166975	6.04047	0.201783	0.40146	ctg3345:1806181-1810822(+)	protein_coding	0	Lysine ketoglutarate reductase trans-splicing related 1
ACTATGATCTTCGTAAGTGAGAAT	229	cst-novel-miR229	0	24	3.68034	4.01119	7.64906	2.02448e-14	9.61628e-12	up	Cucsat.PASA.G17952.T7	4.5	612	635	Translation	0	0	0	0	Cucsat.PASA.G17952	-0.166975	6.04047	0.201783	0.40146	ctg3345:1806181-1810822(+)	protein_coding	0	Lysine ketoglutarate reductase trans-splicing related 1
ACTATGATCTTCGTAAGTGAGAAT	229	cst-novel-miR229	0	24	3.68034	4.01119	7.64906	2.02448e-14	9.61628e-12	up	Cucsat.PASA.G14.T36	4.5	647	670	Cleavage	-0.113196	1.18565	0.807762	0.9229	Cucsat.PASA.G14	0.616484	5.72836	0.000103605	0.00220927	ctg1:241618-253529(-)	protein_coding	0	WD40
ACTATGATCTTCGTAAGTGAGAAT	229	cst-novel-miR229	0	24	3.68034	4.01119	7.64906	2.02448e-14	9.61628e-12	up	Cucsat.PASA.G17952.T8	4.5	612	635	Translation	0.340546	-0.845478	0.423822	0.708362	Cucsat.PASA.G17952	-0.166975	6.04047	0.201783	0.40146	ctg3345:1806181-1810822(+)	protein_coding	0	Lysine ketoglutarate reductase trans-splicing related 1
ACTATGATCTTCGTAAGTGAGAAT	229	cst-novel-miR229	0	24	3.68034	4.01119	7.64906	2.02448e-14	9.61628e-12	up	Cucsat.PASA.G14.T35	4.5	1179	1202	Cleavage	0.954549	0.992357	0.0378328	0.25635	Cucsat.PASA.G14	0.616484	5.72836	0.000103605	0.00220927	ctg1:241618-253529(-)	protein_coding	0	WD40
ACTATGATCTTCGTAAGTGAGAAT	229	cst-novel-miR229	0	24	3.68034	4.01119	7.64906	2.02448e-14	9.61628e-12	up	Cucsat.PASA.G14.T34	4.5	1457	1480	Cleavage	1.75389	0.575057	0.00358338	0.0899244	Cucsat.PASA.G14	0.616484	5.72836	0.000103605	0.00220927	ctg1:241618-253529(-)	protein_coding	0	WD40
ACTATGATCTTCGTAAGTGAGAAT	229	cst-novel-miR229	0	24	3.68034	4.01119	7.64906	2.02448e-14	9.61628e-12	up	Cucsat.PASA.G14.T16	4.5	1562	1585	Cleavage	1.03165	-0.647488	0.00419696	0.0969121	Cucsat.PASA.G14	0.616484	5.72836	0.000103605	0.00220927	ctg1:241618-253529(-)	protein_coding	0	WD40
ACTATGATCTTCGTAAGTGAGAAT	229	cst-novel-miR229	0	24	3.68034	4.01119	7.64906	2.02448e-14	9.61628e-12	up	Cucsat.PASA.G14.T15	4.5	1712	1735	Cleavage	1.29748	0.67688	0.00126034	0.0530912	Cucsat.PASA.G14	0.616484	5.72836	0.000103605	0.00220927	ctg1:241618-253529(-)	protein_coding	0	WD40
ACTATGATCTTCGTAAGTGAGAAT	229	cst-novel-miR229	0	24	3.68034	4.01119	7.64906	2.02448e-14	9.61628e-12	up	Cucsat.PASA.G14.T19	4.5	1742	1765	Cleavage	0.966076	-0.448674	0.0143211	0.168787	Cucsat.PASA.G14	0.616484	5.72836	0.000103605	0.00220927	ctg1:241618-253529(-)	protein_coding	0	WD40
ACTATGATCTTCGTAAGTGAGAAT	229	cst-novel-miR229	0	24	3.68034	4.01119	7.64906	2.02448e-14	9.61628e-12	up	Cucsat.PASA.G14.T6	4.5	1724	1747	Cleavage	0.830156	0.0517434	0.0412294	0.265621	Cucsat.PASA.G14	0.616484	5.72836	0.000103605	0.00220927	ctg1:241618-253529(-)	protein_coding	0	WD40
ACTATGATCTTCGTAAGTGAGAAT	229	cst-novel-miR229	0	24	3.68034	4.01119	7.64906	2.02448e-14	9.61628e-12	up	Cucsat.PASA.G14.T14	4.5	1708	1731	Cleavage	0.975253	-0.711555	0.0110885	0.150958	Cucsat.PASA.G14	0.616484	5.72836	0.000103605	0.00220927	ctg1:241618-253529(-)	protein_coding	0	WD40
ACTATGATCTTCGTAAGTGAGAAT	229	cst-novel-miR229	0	24	3.68034	4.01119	7.64906	2.02448e-14	9.61628e-12	up	Cucsat.PASA.G14.T7	4.5	1708	1731	Cleavage	0.816416	-0.109925	0.0230737	0.207576	Cucsat.PASA.G14	0.616484	5.72836	0.000103605	0.00220927	ctg1:241618-253529(-)	protein_coding	0	WD40
ACTATGATCTTCGTAAGTGAGAAT	229	cst-novel-miR229	0	24	3.68034	4.01119	7.64906	2.02448e-14	9.61628e-12	up	Cucsat.PASA.G14.T4	4.5	1806	1829	Cleavage	1.71496	0.0588655	5.19525e-05	0.00833947	Cucsat.PASA.G14	0.616484	5.72836	0.000103605	0.00220927	ctg1:241618-253529(-)	protein_coding	0	WD40
ACTATGATCTTCGTAAGTGAGAAT	229	cst-novel-miR229	0	24	3.68034	4.01119	7.64906	2.02448e-14	9.61628e-12	up	Cucsat.PASA.G14.T17	4.5	1817	1840	Cleavage	0.597018	0.0689662	0.207448	0.529321	Cucsat.PASA.G14	0.616484	5.72836	0.000103605	0.00220927	ctg1:241618-253529(-)	protein_coding	0	WD40
ACTATGATCTTCGTAAGTGAGAAT	229	cst-novel-miR229	0	24	3.68034	4.01119	7.64906	2.02448e-14	9.61628e-12	up	Cucsat.PASA.G14.T12	4.5	1708	1731	Cleavage	0.654126	0.356738	0.11537	0.414119	Cucsat.PASA.G14	0.616484	5.72836	0.000103605	0.00220927	ctg1:241618-253529(-)	protein_coding	0	WD40
ACTATGATCTTCGTAAGTGAGAAT	229	cst-novel-miR229	0	24	3.68034	4.01119	7.64906	2.02448e-14	9.61628e-12	up	Cucsat.PASA.G14.T31	4.5	1894	1917	Cleavage	0.240678	-0.210176	0.325551	0.635256	Cucsat.PASA.G14	0.616484	5.72836	0.000103605	0.00220927	ctg1:241618-253529(-)	protein_coding	0	WD40
ACTATGATCTTCGTAAGTGAGAAT	229	cst-novel-miR229	0	24	3.68034	4.01119	7.64906	2.02448e-14	9.61628e-12	up	Cucsat.PASA.G14.T11	4.5	1708	1731	Cleavage	0.68359	-0.0983497	0.0540397	0.298136	Cucsat.PASA.G14	0.616484	5.72836	0.000103605	0.00220927	ctg1:241618-253529(-)	protein_coding	0	WD40
ACTATGATCTTCGTAAGTGAGAAT	229	cst-novel-miR229	0	24	3.68034	4.01119	7.64906	2.02448e-14	9.61628e-12	up	Cucsat.PASA.G14.T3	4.5	1708	1731	Cleavage	1.14151	0.22698	0.00252878	0.0764989	Cucsat.PASA.G14	0.616484	5.72836	0.000103605	0.00220927	ctg1:241618-253529(-)	protein_coding	0	WD40
ACTATGATCTTCGTAAGTGAGAAT	229	cst-novel-miR229	0	24	3.68034	4.01119	7.64906	2.02448e-14	9.61628e-12	up	Cucsat.PASA.G14.T10	4.5	1708	1731	Cleavage	0	0	0	0	Cucsat.PASA.G14	0.616484	5.72836	0.000103605	0.00220927	ctg1:241618-253529(-)	protein_coding	0	WD40
ACTATGATCTTCGTAAGTGAGAAT	229	cst-novel-miR229	0	24	3.68034	4.01119	7.64906	2.02448e-14	9.61628e-12	up	Cucsat.PASA.G14.T22	4.5	1708	1731	Cleavage	0	0	0	0	Cucsat.PASA.G14	0.616484	5.72836	0.000103605	0.00220927	ctg1:241618-253529(-)	protein_coding	0	WD40
ACTATGATCTTCGTAAGTGAGAAT	229	cst-novel-miR229	0	24	3.68034	4.01119	7.64906	2.02448e-14	9.61628e-12	up	Cucsat.PASA.G14.T13	4.5	1708	1731	Cleavage	0	0	0	0	Cucsat.PASA.G14	0.616484	5.72836	0.000103605	0.00220927	ctg1:241618-253529(-)	protein_coding	0	WD40
ACTATGATCTTCGTAAGTGAGAAT	229	cst-novel-miR229	0	24	3.68034	4.01119	7.64906	2.02448e-14	9.61628e-12	up	Cucsat.PASA.G14.T28	4.5	1976	1999	Cleavage	0.411358	-0.0595215	0.145072	0.456363	Cucsat.PASA.G14	0.616484	5.72836	0.000103605	0.00220927	ctg1:241618-253529(-)	protein_coding	0	WD40
ACTATGATCTTCGTAAGTGAGAAT	229	cst-novel-miR229	0	24	3.68034	4.01119	7.64906	2.02448e-14	9.61628e-12	up	Cucsat.PASA.G14.T18	4.5	1708	1731	Cleavage	0.736091	-0.638442	0.0153122	0.173729	Cucsat.PASA.G14	0.616484	5.72836	0.000103605	0.00220927	ctg1:241618-253529(-)	protein_coding	0	WD40
ACTATGATCTTCGTAAGTGAGAAT	229	cst-novel-miR229	0	24	3.68034	4.01119	7.64906	2.02448e-14	9.61628e-12	up	Cucsat.PASA.G14.T1	4.5	1708	1731	Cleavage	1.73828	0.206669	0.00825926	0.132023	Cucsat.PASA.G14	0.616484	5.72836	0.000103605	0.00220927	ctg1:241618-253529(-)	protein_coding	0	WD40
ACTATGATCTTCGTAAGTGAGAAT	229	cst-novel-miR229	0	24	3.68034	4.01119	7.64906	2.02448e-14	9.61628e-12	up	Cucsat.PASA.G14.T8	4.5	1708	1731	Cleavage	0.901483	-0.564551	0.000183929	0.017643	Cucsat.PASA.G14	0.616484	5.72836	0.000103605	0.00220927	ctg1:241618-253529(-)	protein_coding	0	WD40
ACTATGATCTTCGTAAGTGAGAAT	229	cst-novel-miR229	0	24	3.68034	4.01119	7.64906	2.02448e-14	9.61628e-12	up	Cucsat.PASA.G14.T21	4.5	1708	1731	Cleavage	0	0	0	0	Cucsat.PASA.G14	0.616484	5.72836	0.000103605	0.00220927	ctg1:241618-253529(-)	protein_coding	0	WD40
ACTATGATCTTCGTAAGTGAGAAT	229	cst-novel-miR229	0	24	3.68034	4.01119	7.64906	2.02448e-14	9.61628e-12	up	Cucsat.PASA.G14.T5	4.5	1708	1731	Cleavage	2.10261	-0.154388	6.80637e-06	0.00215696	Cucsat.PASA.G14	0.616484	5.72836	0.000103605	0.00220927	ctg1:241618-253529(-)	protein_coding	0	WD40
ACTATGATCTTCGTAAGTGAGAAT	229	cst-novel-miR229	0	24	3.68034	4.01119	7.64906	2.02448e-14	9.61628e-12	up	Cucsat.PASA.G14.T9	4.5	1708	1731	Cleavage	0	0	0	0	Cucsat.PASA.G14	0.616484	5.72836	0.000103605	0.00220927	ctg1:241618-253529(-)	protein_coding	0	WD40
ACTATGATCTTCGTAAGTGAGAAT	229	cst-novel-miR229	0	24	3.68034	4.01119	7.64906	2.02448e-14	9.61628e-12	up	Cucsat.PASA.G14.T26	4.5	1708	1731	Cleavage	0.885724	-0.290951	0.0019217	0.0668989	Cucsat.PASA.G14	0.616484	5.72836	0.000103605	0.00220927	ctg1:241618-253529(-)	protein_coding	0	WD40
ACTATGATCTTCGTAAGTGAGAAT	229	cst-novel-miR229	0	24	3.68034	4.01119	7.64906	2.02448e-14	9.61628e-12	up	Cucsat.PASA.G14.T24	4.5	1708	1731	Cleavage	-0.0225629	-0.52039	0.937443	0.976549	Cucsat.PASA.G14	0.616484	5.72836	0.000103605	0.00220927	ctg1:241618-253529(-)	protein_coding	0	WD40
ACTATGATCTTCGTAAGTGAGAAT	229	cst-novel-miR229	0	24	3.68034	4.01119	7.64906	2.02448e-14	9.61628e-12	up	Cucsat.PASA.G14.T23	4.5	1708	1731	Cleavage	0	0	0	0	Cucsat.PASA.G14	0.616484	5.72836	0.000103605	0.00220927	ctg1:241618-253529(-)	protein_coding	0	WD40
ACTATGATCTTCGTAAGTGAGAAT	229	cst-novel-miR229	0	24	3.68034	4.01119	7.64906	2.02448e-14	9.61628e-12	up	Cucsat.PASA.G14.T29	4.5	2228	2251	Cleavage	0.595806	0.0220635	0.0367466	0.253005	Cucsat.PASA.G14	0.616484	5.72836	0.000103605	0.00220927	ctg1:241618-253529(-)	protein_coding	0	WD40
ACTATGATCTTCGTAAGTGAGAAT	229	cst-novel-miR229	0	24	3.68034	4.01119	7.64906	2.02448e-14	9.61628e-12	up	Cucsat.PASA.G14.T2	4.5	1708	1731	Cleavage	0.592649	-0.404169	0.035992	0.250954	Cucsat.PASA.G14	0.616484	5.72836	0.000103605	0.00220927	ctg1:241618-253529(-)	protein_coding	0	WD40
ACTATGATCTTCGTAAGTGAGAAT	229	cst-novel-miR229	0	24	3.68034	4.01119	7.64906	2.02448e-14	9.61628e-12	up	Cucsat.PASA.G14.T20	4.5	1708	1731	Cleavage	0	0	0	0	Cucsat.PASA.G14	0.616484	5.72836	0.000103605	0.00220927	ctg1:241618-253529(-)	protein_coding	0	WD40
ACTATGATCTTCGTAAGTGAGAAT	229	cst-novel-miR229	0	24	3.68034	4.01119	7.64906	2.02448e-14	9.61628e-12	up	Cucsat.PASA.G14.T33	4.5	2228	2251	Cleavage	0.763887	-0.122231	0.00466946	0.101681	Cucsat.PASA.G14	0.616484	5.72836	0.000103605	0.00220927	ctg1:241618-253529(-)	protein_coding	0	WD40
ACTATGATCTTCGTAAGTGAGAAT	229	cst-novel-miR229	0	24	3.68034	4.01119	7.64906	2.02448e-14	9.61628e-12	up	Cucsat.PASA.G14.T25	4.5	1708	1731	Cleavage	0	0	0	0	Cucsat.PASA.G14	0.616484	5.72836	0.000103605	0.00220927	ctg1:241618-253529(-)	protein_coding	0	WD40
ACTATGATCTTCGTAAGTGAGAAT	229	cst-novel-miR229	0	24	3.68034	4.01119	7.64906	2.02448e-14	9.61628e-12	up	Cucsat.PASA.G14.T27	4.5	1708	1731	Cleavage	0.86921	-0.49133	0.00205291	0.069413	Cucsat.PASA.G14	0.616484	5.72836	0.000103605	0.00220927	ctg1:241618-253529(-)	protein_coding	0	WD40
ACTATGATCTTCGTAAGTGAGAAT	229	cst-novel-miR229	0	24	3.68034	4.01119	7.64906	2.02448e-14	9.61628e-12	up	Cucsat.PASA.G14.T32	4.5	1806	1829	Cleavage	0	0	0	0	Cucsat.PASA.G14	0.616484	5.72836	0.000103605	0.00220927	ctg1:241618-253529(-)	protein_coding	0	WD40
ACTATGATCTTCGTAAGTGAGAAT	229	cst-novel-miR229	0	24	3.68034	4.01119	7.64906	2.02448e-14	9.61628e-12	up	Cucsat.PASA.G14.T30	4.5	1708	1731	Cleavage	0	0	0	0	Cucsat.PASA.G14	0.616484	5.72836	0.000103605	0.00220927	ctg1:241618-253529(-)	protein_coding	0	WD40
ACTATGATCTTCGTAAGTGAGAAT	229	cst-novel-miR229	0	24	3.68034	4.01119	7.64906	2.02448e-14	9.61628e-12	up	Cucsat.PASA.G7451.T4	4.5	2223	2246	Cleavage	0.160185	-0.0734881	0.428494	0.711598	Cucsat.PASA.G7451	0.152257	6.84041	0.00426032	0.0302542	ctg1528:2564319-2572769(+)	protein_coding	OSI_24338	Serrate RNA effector
ACTATGATCTTCGTAAGTGAGAAT	229	cst-novel-miR229	0	24	3.68034	4.01119	7.64906	2.02448e-14	9.61628e-12	up	Cucsat.PASA.G7451.T12	4.5	2312	2335	Cleavage	0.0594341	-0.0972013	0.758524	0.900603	Cucsat.PASA.G7451	0.152257	6.84041	0.00426032	0.0302542	ctg1528:2564319-2572769(+)	protein_coding	OSI_24338	Serrate RNA effector
ACTATGATCTTCGTAAGTGAGAAT	229	cst-novel-miR229	0	24	3.68034	4.01119	7.64906	2.02448e-14	9.61628e-12	up	Cucsat.PASA.G7451.T13	4.5	2409	2432	Cleavage	-0.0499678	0.030577	0.855887	0.944359	Cucsat.PASA.G7451	0.152257	6.84041	0.00426032	0.0302542	ctg1528:2564319-2572769(+)	protein_coding	OSI_24338	Serrate RNA effector
ACTATGATCTTCGTAAGTGAGAAT	229	cst-novel-miR229	0	24	3.68034	4.01119	7.64906	2.02448e-14	9.61628e-12	up	Cucsat.PASA.G7451.T8	4.5	3063	3086	Cleavage	0.525417	-0.216429	0.0513427	0.291666	Cucsat.PASA.G7451	0.152257	6.84041	0.00426032	0.0302542	ctg1528:2564319-2572769(+)	protein_coding	OSI_24338	Serrate RNA effector
ACTATGATCTTCGTAAGTGAGAAT	229	cst-novel-miR229	0	24	3.68034	4.01119	7.64906	2.02448e-14	9.61628e-12	up	Cucsat.PASA.G7451.T1	4.5	3068	3091	Cleavage	0.387863	-0.174032	0.118438	0.418986	Cucsat.PASA.G7451	0.152257	6.84041	0.00426032	0.0302542	ctg1528:2564319-2572769(+)	protein_coding	OSI_24338	Serrate RNA effector
ACTATGATCTTCGTAAGTGAGAAT	229	cst-novel-miR229	0	24	3.68034	4.01119	7.64906	2.02448e-14	9.61628e-12	up	Cucsat.PASA.G7451.T10	4.5	3068	3091	Cleavage	0.418607	-0.281196	0.142878	0.453224	Cucsat.PASA.G7451	0.152257	6.84041	0.00426032	0.0302542	ctg1528:2564319-2572769(+)	protein_coding	OSI_24338	Serrate RNA effector
ACTATGATCTTCGTAAGTGAGAAT	229	cst-novel-miR229	0	24	3.68034	4.01119	7.64906	2.02448e-14	9.61628e-12	up	Cucsat.PASA.G7451.T5	4.5	3157	3180	Cleavage	0.301351	-0.194912	0.164997	0.481519	Cucsat.PASA.G7451	0.152257	6.84041	0.00426032	0.0302542	ctg1528:2564319-2572769(+)	protein_coding	OSI_24338	Serrate RNA effector
ACTATGATCTTCGTAAGTGAGAAT	229	cst-novel-miR229	0	24	3.68034	4.01119	7.64906	2.02448e-14	9.61628e-12	up	Cucsat.PASA.G7451.T2	4.5	3254	3277	Cleavage	0.142205	-0.160086	0.425154	0.709172	Cucsat.PASA.G7451	0.152257	6.84041	0.00426032	0.0302542	ctg1528:2564319-2572769(+)	protein_coding	OSI_24338	Serrate RNA effector
ACTATGATCTTCGTAAGTGAGAAT	229	cst-novel-miR229	0	24	3.68034	4.01119	7.64906	2.02448e-14	9.61628e-12	up	Cucsat.PASA.G7451.T7	4.5	3326	3349	Cleavage	0.0912981	-0.286436	0.644043	0.842714	Cucsat.PASA.G7451	0.152257	6.84041	0.00426032	0.0302542	ctg1528:2564319-2572769(+)	protein_coding	OSI_24338	Serrate RNA effector
ACTATGATCTTCGTAAGTGAGAAT	229	cst-novel-miR229	0	24	3.68034	4.01119	7.64906	2.02448e-14	9.61628e-12	up	Cucsat.PASA.G7451.T6	4.5	3343	3366	Cleavage	0.153884	-0.130368	0.450115	0.726591	Cucsat.PASA.G7451	0.152257	6.84041	0.00426032	0.0302542	ctg1528:2564319-2572769(+)	protein_coding	OSI_24338	Serrate RNA effector
ACTATGATCTTCGTAAGTGAGAAT	229	cst-novel-miR229	0	24	3.68034	4.01119	7.64906	2.02448e-14	9.61628e-12	up	Cucsat.PASA.G6412.T1	4.5	2511	2534	Cleavage	1.5796	-1.1604	0.010587	0.147787	Cucsat.PASA.G6412	1.03635	0.0508497	0.00296276	0.0235601	ctg1449:233355-237464(-)	protein_coding	0	Neutral/alkaline non-lysosomal ceramidase
ACTATGATCTTCGTAAGTGAGAAT	229	cst-novel-miR229	0	24	3.68034	4.01119	7.64906	2.02448e-14	9.61628e-12	up	Cucsat.PASA.G11880.T11	4.5	1209	1232	Cleavage	-0.464425	2.77223	0.137198	0.445365	Cucsat.PASA.G11880	-0.0479432	5.92117	0.714958	0.844861	ctg1820:2208072-2218588(-)	protein_coding	0	CONTAINS InterPro DOMAIN s DDT superfamily (InterPro IPR018501), DDT subgroup (InterPro IPR018500), Cell division cycle-associated protein (InterPro IPR018866)
ACTATGATCTTCGTAAGTGAGAAT	229	cst-novel-miR229	0	24	3.68034	4.01119	7.64906	2.02448e-14	9.61628e-12	up	Cucsat.PASA.G6240.T5	4.5	1136	1159	Cleavage	0.36926	1.19653	0.333381	0.641446	Cucsat.PASA.G6240	0.151729	5.72127	0.0584149	0.17696	ctg1425:2045394-2051651(+)	protein_coding	0	0
ACTATGATCTTCGTAAGTGAGAAT	229	cst-novel-miR229	0	24	3.68034	4.01119	7.64906	2.02448e-14	9.61628e-12	up	Cucsat.PASA.G6240.T6	4.5	1178	1201	Cleavage	0.353639	2.75908	0.291977	0.608234	Cucsat.PASA.G6240	0.151729	5.72127	0.0584149	0.17696	ctg1425:2045394-2051651(+)	protein_coding	0	0
ACTATGATCTTCGTAAGTGAGAAT	229	cst-novel-miR229	0	24	3.68034	4.01119	7.64906	2.02448e-14	9.61628e-12	up	Cucsat.PASA.G6240.T4	4.5	1151	1174	Cleavage	0.113904	1.91366	0.624317	0.832042	Cucsat.PASA.G6240	0.151729	5.72127	0.0584149	0.17696	ctg1425:2045394-2051651(+)	protein_coding	0	0
ACTATGATCTTCGTAAGTGAGAAT	229	cst-novel-miR229	0	24	3.68034	4.01119	7.64906	2.02448e-14	9.61628e-12	up	Cucsat.PASA.G6240.T3	4.5	1207	1230	Cleavage	0.115779	5.05381	0.453595	0.729364	Cucsat.PASA.G6240	0.151729	5.72127	0.0584149	0.17696	ctg1425:2045394-2051651(+)	protein_coding	0	0
ACTATGATCTTCGTAAGTGAGAAT	229	cst-novel-miR229	0	24	3.68034	4.01119	7.64906	2.02448e-14	9.61628e-12	up	Cucsat.PASA.G6240.T7	4.5	1738	1761	Cleavage	0.377908	-0.635496	0.456487	0.731166	Cucsat.PASA.G6240	0.151729	5.72127	0.0584149	0.17696	ctg1425:2045394-2051651(+)	protein_coding	0	0
ACTATGATCTTCGTAAGTGAGAAT	229	cst-novel-miR229	0	24	3.68034	4.01119	7.64906	2.02448e-14	9.61628e-12	up	Cucsat.PASA.G6240.T2	4.5	2220	2243	Cleavage	0.272994	1.7738	0.309572	0.622414	Cucsat.PASA.G6240	0.151729	5.72127	0.0584149	0.17696	ctg1425:2045394-2051651(+)	protein_coding	0	0
ACTATGATCTTCGTAAGTGAGAAT	229	cst-novel-miR229	0	24	3.68034	4.01119	7.64906	2.02448e-14	9.61628e-12	up	Cucsat.PASA.G6240.T1	4.5	2303	2326	Cleavage	0.160831	0.889117	0.385198	0.680616	Cucsat.PASA.G6240	0.151729	5.72127	0.0584149	0.17696	ctg1425:2045394-2051651(+)	protein_coding	0	0
ACTATGATCTTCGTAAGTGAGAAT	229	cst-novel-miR229	0	24	3.68034	4.01119	7.64906	2.02448e-14	9.61628e-12	up	Cucsat.PASA.G10340.T2	5	1487	1510	Cleavage	-0.138434	3.71162	0.668694	0.855899	Cucsat.PASA.G10340	0.130251	5.15737	0.166504	0.356447	ctg1675:48564-52498(-)	protein_coding	MINE1	cell division topological specificity factor
ACTATGATCTTCGTAAGTGAGAAT	229	cst-novel-miR229	0	24	3.68034	4.01119	7.64906	2.02448e-14	9.61628e-12	up	Cucsat.PASA.G13801.T3	5	2374	2397	Cleavage	0.0830054	1.74423	0.805192	0.921831	Cucsat.PASA.G13801	0.356062	3.65375	0.000116518	0.00238153	ctg184:672725-676703(+)	protein_coding	0	0
ACTATGATCTTCGTAAGTGAGAAT	229	cst-novel-miR229	0	24	3.68034	4.01119	7.64906	2.02448e-14	9.61628e-12	up	Cucsat.PASA.G13801.T1	5	2374	2397	Cleavage	0.481538	1.53421	0.133181	0.439482	Cucsat.PASA.G13801	0.356062	3.65375	0.000116518	0.00238153	ctg184:672725-676703(+)	protein_coding	0	0
ACTATGATCTTCGTAAGTGAGAAT	229	cst-novel-miR229	0	24	3.68034	4.01119	7.64906	2.02448e-14	9.61628e-12	up	Cucsat.PASA.G8501.T51	5	3220	3243	Cleavage	0	0	0	0	Cucsat.PASA.G8501	0.12505	6.75481	0.414291	0.617996	ctg1557:3220074-3269860(-)	protein_coding	0	Inherit from KOG: HEAT repeat containing | HEAT repeat-containing protein
ACTATGATCTTCGTAAGTGAGAAT	229	cst-novel-miR229	0	24	3.68034	4.01119	7.64906	2.02448e-14	9.61628e-12	up	Cucsat.PASA.G8501.T52	5	3220	3243	Cleavage	0	0	0	0	Cucsat.PASA.G8501	0.12505	6.75481	0.414291	0.617996	ctg1557:3220074-3269860(-)	protein_coding	0	Inherit from KOG: HEAT repeat containing | HEAT repeat-containing protein

## Sheet: S2
miRNA_seq	ID	Name	miRBase	lenght	sRNA_BaseMean	sRNA_log2FC	sRNA_stat	sRNA_pvalue	sRNA_padj	sRNA_expression	sRNA_Target	max_expectation	target_start	target_stop	predicted_inhibition	Target_logFC	Target_AveExpr	Target_pvalue	Target_padj	Gene_ID	Gene_log2FC	Gene_AveExpr	Gene_pvalue	Gene_padj	Locus	Biotype	Symbol	Description
AGTGATCGGTCATTTTTAGTGATT	486	cst-novel-miR486	0	24	9.80447	-3.22728	-4.85568	1.19975e-06	4.66454e-05	down	Cucsat.PASA.G8241.T4	3.5	113	136	Cleavage	0	0	0	0	Cucsat.PASA.G8241	0.0835449	4.76092	0.600745	0.775731	ctg1557:3476341-3481658(+)	protein_coding	0	Pentatricopeptide repeat-containing protein
AGTGATCGGTCATTTTTAGTGATT	486	cst-novel-miR486	0	24	9.80447	-3.22728	-4.85568	1.19975e-06	4.66454e-05	down	Cucsat.PASA.G8241.T2	3.5	199	222	Cleavage	0	0	0	0	Cucsat.PASA.G8241	0.0835449	4.76092	0.600745	0.775731	ctg1557:3476341-3481658(+)	protein_coding	0	Pentatricopeptide repeat-containing protein
AGTGATCGGTCATTTTTAGTGATT	486	cst-novel-miR486	0	24	9.80447	-3.22728	-4.85568	1.19975e-06	4.66454e-05	down	Cucsat.PASA.G8241.T8	3.5	204	227	Cleavage	0	0	0	0	Cucsat.PASA.G8241	0.0835449	4.76092	0.600745	0.775731	ctg1557:3476341-3481658(+)	protein_coding	0	Pentatricopeptide repeat-containing protein
AGTGATCGGTCATTTTTAGTGATT	486	cst-novel-miR486	0	24	9.80447	-3.22728	-4.85568	1.19975e-06	4.66454e-05	down	Cucsat.PASA.G8241.T6	3.5	68	91	Cleavage	0	0	0	0	Cucsat.PASA.G8241	0.0835449	4.76092	0.600745	0.775731	ctg1557:3476341-3481658(+)	protein_coding	0	Pentatricopeptide repeat-containing protein
AGTGATCGGTCATTTTTAGTGATT	486	cst-novel-miR486	0	24	9.80447	-3.22728	-4.85568	1.19975e-06	4.66454e-05	down	Cucsat.PASA.G8241.T5	3.5	198	221	Cleavage	0	0	0	0	Cucsat.PASA.G8241	0.0835449	4.76092	0.600745	0.775731	ctg1557:3476341-3481658(+)	protein_coding	0	Pentatricopeptide repeat-containing protein
AGTGATCGGTCATTTTTAGTGATT	486	cst-novel-miR486	0	24	9.80447	-3.22728	-4.85568	1.19975e-06	4.66454e-05	down	Cucsat.PASA.G8241.T7	3.5	204	227	Cleavage	0	0	0	0	Cucsat.PASA.G8241	0.0835449	4.76092	0.600745	0.775731	ctg1557:3476341-3481658(+)	protein_coding	0	Pentatricopeptide repeat-containing protein
AGTGATCGGTCATTTTTAGTGATT	486	cst-novel-miR486	0	24	9.80447	-3.22728	-4.85568	1.19975e-06	4.66454e-05	down	Cucsat.PASA.G8241.T11	3.5	2127	2150	Cleavage	0.195465	3.87513	0.578591	0.884974	Cucsat.PASA.G8241	0.0835449	4.76092	0.600745	0.775731	ctg1557:3476341-3481658(+)	protein_coding	0	Pentatricopeptide repeat-containing protein
AGTGATCGGTCATTTTTAGTGATT	486	cst-novel-miR486	0	24	9.80447	-3.22728	-4.85568	1.19975e-06	4.66454e-05	down	Cucsat.PASA.G8241.T3	3.5	2127	2150	Cleavage	-0.649209	2.63272	0.143823	0.625771	Cucsat.PASA.G8241	0.0835449	4.76092	0.600745	0.775731	ctg1557:3476341-3481658(+)	protein_coding	0	Pentatricopeptide repeat-containing protein
AGTGATCGGTCATTTTTAGTGATT	486	cst-novel-miR486	0	24	9.80447	-3.22728	-4.85568	1.19975e-06	4.66454e-05	down	Cucsat.PASA.G8241.T10	3.5	2139	2162	Cleavage	0.364479	1.4442	0.313585	0.766471	Cucsat.PASA.G8241	0.0835449	4.76092	0.600745	0.775731	ctg1557:3476341-3481658(+)	protein_coding	0	Pentatricopeptide repeat-containing protein
AGTGATCGGTCATTTTTAGTGATT	486	cst-novel-miR486	0	24	9.80447	-3.22728	-4.85568	1.19975e-06	4.66454e-05	down	Cucsat.PASA.G8241.T9	3.5	2139	2162	Cleavage	0.3353	0.292812	0.226222	0.706078	Cucsat.PASA.G8241	0.0835449	4.76092	0.600745	0.775731	ctg1557:3476341-3481658(+)	protein_coding	0	Pentatricopeptide repeat-containing protein
AGTGATCGGTCATTTTTAGTGATT	486	cst-novel-miR486	0	24	9.80447	-3.22728	-4.85568	1.19975e-06	4.66454e-05	down	Cucsat.PASA.G19620.T7	3.5	463	486	Cleavage	0.551753	-0.980254	0.665874	0.913817	Cucsat.PASA.G19620	-0.254547	5.84987	0.0294052	0.133858	ctg4:3502216-3506287(-)	protein_coding	0	isopenicillin N
AGTGATCGGTCATTTTTAGTGATT	486	cst-novel-miR486	0	24	9.80447	-3.22728	-4.85568	1.19975e-06	4.66454e-05	down	Cucsat.PASA.G19620.T4	3.5	1669	1692	Cleavage	-0.36654	2.85965	0.711581	0.928244	Cucsat.PASA.G19620	-0.254547	5.84987	0.0294052	0.133858	ctg4:3502216-3506287(-)	protein_coding	0	isopenicillin N
AGTGATCGGTCATTTTTAGTGATT	486	cst-novel-miR486	0	24	9.80447	-3.22728	-4.85568	1.19975e-06	4.66454e-05	down	Cucsat.PASA.G19620.T5	3.5	2173	2196	Cleavage	-0.725359	-0.300988	0.234208	0.712303	Cucsat.PASA.G19620	-0.254547	5.84987	0.0294052	0.133858	ctg4:3502216-3506287(-)	protein_coding	0	isopenicillin N
AGTGATCGGTCATTTTTAGTGATT	486	cst-novel-miR486	0	24	9.80447	-3.22728	-4.85568	1.19975e-06	4.66454e-05	down	Cucsat.PASA.G19620.T1	3.5	2173	2196	Cleavage	-0.894613	4.93395	0.0473269	0.458145	Cucsat.PASA.G19620	-0.254547	5.84987	0.0294052	0.133858	ctg4:3502216-3506287(-)	protein_coding	0	isopenicillin N
AGTGATCGGTCATTTTTAGTGATT	486	cst-novel-miR486	0	24	9.80447	-3.22728	-4.85568	1.19975e-06	4.66454e-05	down	Cucsat.PASA.G19620.T8	3.5	2377	2400	Cleavage	-0.973845	0.115758	0.00345979	0.151036	Cucsat.PASA.G19620	-0.254547	5.84987	0.0294052	0.133858	ctg4:3502216-3506287(-)	protein_coding	0	isopenicillin N
AGTGATCGGTCATTTTTAGTGATT	486	cst-novel-miR486	0	24	9.80447	-3.22728	-4.85568	1.19975e-06	4.66454e-05	down	Cucsat.PASA.G19620.T2	3.5	2208	2231	Cleavage	0.0861829	0.80205	0.839223	0.965846	Cucsat.PASA.G19620	-0.254547	5.84987	0.0294052	0.133858	ctg4:3502216-3506287(-)	protein_coding	0	isopenicillin N
AGTGATCGGTCATTTTTAGTGATT	486	cst-novel-miR486	0	24	9.80447	-3.22728	-4.85568	1.19975e-06	4.66454e-05	down	Cucsat.PASA.G19620.T6	3.5	2416	2439	Cleavage	-0.418593	0.336872	0.188593	0.671819	Cucsat.PASA.G19620	-0.254547	5.84987	0.0294052	0.133858	ctg4:3502216-3506287(-)	protein_coding	0	isopenicillin N
AGTGATCGGTCATTTTTAGTGATT	486	cst-novel-miR486	0	24	9.80447	-3.22728	-4.85568	1.19975e-06	4.66454e-05	down	Cucsat.PASA.G19620.T3	3.5	3803	3826	Cleavage	-0.0269405	2.52974	0.883318	0.97559	Cucsat.PASA.G19620	-0.254547	5.84987	0.0294052	0.133858	ctg4:3502216-3506287(-)	protein_coding	0	isopenicillin N
AGTGATCGGTCATTTTTAGTGATT	486	cst-novel-miR486	0	24	9.80447	-3.22728	-4.85568	1.19975e-06	4.66454e-05	down	Cucsat.PASA.G14508.T1	3.5	891	914	Cleavage	-0.661583	7.07813	0.000225969	0.0310459	Cucsat.PASA.G14508	-0.529888	7.34477	3.31979e-08	4.67375e-06	ctg1869:398999-401458(+)	protein_coding	0	Transcription factor
AGTGATCGGTCATTTTTAGTGATT	486	cst-novel-miR486	0	24	9.80447	-3.22728	-4.85568	1.19975e-06	4.66454e-05	down	Cucsat.PASA.G14508.T2	3.5	1090	1113	Cleavage	-0.436644	4.0315	0.170888	0.655034	Cucsat.PASA.G14508	-0.529888	7.34477	3.31979e-08	4.67375e-06	ctg1869:398999-401458(+)	protein_coding	0	Transcription factor
AGTGATCGGTCATTTTTAGTGATT	486	cst-novel-miR486	0	24	9.80447	-3.22728	-4.85568	1.19975e-06	4.66454e-05	down	Cucsat.PASA.G14508.T3	3.5	1282	1305	Cleavage	-0.334844	3.20297	0.20507	0.687151	Cucsat.PASA.G14508	-0.529888	7.34477	3.31979e-08	4.67375e-06	ctg1869:398999-401458(+)	protein_coding	0	Transcription factor
AGTGATCGGTCATTTTTAGTGATT	486	cst-novel-miR486	0	24	9.80447	-3.22728	-4.85568	1.19975e-06	4.66454e-05	down	Cucsat.PASA.G9484.T33	3.5	1565	1588	Cleavage	-0.4481	6.1643	0.0721081	0.517061	Cucsat.PASA.G9484	-0.374727	6.79172	0.0077696	0.0574183	ctg1673:1211061-1227836(-)	protein_coding	0	Methyltransferase | Phosphorylase is an important allosteric enzyme in carbohydrate metabolism. Enzymes from different sources differ in their regulatory mechanisms and in their natural substrates. However, all known phosphorylases share catalytic and structural properties (By similarity)
AGTGATCGGTCATTTTTAGTGATT	486	cst-novel-miR486	0	24	9.80447	-3.22728	-4.85568	1.19975e-06	4.66454e-05	down	Cucsat.PASA.G9484.T4	3.5	1565	1588	Cleavage	-0.390344	4.23333	0.116783	0.592483	Cucsat.PASA.G9484	-0.374727	6.79172	0.0077696	0.0574183	ctg1673:1211061-1227836(-)	protein_coding	0	Methyltransferase | Phosphorylase is an important allosteric enzyme in carbohydrate metabolism. Enzymes from different sources differ in their regulatory mechanisms and in their natural substrates. However, all known phosphorylases share catalytic and structural properties (By similarity)
AGTGATCGGTCATTTTTAGTGATT	486	cst-novel-miR486	0	24	9.80447	-3.22728	-4.85568	1.19975e-06	4.66454e-05	down	Cucsat.PASA.G2060.T6	4	202	225	Cleavage	0.803907	4.82116	0.335301	0.780004	Cucsat.PASA.G2060	0.803069	5.02721	0.260944	0.486681	ctg1002:6222909-6230102(-)	protein_coding	FLS2	LRR receptor-like serine threonine-protein kinase
AGTGATCGGTCATTTTTAGTGATT	486	cst-novel-miR486	0	24	9.80447	-3.22728	-4.85568	1.19975e-06	4.66454e-05	down	Cucsat.PASA.G2060.T5	4	242	265	Cleavage	-0.733601	-1.51243	0.507519	0.858999	Cucsat.PASA.G2060	0.803069	5.02721	0.260944	0.486681	ctg1002:6222909-6230102(-)	protein_coding	FLS2	LRR receptor-like serine threonine-protein kinase
AGTGATCGGTCATTTTTAGTGATT	486	cst-novel-miR486	0	24	9.80447	-3.22728	-4.85568	1.19975e-06	4.66454e-05	down	Cucsat.PASA.G2060.T3	4	223	246	Cleavage	0	0	0	0	Cucsat.PASA.G2060	0.803069	5.02721	0.260944	0.486681	ctg1002:6222909-6230102(-)	protein_coding	FLS2	LRR receptor-like serine threonine-protein kinase
AGTGATCGGTCATTTTTAGTGATT	486	cst-novel-miR486	0	24	9.80447	-3.22728	-4.85568	1.19975e-06	4.66454e-05	down	Cucsat.PASA.G2060.T2	4	234	257	Cleavage	0.275426	-0.58032	0.401218	0.813618	Cucsat.PASA.G2060	0.803069	5.02721	0.260944	0.486681	ctg1002:6222909-6230102(-)	protein_coding	FLS2	LRR receptor-like serine threonine-protein kinase
AGTGATCGGTCATTTTTAGTGATT	486	cst-novel-miR486	0	24	9.80447	-3.22728	-4.85568	1.19975e-06	4.66454e-05	down	Cucsat.PASA.G2060.T1	4	281	304	Cleavage	0.860579	-0.2769	0.0112015	0.265688	Cucsat.PASA.G2060	0.803069	5.02721	0.260944	0.486681	ctg1002:6222909-6230102(-)	protein_coding	FLS2	LRR receptor-like serine threonine-protein kinase
AGTGATCGGTCATTTTTAGTGATT	486	cst-novel-miR486	0	24	9.80447	-3.22728	-4.85568	1.19975e-06	4.66454e-05	down	Cucsat.PASA.G13545.T23	4	1517	1540	Cleavage	0.435666	2.62748	0.323238	0.77197	Cucsat.PASA.G13545	0.255796	5.31356	0.0214528	0.110656	ctg1838:8744524-8769890(+)	protein_coding	0	Symplekin tight junction protein C terminal | Domain of unknown function (DUF3453) | K06100 symplekin
AGTGATCGGTCATTTTTAGTGATT	486	cst-novel-miR486	0	24	9.80447	-3.22728	-4.85568	1.19975e-06	4.66454e-05	down	Cucsat.PASA.G13545.T24	4	1583	1606	Cleavage	-0.0259148	-0.0380952	0.951115	0.990988	Cucsat.PASA.G13545	0.255796	5.31356	0.0214528	0.110656	ctg1838:8744524-8769890(+)	protein_coding	0	Symplekin tight junction protein C terminal | Domain of unknown function (DUF3453) | K06100 symplekin
AGTGATCGGTCATTTTTAGTGATT	486	cst-novel-miR486	0	24	9.80447	-3.22728	-4.85568	1.19975e-06	4.66454e-05	down	Cucsat.PASA.G13545.T25	4	1746	1769	Cleavage	0.361834	0.412905	0.411914	0.817329	Cucsat.PASA.G13545	0.255796	5.31356	0.0214528	0.110656	ctg1838:8744524-8769890(+)	protein_coding	0	Symplekin tight junction protein C terminal | Domain of unknown function (DUF3453) | K06100 symplekin
AGTGATCGGTCATTTTTAGTGATT	486	cst-novel-miR486	0	24	9.80447	-3.22728	-4.85568	1.19975e-06	4.66454e-05	down	Cucsat.PASA.G6456.T56	4	1990	2013	Cleavage	0	0	0	0	Cucsat.PASA.G6456	0.00268785	6.9415	0.972301	0.986234	ctg1449:97856-119299(+)	protein_coding	0	endoribonuclease Dicer
AGTGATCGGTCATTTTTAGTGATT	486	cst-novel-miR486	0	24	9.80447	-3.22728	-4.85568	1.19975e-06	4.66454e-05	down	Cucsat.PASA.G13545.T21	4	3056	3079	Cleavage	-0.0259198	1.00295	0.952801	0.991202	Cucsat.PASA.G13545	0.255796	5.31356	0.0214528	0.110656	ctg1838:8744524-8769890(+)	protein_coding	0	Symplekin tight junction protein C terminal | Domain of unknown function (DUF3453) | K06100 symplekin
AGTGATCGGTCATTTTTAGTGATT	486	cst-novel-miR486	0	24	9.80447	-3.22728	-4.85568	1.19975e-06	4.66454e-05	down	Cucsat.PASA.G13545.T22	4	3575	3598	Cleavage	-0.0168865	0.340944	0.942914	0.989385	Cucsat.PASA.G13545	0.255796	5.31356	0.0214528	0.110656	ctg1838:8744524-8769890(+)	protein_coding	0	Symplekin tight junction protein C terminal | Domain of unknown function (DUF3453) | K06100 symplekin
AGTGATCGGTCATTTTTAGTGATT	486	cst-novel-miR486	0	24	9.80447	-3.22728	-4.85568	1.19975e-06	4.66454e-05	down	Cucsat.PASA.G13545.T20	4	3686	3709	Cleavage	0.11805	0.147168	0.624413	0.900501	Cucsat.PASA.G13545	0.255796	5.31356	0.0214528	0.110656	ctg1838:8744524-8769890(+)	protein_coding	0	Symplekin tight junction protein C terminal | Domain of unknown function (DUF3453) | K06100 symplekin
AGTGATCGGTCATTTTTAGTGATT	486	cst-novel-miR486	0	24	9.80447	-3.22728	-4.85568	1.19975e-06	4.66454e-05	down	Cucsat.PASA.G13545.T19	4	3771	3794	Cleavage	0.062173	-0.066041	0.796203	0.953726	Cucsat.PASA.G13545	0.255796	5.31356	0.0214528	0.110656	ctg1838:8744524-8769890(+)	protein_coding	0	Symplekin tight junction protein C terminal | Domain of unknown function (DUF3453) | K06100 symplekin
AGTGATCGGTCATTTTTAGTGATT	486	cst-novel-miR486	0	24	9.80447	-3.22728	-4.85568	1.19975e-06	4.66454e-05	down	Cucsat.PASA.G13545.T18	4	3873	3896	Cleavage	0.230819	0.130814	0.287029	0.749249	Cucsat.PASA.G13545	0.255796	5.31356	0.0214528	0.110656	ctg1838:8744524-8769890(+)	protein_coding	0	Symplekin tight junction protein C terminal | Domain of unknown function (DUF3453) | K06100 symplekin
AGTGATCGGTCATTTTTAGTGATT	486	cst-novel-miR486	0	24	9.80447	-3.22728	-4.85568	1.19975e-06	4.66454e-05	down	Cucsat.PASA.G6456.T50	4	251	274	Cleavage	0	0	0	0	Cucsat.PASA.G6456	0.00268785	6.9415	0.972301	0.986234	ctg1449:97856-119299(+)	protein_coding	0	endoribonuclease Dicer
AGTGATCGGTCATTTTTAGTGATT	486	cst-novel-miR486	0	24	9.80447	-3.22728	-4.85568	1.19975e-06	4.66454e-05	down	Cucsat.PASA.G13545.T16	4	4708	4731	Cleavage	0.471133	0.0745884	0.0815629	0.535856	Cucsat.PASA.G13545	0.255796	5.31356	0.0214528	0.110656	ctg1838:8744524-8769890(+)	protein_coding	0	Symplekin tight junction protein C terminal | Domain of unknown function (DUF3453) | K06100 symplekin
AGTGATCGGTCATTTTTAGTGATT	486	cst-novel-miR486	0	24	9.80447	-3.22728	-4.85568	1.19975e-06	4.66454e-05	down	Cucsat.PASA.G13545.T4	4	4734	4757	Cleavage	0.231938	0.238104	0.378637	0.8021	Cucsat.PASA.G13545	0.255796	5.31356	0.0214528	0.110656	ctg1838:8744524-8769890(+)	protein_coding	0	Symplekin tight junction protein C terminal | Domain of unknown function (DUF3453) | K06100 symplekin
AGTGATCGGTCATTTTTAGTGATT	486	cst-novel-miR486	0	24	9.80447	-3.22728	-4.85568	1.19975e-06	4.66454e-05	down	Cucsat.PASA.G13545.T6	4	4815	4838	Cleavage	0.554747	0.386719	0.103048	0.572383	Cucsat.PASA.G13545	0.255796	5.31356	0.0214528	0.110656	ctg1838:8744524-8769890(+)	protein_coding	0	Symplekin tight junction protein C terminal | Domain of unknown function (DUF3453) | K06100 symplekin
AGTGATCGGTCATTTTTAGTGATT	486	cst-novel-miR486	0	24	9.80447	-3.22728	-4.85568	1.19975e-06	4.66454e-05	down	Cucsat.PASA.G13545.T1	4	4842	4865	Cleavage	0.303807	0.589279	0.375399	0.800243	Cucsat.PASA.G13545	0.255796	5.31356	0.0214528	0.110656	ctg1838:8744524-8769890(+)	protein_coding	0	Symplekin tight junction protein C terminal | Domain of unknown function (DUF3453) | K06100 symplekin
AGTGATCGGTCATTTTTAGTGATT	486	cst-novel-miR486	0	24	9.80447	-3.22728	-4.85568	1.19975e-06	4.66454e-05	down	Cucsat.PASA.G13545.T11	4	5026	5049	Cleavage	0.0324744	0.199994	0.889761	0.977052	Cucsat.PASA.G13545	0.255796	5.31356	0.0214528	0.110656	ctg1838:8744524-8769890(+)	protein_coding	0	Symplekin tight junction protein C terminal | Domain of unknown function (DUF3453) | K06100 symplekin
AGTGATCGGTCATTTTTAGTGATT	486	cst-novel-miR486	0	24	9.80447	-3.22728	-4.85568	1.19975e-06	4.66454e-05	down	Cucsat.PASA.G13545.T7	4	5062	5085	Cleavage	0.117653	0.340374	0.639702	0.905246	Cucsat.PASA.G13545	0.255796	5.31356	0.0214528	0.110656	ctg1838:8744524-8769890(+)	protein_coding	0	Symplekin tight junction protein C terminal | Domain of unknown function (DUF3453) | K06100 symplekin
AGTGATCGGTCATTTTTAGTGATT	486	cst-novel-miR486	0	24	9.80447	-3.22728	-4.85568	1.19975e-06	4.66454e-05	down	Cucsat.PASA.G13545.T5	4	5197	5220	Cleavage	0.203624	0.301003	0.405462	0.815308	Cucsat.PASA.G13545	0.255796	5.31356	0.0214528	0.110656	ctg1838:8744524-8769890(+)	protein_coding	0	Symplekin tight junction protein C terminal | Domain of unknown function (DUF3453) | K06100 symplekin
AGTGATCGGTCATTTTTAGTGATT	486	cst-novel-miR486	0	24	9.80447	-3.22728	-4.85568	1.19975e-06	4.66454e-05	down	Cucsat.PASA.G13545.T15	4	5209	5232	Cleavage	0.381747	0.0815956	0.11666	0.592332	Cucsat.PASA.G13545	0.255796	5.31356	0.0214528	0.110656	ctg1838:8744524-8769890(+)	protein_coding	0	Symplekin tight junction protein C terminal | Domain of unknown function (DUF3453) | K06100 symplekin
AGTGATCGGTCATTTTTAGTGATT	486	cst-novel-miR486	0	24	9.80447	-3.22728	-4.85568	1.19975e-06	4.66454e-05	down	Cucsat.PASA.G6456.T53	4	4626	4649	Cleavage	-0.188062	1.10701	0.799544	0.954575	Cucsat.PASA.G6456	0.00268785	6.9415	0.972301	0.986234	ctg1449:97856-119299(+)	protein_coding	0	endoribonuclease Dicer
AGTGATCGGTCATTTTTAGTGATT	486	cst-novel-miR486	0	24	9.80447	-3.22728	-4.85568	1.19975e-06	4.66454e-05	down	Cucsat.PASA.G6456.T37	4	1855	1878	Cleavage	0	0	0	0	Cucsat.PASA.G6456	0.00268785	6.9415	0.972301	0.986234	ctg1449:97856-119299(+)	protein_coding	0	endoribonuclease Dicer
AGTGATCGGTCATTTTTAGTGATT	486	cst-novel-miR486	0	24	9.80447	-3.22728	-4.85568	1.19975e-06	4.66454e-05	down	Cucsat.PASA.G6456.T49	4	1962	1985	Cleavage	0.319875	-0.50133	0.284485	0.747516	Cucsat.PASA.G6456	0.00268785	6.9415	0.972301	0.986234	ctg1449:97856-119299(+)	protein_coding	0	endoribonuclease Dicer
AGTGATCGGTCATTTTTAGTGATT	486	cst-novel-miR486	0	24	9.80447	-3.22728	-4.85568	1.19975e-06	4.66454e-05	down	Cucsat.PASA.G6456.T44	4	1990	2013	Cleavage	0	0	0	0	Cucsat.PASA.G6456	0.00268785	6.9415	0.972301	0.986234	ctg1449:97856-119299(+)	protein_coding	0	endoribonuclease Dicer
AGTGATCGGTCATTTTTAGTGATT	486	cst-novel-miR486	0	24	9.80447	-3.22728	-4.85568	1.19975e-06	4.66454e-05	down	Cucsat.PASA.G6456.T48	4	2022	2045	Cleavage	0	0	0	0	Cucsat.PASA.G6456	0.00268785	6.9415	0.972301	0.986234	ctg1449:97856-119299(+)	protein_coding	0	endoribonuclease Dicer
AGTGATCGGTCATTTTTAGTGATT	486	cst-novel-miR486	0	24	9.80447	-3.22728	-4.85568	1.19975e-06	4.66454e-05	down	Cucsat.PASA.G6456.T10	4	1990	2013	Cleavage	0	0	0	0	Cucsat.PASA.G6456	0.00268785	6.9415	0.972301	0.986234	ctg1449:97856-119299(+)	protein_coding	0	endoribonuclease Dicer
AGTGATCGGTCATTTTTAGTGATT	486	cst-novel-miR486	0	24	9.80447	-3.22728	-4.85568	1.19975e-06	4.66454e-05	down	Cucsat.PASA.G6456.T41	4	2024	2047	Cleavage	0	0	0	0	Cucsat.PASA.G6456	0.00268785	6.9415	0.972301	0.986234	ctg1449:97856-119299(+)	protein_coding	0	endoribonuclease Dicer
AGTGATCGGTCATTTTTAGTGATT	486	cst-novel-miR486	0	24	9.80447	-3.22728	-4.85568	1.19975e-06	4.66454e-05	down	Cucsat.PASA.G6456.T16	4	2035	2058	Cleavage	0	0	0	0	Cucsat.PASA.G6456	0.00268785	6.9415	0.972301	0.986234	ctg1449:97856-119299(+)	protein_coding	0	endoribonuclease Dicer
AGTGATCGGTCATTTTTAGTGATT	486	cst-novel-miR486	0	24	9.80447	-3.22728	-4.85568	1.19975e-06	4.66454e-05	down	Cucsat.PASA.G6456.T38	4	1990	2013	Cleavage	-0.0572661	-0.880982	0.845271	0.966984	Cucsat.PASA.G6456	0.00268785	6.9415	0.972301	0.986234	ctg1449:97856-119299(+)	protein_coding	0	endoribonuclease Dicer
AGTGATCGGTCATTTTTAGTGATT	486	cst-novel-miR486	0	24	9.80447	-3.22728	-4.85568	1.19975e-06	4.66454e-05	down	Cucsat.PASA.G6456.T47	4	1990	2013	Cleavage	0	0	0	0	Cucsat.PASA.G6456	0.00268785	6.9415	0.972301	0.986234	ctg1449:97856-119299(+)	protein_coding	0	endoribonuclease Dicer
AGTGATCGGTCATTTTTAGTGATT	486	cst-novel-miR486	0	24	9.80447	-3.22728	-4.85568	1.19975e-06	4.66454e-05	down	Cucsat.PASA.G6456.T32	4	2022	2045	Cleavage	0	0	0	0	Cucsat.PASA.G6456	0.00268785	6.9415	0.972301	0.986234	ctg1449:97856-119299(+)	protein_coding	0	endoribonuclease Dicer
AGTGATCGGTCATTTTTAGTGATT	486	cst-novel-miR486	0	24	9.80447	-3.22728	-4.85568	1.19975e-06	4.66454e-05	down	Cucsat.PASA.G6456.T40	4	1990	2013	Cleavage	0	0	0	0	Cucsat.PASA.G6456	0.00268785	6.9415	0.972301	0.986234	ctg1449:97856-119299(+)	protein_coding	0	endoribonuclease Dicer
AGTGATCGGTCATTTTTAGTGATT	486	cst-novel-miR486	0	24	9.80447	-3.22728	-4.85568	1.19975e-06	4.66454e-05	down	Cucsat.PASA.G6456.T15	4	1990	2013	Cleavage	0	0	0	0	Cucsat.PASA.G6456	0.00268785	6.9415	0.972301	0.986234	ctg1449:97856-119299(+)	protein_coding	0	endoribonuclease Dicer
AGTGATCGGTCATTTTTAGTGATT	486	cst-novel-miR486	0	24	9.80447	-3.22728	-4.85568	1.19975e-06	4.66454e-05	down	Cucsat.PASA.G6456.T30	4	2003	2026	Cleavage	0	0	0	0	Cucsat.PASA.G6456	0.00268785	6.9415	0.972301	0.986234	ctg1449:97856-119299(+)	protein_coding	0	endoribonuclease Dicer
AGTGATCGGTCATTTTTAGTGATT	486	cst-novel-miR486	0	24	9.80447	-3.22728	-4.85568	1.19975e-06	4.66454e-05	down	Cucsat.PASA.G6456.T20	4	2022	2045	Cleavage	0	0	0	0	Cucsat.PASA.G6456	0.00268785	6.9415	0.972301	0.986234	ctg1449:97856-119299(+)	protein_coding	0	endoribonuclease Dicer
AGTGATCGGTCATTTTTAGTGATT	486	cst-novel-miR486	0	24	9.80447	-3.22728	-4.85568	1.19975e-06	4.66454e-05	down	Cucsat.PASA.G6456.T18	4	2806	2829	Cleavage	0	0	0	0	Cucsat.PASA.G6456	0.00268785	6.9415	0.972301	0.986234	ctg1449:97856-119299(+)	protein_coding	0	endoribonuclease Dicer
AGTGATCGGTCATTTTTAGTGATT	486	cst-novel-miR486	0	24	9.80447	-3.22728	-4.85568	1.19975e-06	4.66454e-05	down	Cucsat.PASA.G6456.T45	4	2441	2464	Cleavage	0	0	0	0	Cucsat.PASA.G6456	0.00268785	6.9415	0.972301	0.986234	ctg1449:97856-119299(+)	protein_coding	0	endoribonuclease Dicer
AGTGATCGGTCATTTTTAGTGATT	486	cst-novel-miR486	0	24	9.80447	-3.22728	-4.85568	1.19975e-06	4.66454e-05	down	Cucsat.PASA.G6456.T42	4	2906	2929	Cleavage	-0.0832092	5.25772	0.626878	0.90133	Cucsat.PASA.G6456	0.00268785	6.9415	0.972301	0.986234	ctg1449:97856-119299(+)	protein_coding	0	endoribonuclease Dicer
AGTGATCGGTCATTTTTAGTGATT	486	cst-novel-miR486	0	24	9.80447	-3.22728	-4.85568	1.19975e-06	4.66454e-05	down	Cucsat.PASA.G6456.T6	4	2806	2829	Cleavage	0	0	0	0	Cucsat.PASA.G6456	0.00268785	6.9415	0.972301	0.986234	ctg1449:97856-119299(+)	protein_coding	0	endoribonuclease Dicer
AGTGATCGGTCATTTTTAGTGATT	486	cst-novel-miR486	0	24	9.80447	-3.22728	-4.85568	1.19975e-06	4.66454e-05	down	Cucsat.PASA.G6456.T26	4	3742	3765	Cleavage	-0.303774	0.981354	0.1403	0.621973	Cucsat.PASA.G6456	0.00268785	6.9415	0.972301	0.986234	ctg1449:97856-119299(+)	protein_coding	0	endoribonuclease Dicer
AGTGATCGGTCATTTTTAGTGATT	486	cst-novel-miR486	0	24	9.80447	-3.22728	-4.85568	1.19975e-06	4.66454e-05	down	Cucsat.PASA.G6456.T36	4	4485	4508	Cleavage	-0.220845	1.23862	0.278232	0.74327	Cucsat.PASA.G6456	0.00268785	6.9415	0.972301	0.986234	ctg1449:97856-119299(+)	protein_coding	0	endoribonuclease Dicer
AGTGATCGGTCATTTTTAGTGATT	486	cst-novel-miR486	0	24	9.80447	-3.22728	-4.85568	1.19975e-06	4.66454e-05	down	Cucsat.PASA.G6456.T35	4	4496	4519	Cleavage	-0.0743972	1.21345	0.731747	0.934801	Cucsat.PASA.G6456	0.00268785	6.9415	0.972301	0.986234	ctg1449:97856-119299(+)	protein_coding	0	endoribonuclease Dicer
AGTGATCGGTCATTTTTAGTGATT	486	cst-novel-miR486	0	24	9.80447	-3.22728	-4.85568	1.19975e-06	4.66454e-05	down	Cucsat.PASA.G6456.T7	4	4508	4531	Cleavage	-0.340772	1.83785	0.377962	0.801676	Cucsat.PASA.G6456	0.00268785	6.9415	0.972301	0.986234	ctg1449:97856-119299(+)	protein_coding	0	endoribonuclease Dicer
AGTGATCGGTCATTTTTAGTGATT	486	cst-novel-miR486	0	24	9.80447	-3.22728	-4.85568	1.19975e-06	4.66454e-05	down	Cucsat.PASA.G6456.T34	4	4626	4649	Cleavage	0.0672988	1.49525	0.763578	0.944606	Cucsat.PASA.G6456	0.00268785	6.9415	0.972301	0.986234	ctg1449:97856-119299(+)	protein_coding	0	endoribonuclease Dicer
AGTGATCGGTCATTTTTAGTGATT	486	cst-novel-miR486	0	24	9.80447	-3.22728	-4.85568	1.19975e-06	4.66454e-05	down	Cucsat.PASA.G6456.T4	4	4626	4649	Cleavage	-0.21667	1.22464	0.313069	0.766112	Cucsat.PASA.G6456	0.00268785	6.9415	0.972301	0.986234	ctg1449:97856-119299(+)	protein_coding	0	endoribonuclease Dicer
AGTGATCGGTCATTTTTAGTGATT	486	cst-novel-miR486	0	24	9.80447	-3.22728	-4.85568	1.19975e-06	4.66454e-05	down	Cucsat.PASA.G6456.T39	4	4626	4649	Cleavage	-0.0663064	1.19675	0.721182	0.931095	Cucsat.PASA.G6456	0.00268785	6.9415	0.972301	0.986234	ctg1449:97856-119299(+)	protein_coding	0	endoribonuclease Dicer
AGTGATCGGTCATTTTTAGTGATT	486	cst-novel-miR486	0	24	9.80447	-3.22728	-4.85568	1.19975e-06	4.66454e-05	down	Cucsat.PASA.G6456.T22	4	4704	4727	Cleavage	0.118991	1.12455	0.560667	0.87874	Cucsat.PASA.G6456	0.00268785	6.9415	0.972301	0.986234	ctg1449:97856-119299(+)	protein_coding	0	endoribonuclease Dicer
AGTGATCGGTCATTTTTAGTGATT	486	cst-novel-miR486	0	24	9.80447	-3.22728	-4.85568	1.19975e-06	4.66454e-05	down	Cucsat.PASA.G6456.T24	4	4626	4649	Cleavage	0.246249	1.34666	0.129358	0.608516	Cucsat.PASA.G6456	0.00268785	6.9415	0.972301	0.986234	ctg1449:97856-119299(+)	protein_coding	0	endoribonuclease Dicer
AGTGATCGGTCATTTTTAGTGATT	486	cst-novel-miR486	0	24	9.80447	-3.22728	-4.85568	1.19975e-06	4.66454e-05	down	Cucsat.PASA.G6456.T8	4	4626	4649	Cleavage	-0.148563	0.864996	0.402502	0.814241	Cucsat.PASA.G6456	0.00268785	6.9415	0.972301	0.986234	ctg1449:97856-119299(+)	protein_coding	0	endoribonuclease Dicer
AGTGATCGGTCATTTTTAGTGATT	486	cst-novel-miR486	0	24	9.80447	-3.22728	-4.85568	1.19975e-06	4.66454e-05	down	Cucsat.PASA.G6456.T3	4	4508	4531	Cleavage	-0.330725	1.44959	0.29408	0.754517	Cucsat.PASA.G6456	0.00268785	6.9415	0.972301	0.986234	ctg1449:97856-119299(+)	protein_coding	0	endoribonuclease Dicer
AGTGATCGGTCATTTTTAGTGATT	486	cst-novel-miR486	0	24	9.80447	-3.22728	-4.85568	1.19975e-06	4.66454e-05	down	Cucsat.PASA.G6456.T21	4	4626	4649	Cleavage	-0.0987594	0.987187	0.651702	0.90901	Cucsat.PASA.G6456	0.00268785	6.9415	0.972301	0.986234	ctg1449:97856-119299(+)	protein_coding	0	endoribonuclease Dicer
AGTGATCGGTCATTTTTAGTGATT	486	cst-novel-miR486	0	24	9.80447	-3.22728	-4.85568	1.19975e-06	4.66454e-05	down	Cucsat.PASA.G6456.T9	4	4626	4649	Cleavage	-0.299984	1.14563	0.210067	0.691567	Cucsat.PASA.G6456	0.00268785	6.9415	0.972301	0.986234	ctg1449:97856-119299(+)	protein_coding	0	endoribonuclease Dicer
AGTGATCGGTCATTTTTAGTGATT	486	cst-novel-miR486	0	24	9.80447	-3.22728	-4.85568	1.19975e-06	4.66454e-05	down	Cucsat.PASA.G6456.T19	4	4626	4649	Cleavage	-0.0132603	1.19371	0.947276	0.990216	Cucsat.PASA.G6456	0.00268785	6.9415	0.972301	0.986234	ctg1449:97856-119299(+)	protein_coding	0	endoribonuclease Dicer
AGTGATCGGTCATTTTTAGTGATT	486	cst-novel-miR486	0	24	9.80447	-3.22728	-4.85568	1.19975e-06	4.66454e-05	down	Cucsat.PASA.G6456.T1	4	4626	4649	Cleavage	-0.226779	0.995964	0.270823	0.739045	Cucsat.PASA.G6456	0.00268785	6.9415	0.972301	0.986234	ctg1449:97856-119299(+)	protein_coding	0	endoribonuclease Dicer
AGTGATCGGTCATTTTTAGTGATT	486	cst-novel-miR486	0	24	9.80447	-3.22728	-4.85568	1.19975e-06	4.66454e-05	down	Cucsat.PASA.G6456.T5	4	4704	4727	Cleavage	0.00174951	0.92315	0.99251	0.998053	Cucsat.PASA.G6456	0.00268785	6.9415	0.972301	0.986234	ctg1449:97856-119299(+)	protein_coding	0	endoribonuclease Dicer
AGTGATCGGTCATTTTTAGTGATT	486	cst-novel-miR486	0	24	9.80447	-3.22728	-4.85568	1.19975e-06	4.66454e-05	down	Cucsat.PASA.G6456.T12	4	4626	4649	Cleavage	0.11861	1.08518	0.434674	0.827942	Cucsat.PASA.G6456	0.00268785	6.9415	0.972301	0.986234	ctg1449:97856-119299(+)	protein_coding	0	endoribonuclease Dicer
AGTGATCGGTCATTTTTAGTGATT	486	cst-novel-miR486	0	24	9.80447	-3.22728	-4.85568	1.19975e-06	4.66454e-05	down	Cucsat.PASA.G6456.T33	4	4626	4649	Cleavage	0.0215099	1.09779	0.905042	0.981156	Cucsat.PASA.G6456	0.00268785	6.9415	0.972301	0.986234	ctg1449:97856-119299(+)	protein_coding	0	endoribonuclease Dicer
AGTGATCGGTCATTTTTAGTGATT	486	cst-novel-miR486	0	24	9.80447	-3.22728	-4.85568	1.19975e-06	4.66454e-05	down	Cucsat.PASA.G6456.T17	4	4626	4649	Cleavage	-0.0013115	0.85054	0.993813	0.998312	Cucsat.PASA.G6456	0.00268785	6.9415	0.972301	0.986234	ctg1449:97856-119299(+)	protein_coding	0	endoribonuclease Dicer
AGTGATCGGTCATTTTTAGTGATT	486	cst-novel-miR486	0	24	9.80447	-3.22728	-4.85568	1.19975e-06	4.66454e-05	down	Cucsat.PASA.G6456.T27	4	4626	4649	Cleavage	-0.132989	0.511254	0.422673	0.82203	Cucsat.PASA.G6456	0.00268785	6.9415	0.972301	0.986234	ctg1449:97856-119299(+)	protein_coding	0	endoribonuclease Dicer
[truncated: 1,688 more rows]

## Sheet: S3
miRNA_seq	ID	Name	miRBase	lenght	sRNA_BaseMean	sRNA_log2FC	sRNA_stat	sRNA_pvalue	sRNA_padj	sRNA_expression	sRNA_Target	max_expectation	target_start	target_stop	predicted_inhibition	Target_logFC	Target_AveExpr	Target_pvalue	Target_padj	Gene_ID	Gene_log2FC	Gene_AveExpr	Gene_pvalue	Gene_padj	Locus	Biotype	Symbol	Description
[truncated: 7,622 more rows]

[truncated: 1 more sheets: Table legend]
