# Supplementary material for: miRNA Profiling and Its Role in Multi-Omics Regulatory Networks Connected with Somaclonal Variation in Cucumber (Cucumis sativus L.)
Source: Int J Mol Sci. 2022 Apr 13;23(8):4317. doi: 10.3390/ijms23084317 (PMC9031375; doi:10.3390/ijms23084317)
Supplement: Supplementary file 1 [file ijms-23-04317-s001.zip › Table S2 qPCR.xlsx]

## Sheet: Primers
Gene	Name	Sequence
novel-miR5-2	miRNA_5.2_RT	CCGCATGATCAGAGAGAGAGAGAGCTAGAGAACCTAGCTCAATAGGAAGGGTGA
novel-miR5-2	miRNA_5.2_Fw	CAGAGAGAGAGAGAGCTAGAGAACC
novel-miR5-2	miRNA_5.2_Rv	ATCATGCGGCAGTTTCACCCT
novel-miR384-2	miRNA_384.2_RT	ATGGCATGAATCTTTTAGCCCGAGCTAGAGAACCTAGCTCAATACCTAGAATCC
novel-miR384-2	miRNA_384.2_Fw	TTAGCCCGAGCTAGAGAACCT
novel-miR384-2	miRNA_384.2_Rv	TCATGCCATCTCTTTGGATTCT
novel-miR274	miRNA_274_RT	AAAATTCTACCTATGCTCTCCAGGTACAGTTGGTACCTGTCTCCACTTGTTCAA
novel-miR274	miRNA_274_Fw	ACCTATGCTCTCCAGGTACAGT
novel-miR274	miRNA_274_Rv	GCCCAGTAGAATTTTAGTAGCATTTGAAC
novel-miR414	miRNA_414_RT	CTCGTCATCGCTATGCTCTCCAGGTACAGTTGGTACCTGTCTCCACTTTTACA
novel-miR414	miRNA_414_Fw	CATCGCTATGCTCTCCAGGT
novel-miR414	miRNA_414_Rv	CACGATGACGAGAACACATGA
novel-miR444-3	miRNA_444.3_RT	ATAGAGAGCAGAAATAGATAGAGCTAGAGAACCTAGCTCAATAGGAAGGGTGA
novel-miR444-3	miRNA_444.3_Fw	AGAGAACCTAGCTCAATAGGAAGG
novel-miR444-3	miRNA_444.3_Rv	CGTAAAGCTCTCTATCTCTCTGTC
G1085	G1085.T4_Fw	TGGACCATGGTTTTGATTGAGT
G1085	G1085.T4_Rv	CACGCCACTTCTCTCCATCA
G3656	G3656-T2_Fw	TTGACCGTCCCAACACATGA
G3656	G3656-T2_Rv	TTCTTCGGAGGGTGTTTTCAA
G8545	G8545-T1_Fw	GTGTTAGGCAGCACGTTTGT
G8545	G8545-T1_Rv	GGTTTGGGTTTGGGTTTCGG
G9069	G9069-T2_Fw	CCAAACCCTAATCAACCAAACA
G9069	G9069-T2_Rv	TCCTAACACGTCCTCAAAACA
G18264	G18264-T15_Fw	GCTTCCTCTTTTCTCTCTCGCT
G18264	G18264-T15_Rv	TGTAGCATGGGGAGCAATGT
G3861	G3861-T7_Fw	GGTGTCAATTTCGTCTTCTATTATGT
G3861	G3861-T7_Rv	TCAACCTGCTGTATTGCCCT
G6278	G6278-T3_Fw	TATTGCACAGGTGGTGCTTCA
G6278	G6278-T3_Rv	GTTCCGCTCCTTTCTTGGCT
G6795	G6795-T1_Fw	AAGGTGACGTTCCTCCATCG
G6795	G6795-T1_Rv	CAAGGCAATGCTGCTCTCAC
U6	U6_Fw	GGGGACATCCGATAAAATT
U6	U6_Rv	TGTGCGTGTCATCCTTGC
CACS	CACS_Fw	TGGGAAGATTCTTATGAAGTGC
CACS	CACS_Rv	CTCGTCAAATTTACACATTGGT
TIP41	TIP41_Fw	CAACAGGTGATATTGGATTATGATTATAC
TIP41	TIP41_Rv	GCCAGCTCATCCTCATATAAG

## Sheet: qPCR results
	Results of qPCR analysis of miRNA (Fold change and standard error)
		cst-novel-miR5-2		cst-novel-miR274		cst-novel-miR384-2		cst-novel-miR414		cst-novel-miR444-3
	B10	1.0106	0.0613548	1.05454	0.0464779	1.06713	0.159229	1.06589	0.14609	1.03248	0.0988074
	S1	0.375386	0.00888968	0.570953	0.00759072	0.529478	0.0188625	0.468786	0.0170006	0.929298	0.14392
	S2	0.851129	0.0801568	0.753108	0.0161106	0.690242	0.0137868	0.496699	0.0276355	2.52962	0.560062
	S3	0.921028	0.066107	0.662239	0.0101387	0.721662	0.0144252	1.25235	0.146031	2.71076	0.613676
	Results of qPCR analysis of target genes (Fold change and standard error)
		G1085		G3656		G9069		G6278		G6795		G18264		G3861
	B10	1.03307	0.100872	1.01535	0.0729031	1.05928	0.147657	1.02693	0.092968	1.02315	0.084605	1.09658	0.184297	1.02141	0.089084
	S1	0.296524	0.0112333	0.782302	0.143384	1.50775	0.153176	0.76905	0.054501	0.520838	0.094233	0.248433	0.038958	1.02336	0.057192
	S2	0.422723	0.00821823	2.70555	0.530164	0.431916	0.0711788	0.94647	0.0412	0.822846	0.007642	0.542808	0.048245	1.4479	0.123479
	S3	0.914253	0.181032	3.22924	0.443381	0.382769	0.0533857	1.59213	0.080523	0.954728	0.049972	4.3088	0.31104	11.3358	1.14932
	Differential expression of transcripts based on the RNA-seq analysis
		G1085.T4	G3656.T2	G9069.T2	G6278.T3	G6795.T1	G18264.T15	G3861.T7
	S1	-2.05009	-0.346177	0.445203	0.308075	-0.195491	-2.12793	0.304474
	S2	-0.939451	1.66443	-2.31464	1.80272	-0.362175	0.0454859	0.228087
	S3	-0.0940295	1.99558	-3.00569	1.35718	-3.98784	5.86171	2.67605
	Differential expression of genes based on the RNA-seq analysis
		G1085	G3656	G9069	G6278	G6795	G18264	G3861
	S1	-0.754107	0.0946946	0.236376	0.0919756	-0.184381	-3.79474	-0.211087
	S2	-0.182199	1.35911	-2.03769	-0.0988016	-0.317476	-0.771223	0.0198561
	S3	0.0625153	2.19257	-2.67397	0.0716489	-2.98961	6.33436	2.29333
