# Supplementary material for: miRNA Profiling and Its Role in Multi-Omics Regulatory Networks Connected with Somaclonal Variation in Cucumber (Cucumis sativus L.)
Source: Int J Mol Sci. 2022 Apr 13;23(8):4317. doi: 10.3390/ijms23084317 (PMC9031375; doi:10.3390/ijms23084317)
Supplement: Supplementary file 1 [file ijms-23-04317-s001.zip › Table S3 degradome 10_04.xlsx]

## Sheet: S1_0-4_Conf
Seq miRNA	Short Read ID	sRNA_Target	Category	Cleavage Position	P-Value	Fragment Abundance	Weighted Fragment Abundance	Normalised Weighted Fragment Abundance	Duplex	Alignment Score	Short Read Abundance	Normalised Short Read Abundance	Record ID	Secondary
CTAGCCCGGATTCTGACTTT	cst-novel-miR400	Cucsat.rRNA.G1864.T1	2	2090	0.0	27	0.086538464	0.0033806523	5' CTAGCCCGGATTCTGACTTT 3'_x000D__x000D_ ||||||||||||||||||| _x000D__x000D_ 3' CGAAGATCGGGCCTAAGACTGAATCTCCGCAA 5'	1.0	1	0.534722	151	0
CTAGCCCGGATTCTGACTTT	cst-novel-miR400	Cucsat.rRNA.G1317.T1	2	2102	0.0	27	0.086538464	0.0033806523	5' CTAGCCCGGATTCTGACTTT 3'_x000D__x000D_ ||||||||||||||||||| _x000D__x000D_ 3' CGAAGATCGGGCCTAAGACTGAATCTCCGCAA 5'	1.0	1	0.534722	195	0
CTAGCCCGGATTCTGACTTT	cst-novel-miR400	Cucsat.rRNA.G1362.T1	2	2134	0.0	27	0.086538464	0.0033806523	5' CTAGCCCGGATTCTGACTTT 3'_x000D__x000D_ ||||||||||||||||||| _x000D__x000D_ 3' CGAAGATCGGGCCTAAGACTGAATCTCCGCAA 5'	1.0	1	0.534722	248	0
CTAGCCCGGATTCTGACTTT	cst-novel-miR400	Cucsat.rRNA.G2280.T1	2	2172	0.0	27	0.086538464	0.0033806523	5' CTAGCCCGGATTCTGACTTT 3'_x000D__x000D_ ||||||||||||||||||| _x000D__x000D_ 3' CGAAGATCGGGCCTAAGACTGAATCTCCGCAA 5'	1.0	1	0.534722	377	0
CTAGCCCGGATTCTGACTTT	cst-novel-miR400	Cucsat.rRNA.G76.T1	2	2174	0.0	27	0.086538464	0.0033806523	5' CTAGCCCGGATTCTGACTTT 3'_x000D__x000D_ ||||||||||||||||||| _x000D__x000D_ 3' CGAAGATCGGGCCTAAGACTGAATCTCCGCAA 5'	1.0	1	0.534722	42	0
CTAGCCCGGATTCTGACTTT	cst-novel-miR400	Cucsat.rRNA.G1728.T1	2	2183	0.0	27	0.086538464	0.0033806523	5' CTAGCCCGGATTCTGACTTT 3'_x000D__x000D_ ||||||||||||||||||| _x000D__x000D_ 3' CGAAGATCGGGCCTAAGACTGAATCTCCGCAA 5'	1.0	1	0.534722	139	0
CTAGCCCGGATTCTGACTTT	cst-novel-miR400	Cucsat.rRNA.G1324.T1	2	2191	0.0	27	0.086538464	0.0033806523	5' CTAGCCCGGATTCTGACTTT 3'_x000D__x000D_ ||||||||||||||||||| _x000D__x000D_ 3' CGAAGATCGGGCCTAAGACTGAATCTCCGCAA 5'	1.0	1	0.534722	320	0
CTAGCCCGGATTCTGACTTT	cst-novel-miR400	Cucsat.rRNA.G2303.T1	2	2193	0.0	27	0.086538464	0.0033806523	5' CTAGCCCGGATTCTGACTTT 3'_x000D__x000D_ ||||||||||||||||||| _x000D__x000D_ 3' CGAAGATCGGGCCTAAGACTGAATCTCCGCAA 5'	1.0	1	0.534722	197	0
CTAGCCCGGATTCTGACTTT	cst-novel-miR400	Cucsat.rRNA.G1486.T1	2	2200	0.0	27	0.086538464	0.0033806523	5' CTAGCCCGGATTCTGACTTT 3'_x000D__x000D_ ||||||||||||||||||| _x000D__x000D_ 3' CGAAGATCGGGCCTAAGACTGAATCTCCGCAA 5'	1.0	1	0.534722	310	0
CTAGCCCGGATTCTGACTTT	cst-novel-miR400	Cucsat.rRNA.G244.T1	2	2211	0.0	27	0.086538464	0.0033806523	5' CTAGCCCGGATTCTGACTTT 3'_x000D__x000D_ ||||||||||||||||||| _x000D__x000D_ 3' CGAAGATCGGGCCTAAGACTGAATCTCCGCAA 5'	1.0	1	0.534722	7	0
CTAGCCCGGATTCTGACTTT	cst-novel-miR400	Cucsat.rRNA.G1993.T1	2	2293	0.0	27	0.086538464	0.0033806523	5' CTAGCCCGGATTCTGACTTT 3'_x000D__x000D_ ||||||||||||||||||| _x000D__x000D_ 3' CGAAGATCGGGCCTAAGACTGAATCTCCGCAA 5'	1.0	1	0.534722	54	0
CTAGCCCGGATTCTGACTTT	cst-novel-miR400	Cucsat.rRNA.G1452.T1	2	2299	0.0	27	0.086538464	0.0033806523	5' CTAGCCCGGATTCTGACTTT 3'_x000D__x000D_ ||||||||||||||||||| _x000D__x000D_ 3' CGAAGATCGGGCCTAAGACTGAATCTCCGCAA 5'	1.0	1	0.534722	357	0
CTAGCCCGGATTCTGACTTT	cst-novel-miR400	Cucsat.rRNA.G1877.T1	2	2312	0.0	27	0.086538464	0.0033806523	5' CTAGCCCGGATTCTGACTTT 3'_x000D__x000D_ ||||||||||||||||||| _x000D__x000D_ 3' CGAAGATCGGGCCTAAGACTGAATCTCCGCAA 5'	1.0	1	0.534722	351	0
CTAGCCCGGATTCTGACTTT	cst-novel-miR400	Cucsat.rRNA.G1581.T1	2	2357	0.0	27	0.086538464	0.0033806523	5' CTAGCCCGGATTCTGACTTT 3'_x000D__x000D_ ||||||||||||||||||| _x000D__x000D_ 3' CGAAGATCGGGCCTAAGACTGAATCTCCGCAA 5'	1.0	1	0.534722	168	0
CTAGCCCGGATTCTGACTTT	cst-novel-miR400	Cucsat.rRNA.G1627.T1	2	2359	0.0	27	0.086538464	0.0033806523	5' CTAGCCCGGATTCTGACTTT 3'_x000D__x000D_ ||||||||||||||||||| _x000D__x000D_ 3' CGAAGATCGGGCCTAAGACTGAATCTCCGCAA 5'	1.0	1	0.534722	236	0
CTAGCCCGGATTCTGACTTT	cst-novel-miR400	Cucsat.rRNA.G84.T1	2	2373	0.0	27	0.086538464	0.0033806523	5' CTAGCCCGGATTCTGACTTT 3'_x000D__x000D_ ||||||||||||||||||| _x000D__x000D_ 3' CGAAGATCGGGCCTAAGACTGAATCTCCGCAA 5'	1.0	1	0.534722	99	0
CTAGCCCGGATTCTGACTTT	cst-novel-miR400	Cucsat.rRNA.G1885.T1	2	2416	0.0	27	0.086538464	0.0033806523	5' CTAGCCCGGATTCTGACTTT 3'_x000D__x000D_ ||||||||||||||||||| _x000D__x000D_ 3' CGAAGATCGGGCCTAAGACTGAATCTCCGCAA 5'	1.0	1	0.534722	12	0
CTAGCCCGGATTCTGACTTT	cst-novel-miR400	Cucsat.rRNA.G168.T1	2	2434	0.0	27	0.086538464	0.0033806523	5' CTAGCCCGGATTCTGACTTT 3'_x000D__x000D_ ||||||||||||||||||| _x000D__x000D_ 3' CGAAGATCGGGCCTAAGACTGAATCTCCGCAA 5'	1.0	1	0.534722	72	0
CTAGCCCGGATTCTGACTTT	cst-novel-miR400	Cucsat.rRNA.G156.T1	2	2461	0.0	27	0.086538464	0.0033806523	5' CTAGCCCGGATTCTGACTTT 3'_x000D__x000D_ ||||||||||||||||||| _x000D__x000D_ 3' CGAAGATCGGGCCTAAGACTGAATCTCCGCAA 5'	1.0	1	0.534722	270	0
CTAGCCCGGATTCTGACTTT	cst-novel-miR400	Cucsat.rRNA.G1389.T1	2	2472	0.0	27	0.086538464	0.0033806523	5' CTAGCCCGGATTCTGACTTT 3'_x000D__x000D_ ||||||||||||||||||| _x000D__x000D_ 3' CGAAGATCGGGCCTAAGACTGAATCTCCGCAA 5'	1.0	1	0.534722	171	0
CTAGCCCGGATTCTGACTTT	cst-novel-miR400	Cucsat.rRNA.G2470.T1	2	2491	0.0	27	0.086538464	0.0033806523	5' CTAGCCCGGATTCTGACTTT 3'_x000D__x000D_ ||||||||||||||||||| _x000D__x000D_ 3' CGAAGATCGGGCCTAAGACTGAATCTCCGCAA 5'	1.0	1	0.534722	77	0
CTAGCCCGGATTCTGACTTT	cst-novel-miR400	Cucsat.rRNA.G2270.T1	2	2493	0.0	27	0.086538464	0.0033806523	5' CTAGCCCGGATTCTGACTTT 3'_x000D__x000D_ ||||||||||||||||||| _x000D__x000D_ 3' CGAAGATCGGGCCTAAGACTGAATCTCCGCAA 5'	1.0	1	0.534722	38	0
CTAGCCCGGATTCTGACTTT	cst-novel-miR400	Cucsat.rRNA.G1992.T1	2	2492	0.0	27	0.086538464	0.0033806523	5' CTAGCCCGGATTCTGACTTT 3'_x000D__x000D_ ||||||||||||||||||| _x000D__x000D_ 3' CGAAGATCGGGCCTAAGACTGAATCTCCGCAA 5'	1.0	1	0.534722	152	0
CTAGCCCGGATTCTGACTTT	cst-novel-miR400	Cucsat.rRNA.G2481.T1	2	2498	0.0	27	0.086538464	0.0033806523	5' CTAGCCCGGATTCTGACTTT 3'_x000D__x000D_ ||||||||||||||||||| _x000D__x000D_ 3' CGAAGATCGGGCCTAAGACTGAATCTCCGCAA 5'	1.0	1	0.534722	280	0
CTAGCCCGGATTCTGACTTT	cst-novel-miR400	Cucsat.rRNA.G258.T1	2	2499	0.0	27	0.086538464	0.0033806523	5' CTAGCCCGGATTCTGACTTT 3'_x000D__x000D_ ||||||||||||||||||| _x000D__x000D_ 3' CGAAGATCGGGCCTAAGACTGAATCTCCGCAA 5'	1.0	1	0.534722	59	0
CTAGCCCGGATTCTGACTTT	cst-novel-miR400	Cucsat.rRNA.G1467.T1	2	2501	0.0	27	0.086538464	0.0033806523	5' CTAGCCCGGATTCTGACTTT 3'_x000D__x000D_ ||||||||||||||||||| _x000D__x000D_ 3' CGAAGATCGGGCCTAAGACTGAATCTCCGCAA 5'	1.0	1	0.534722	364	0
CTAGCCCGGATTCTGACTTT	cst-novel-miR400	Cucsat.rRNA.G1559.T1	2	2504	0.0	27	0.086538464	0.0033806523	5' CTAGCCCGGATTCTGACTTT 3'_x000D__x000D_ ||||||||||||||||||| _x000D__x000D_ 3' CGAAGATCGGGCCTAAGACTGAATCTCCGCAA 5'	1.0	1	0.534722	316	0
CTAGCCCGGATTCTGACTTT	cst-novel-miR400	Cucsat.rRNA.G2060.T1	2	2503	0.0	27	0.086538464	0.0033806523	5' CTAGCCCGGATTCTGACTTT 3'_x000D__x000D_ ||||||||||||||||||| _x000D__x000D_ 3' CGAAGATCGGGCCTAAGACTGAATCTCCGCAA 5'	1.0	1	0.534722	51	0
CTAGCCCGGATTCTGACTTT	cst-novel-miR400	Cucsat.rRNA.G2087.T1	2	2510	0.0	27	0.086538464	0.0033806523	5' CTAGCCCGGATTCTGACTTT 3'_x000D__x000D_ ||||||||||||||||||| _x000D__x000D_ 3' CGAAGATCGGGCCTAAGACTGAATCTCCGCAA 5'	1.0	1	0.534722	11	0
CTAGCCCGGATTCTGACTTT	cst-novel-miR400	Cucsat.rRNA.G2257.T1	2	2511	0.0	27	0.086538464	0.0033806523	5' CTAGCCCGGATTCTGACTTT 3'_x000D__x000D_ ||||||||||||||||||| _x000D__x000D_ 3' CGAAGATCGGGCCTAAGACTGAATCTCCGCAA 5'	1.0	1	0.534722	184	0
CTAGCCCGGATTCTGACTTT	cst-novel-miR400	Cucsat.rRNA.G237.T1	2	2513	0.0	27	0.086538464	0.0033806523	5' CTAGCCCGGATTCTGACTTT 3'_x000D__x000D_ ||||||||||||||||||| _x000D__x000D_ 3' CGAAGATCGGGCCTAAGACTGAATCTCCGCAA 5'	1.0	1	0.534722	263	0
CTAGCCCGGATTCTGACTTT	cst-novel-miR400	Cucsat.rRNA.G1390.T1	2	2527	0.0	27	0.086538464	0.0033806523	5' CTAGCCCGGATTCTGACTTT 3'_x000D__x000D_ ||||||||||||||||||| _x000D__x000D_ 3' CGAAGATCGGGCCTAAGACTGAATCTCCGCAA 5'	1.0	1	0.534722	265	0
CTAGCCCGGATTCTGACTTT	cst-novel-miR400	Cucsat.rRNA.G2076.T1	2	2736	0.0	27	0.086538464	0.0033806523	5' CTAGCCCGGATTCTGACTTT 3'_x000D__x000D_ ||||||||||||||||||| _x000D__x000D_ 3' CGAAGATCGGGCCTAAGACTGAATCTCCGCAA 5'	1.0	1	0.534722	87	0
CTAGCCCGGATTCTGACTTT	cst-novel-miR400	Cucsat.rRNA.G2265.T1	2	2770	0.0	27	0.086538464	0.0033806523	5' CTAGCCCGGATTCTGACTTT 3'_x000D__x000D_ ||||||||||||||||||| _x000D__x000D_ 3' CGAAGATCGGGCCTAAGACTGAATCTCCGCAA 5'	1.0	1	0.534722	203	0
CTAGCCCGGATTCTGACTTT	cst-novel-miR400	Cucsat.rRNA.G1626.T1	2	2784	0.0	27	0.086538464	0.0033806523	5' CTAGCCCGGATTCTGACTTT 3'_x000D__x000D_ ||||||||||||||||||| _x000D__x000D_ 3' CGAAGATCGGGCCTAAGACTGAATCTCCGCAA 5'	1.0	1	0.534722	262	0
CTAGCCCGGATTCTGACTTT	cst-novel-miR400	Cucsat.rRNA.G2287.T1	2	2810	0.0	27	0.086538464	0.0033806523	5' CTAGCCCGGATTCTGACTTT 3'_x000D__x000D_ ||||||||||||||||||| _x000D__x000D_ 3' CGAAGATCGGGCCTAAGACTGAATCTCCGCAA 5'	1.0	1	0.534722	25	0
CTAGCCCGGATTCTGACTTT	cst-novel-miR400	Cucsat.rRNA.G1710.T1	2	2838	0.0	27	0.086538464	0.0033806523	5' CTAGCCCGGATTCTGACTTT 3'_x000D__x000D_ ||||||||||||||||||| _x000D__x000D_ 3' CGAAGATCGGGCCTAAGACTGAATCTCCGCAA 5'	1.0	1	0.534722	220	0
CTAGCCCGGATTCTGACTTT	cst-novel-miR400	Cucsat.rRNA.G159.T1	2	2880	0.0	27	0.086538464	0.0033806523	5' CTAGCCCGGATTCTGACTTT 3'_x000D__x000D_ ||||||||||||||||||| _x000D__x000D_ 3' CGAAGATCGGGCCTAAGACTGAATCTCCGCAA 5'	1.0	1	0.534722	40	0
CTAGCCCGGATTCTGACTTT	cst-novel-miR400	Cucsat.rRNA.G1625.T1	2	2882	0.0	27	0.086538464	0.0033806523	5' CTAGCCCGGATTCTGACTTT 3'_x000D__x000D_ ||||||||||||||||||| _x000D__x000D_ 3' CGAAGATCGGGCCTAAGACTGAATCTCCGCAA 5'	1.0	1	0.534722	332	0
CTAGCCCGGATTCTGACTTT	cst-novel-miR400	Cucsat.rRNA.G1550.T1	2	2883	0.0	27	0.086538464	0.0033806523	5' CTAGCCCGGATTCTGACTTT 3'_x000D__x000D_ ||||||||||||||||||| _x000D__x000D_ 3' CGAAGATCGGGCCTAAGACTGAATCTCCGCAA 5'	1.0	1	0.534722	30	0
CTAGCCCGGATTCTGACTTT	cst-novel-miR400	Cucsat.rRNA.G1325.T1	2	2884	0.0	27	0.086538464	0.0033806523	5' CTAGCCCGGATTCTGACTTT 3'_x000D__x000D_ ||||||||||||||||||| _x000D__x000D_ 3' CGAAGATCGGGCCTAAGACTGAATCTCCGCAA 5'	1.0	1	0.534722	305	0
CTAGCCCGGATTCTGACTTT	cst-novel-miR400	Cucsat.rRNA.G2212.T1	2	2938	0.0	27	0.086538464	0.0033806523	5' CTAGCCCGGATTCTGACTTT 3'_x000D__x000D_ ||||||||||||||||||| _x000D__x000D_ 3' CGAAGATCGGGCCTAAGACTGAATCTCCGCAA 5'	1.0	1	0.534722	243	0
CTAGCCCGGATTCTGACTTT	cst-novel-miR400	Cucsat.rRNA.G2437.T1	2	3014	0.0	27	0.086538464	0.0033806523	5' CTAGCCCGGATTCTGACTTT 3'_x000D__x000D_ ||||||||||||||||||| _x000D__x000D_ 3' CGAAGATCGGGCCTAAGACTGAATCTCCGCAA 5'	1.0	1	0.534722	229	0
CTAGCCCGGATTCTGACTTT	cst-novel-miR400	Cucsat.rRNA.G1574.T1	2	3031	0.0	27	0.086538464	0.0033806523	5' CTAGCCCGGATTCTGACTTT 3'_x000D__x000D_ ||||||||||||||||||| _x000D__x000D_ 3' CGAAGATCGGGCCTAAGACTGAATCTCCGCAA 5'	1.0	1	0.534722	130	0
CTAGCCCGGATTCTGACTTT	cst-novel-miR400	Cucsat.rRNA.G281.T1	2	3059	0.01	27	0.086538464	0.0033806523	5' CTAGCCCGGATTCTGACTTT 3'_x000D__x000D_ ||||||||||||||||||| _x000D__x000D_ 3' CGAAGATCGGGCCTAAGACTGAATCTCCGCAA 5'	1.0	1	0.534722	363	0
CTAGCCCGGATTCTGACTTT	cst-novel-miR400	Cucsat.rRNA.G2283.T1	2	3075	0.0	27	0.086538464	0.0033806523	5' CTAGCCCGGATTCTGACTTT 3'_x000D__x000D_ ||||||||||||||||||| _x000D__x000D_ 3' CGAAGATCGGGCCTAAGACTGAATCTCCGCAA 5'	1.0	1	0.534722	215	0
CTAGCCCGGATTCTGACTTT	cst-novel-miR400	Cucsat.rRNA.G1633.T1	2	3102	0.0	27	0.086538464	0.0033806523	5' CTAGCCCGGATTCTGACTTT 3'_x000D__x000D_ ||||||||||||||||||| _x000D__x000D_ 3' CGAAGATCGGGCCTAAGACTGAATCTCCGCAA 5'	1.0	1	0.534722	371	0
CTAGCCCGGATTCTGACTTT	cst-novel-miR400	Cucsat.rRNA.G1669.T1	2	3107	0.0	27	0.086538464	0.0033806523	5' CTAGCCCGGATTCTGACTTT 3'_x000D__x000D_ ||||||||||||||||||| _x000D__x000D_ 3' CGAAGATCGGGCCTAAGACTGAATCTCCGCAA 5'	1.0	1	0.534722	369	0
CTAGCCCGGATTCTGACTTT	cst-novel-miR400	Cucsat.rRNA.G1539.T1	2	3108	0.0	27	0.086538464	0.0033806523	5' CTAGCCCGGATTCTGACTTT 3'_x000D__x000D_ ||||||||||||||||||| _x000D__x000D_ 3' CGAAGATCGGGCCTAAGACTGAATCTCCGCAA 5'	1.0	1	0.534722	110	0
CTAGCCCGGATTCTGACTTT	cst-novel-miR400	Cucsat.rRNA.G2172.T1	2	3111	0.0	27	0.086538464	0.0033806523	5' CTAGCCCGGATTCTGACTTT 3'_x000D__x000D_ ||||||||||||||||||| _x000D__x000D_ 3' CGAAGATCGGGCCTAAGACTGAATCTCCGCAA 5'	1.0	1	0.534722	309	0
CTAGCCCGGATTCTGACTTT	cst-novel-miR400	Cucsat.rRNA.G1693.T1	2	3127	0.0	27	0.086538464	0.0033806523	5' CTAGCCCGGATTCTGACTTT 3'_x000D__x000D_ ||||||||||||||||||| _x000D__x000D_ 3' CGAAGATCGGGCCTAAGACTGAATCTCCGCAA 5'	1.0	1	0.534722	76	0
CTAGCCCGGATTCTGACTTT	cst-novel-miR400	Cucsat.rRNA.G1649.T1	2	3130	0.0	27	0.086538464	0.0033806523	5' CTAGCCCGGATTCTGACTTT 3'_x000D__x000D_ ||||||||||||||||||| _x000D__x000D_ 3' CGAAGATCGGGCCTAAGACTGAATCTCCGCAA 5'	1.0	1	0.534722	379	0
CTAGCCCGGATTCTGACTTT	cst-novel-miR400	Cucsat.rRNA.G1485.T1	2	3131	0.0	27	0.086538464	0.0033806523	5' CTAGCCCGGATTCTGACTTT 3'_x000D__x000D_ ||||||||||||||||||| _x000D__x000D_ 3' CGAAGATCGGGCCTAAGACTGAATCTCCGCAA 5'	1.0	1	0.534722	337	0
CTAGCCCGGATTCTGACTTT	cst-novel-miR400	Cucsat.rRNA.G2403.T1	2	3133	0.0	27	0.086538464	0.0033806523	5' CTAGCCCGGATTCTGACTTT 3'_x000D__x000D_ ||||||||||||||||||| _x000D__x000D_ 3' CGAAGATCGGGCCTAAGACTGAATCTCCGCAA 5'	1.0	1	0.534722	306	0
CTAGCCCGGATTCTGACTTT	cst-novel-miR400	Cucsat.rRNA.G2434.T1	2	3136	0.0	27	0.086538464	0.0033806523	5' CTAGCCCGGATTCTGACTTT 3'_x000D__x000D_ ||||||||||||||||||| _x000D__x000D_ 3' CGAAGATCGGGCCTAAGACTGAATCTCCGCAA 5'	1.0	1	0.534722	4	0
CTAGCCCGGATTCTGACTTT	cst-novel-miR400	Cucsat.rRNA.G2352.T1	2	3137	0.0	27	0.086538464	0.0033806523	5' CTAGCCCGGATTCTGACTTT 3'_x000D__x000D_ ||||||||||||||||||| _x000D__x000D_ 3' CGAAGATCGGGCCTAAGACTGAATCTCCGCAA 5'	1.0	1	0.534722	62	0
CTAGCCCGGATTCTGACTTT	cst-novel-miR400	Cucsat.rRNA.G1455.T1	2	3139	0.0	27	0.086538464	0.0033806523	5' CTAGCCCGGATTCTGACTTT 3'_x000D__x000D_ ||||||||||||||||||| _x000D__x000D_ 3' CGAAGATCGGGCCTAAGACTGAATCTCCGCAA 5'	1.0	1	0.534722	137	0
CTAGCCCGGATTCTGACTTT	cst-novel-miR400	Cucsat.rRNA.G2088.T1	2	3138	0.0	27	0.086538464	0.0033806523	5' CTAGCCCGGATTCTGACTTT 3'_x000D__x000D_ ||||||||||||||||||| _x000D__x000D_ 3' CGAAGATCGGGCCTAAGACTGAATCTCCGCAA 5'	1.0	1	0.534722	356	0
CTAGCCCGGATTCTGACTTT	cst-novel-miR400	Cucsat.rRNA.G2091.T1	2	3138	0.0	27	0.086538464	0.0033806523	5' CTAGCCCGGATTCTGACTTT 3'_x000D__x000D_ ||||||||||||||||||| _x000D__x000D_ 3' CGAAGATCGGGCCTAAGACTGAATCTCCGCAA 5'	1.0	1	0.534722	308	0
CTAGCCCGGATTCTGACTTT	cst-novel-miR400	Cucsat.rRNA.G2271.T1	2	3139	0.0	27	0.086538464	0.0033806523	5' CTAGCCCGGATTCTGACTTT 3'_x000D__x000D_ ||||||||||||||||||| _x000D__x000D_ 3' CGAAGATCGGGCCTAAGACTGAATCTCCGCAA 5'	1.0	1	0.534722	348	0
CTAGCCCGGATTCTGACTTT	cst-novel-miR400	Cucsat.rRNA.G231.T1	3	3140	0.0	27	0.086538464	0.0033806523	5' CTAGCCCGGATTCTGACTTT 3'_x000D__x000D_ ||||||||||||||||||| _x000D__x000D_ 3' CGAAGATCGGGCCTAAGACTGAATCTCCGCAA 5'	1.0	1	0.534722	235	0
CTAGCCCGGATTCTGACTTT	cst-novel-miR400	Cucsat.rRNA.G1344.T1	2	3225	0.0	27	0.086538464	0.0033806523	5' CTAGCCCGGATTCTGACTTT 3'_x000D__x000D_ ||||||||||||||||||| _x000D__x000D_ 3' CGAAGATCGGGCCTAAGACTGAATCTCCGCAA 5'	1.0	1	0.534722	206	0
CTAGCCCGGATTCTGACTTT	cst-novel-miR400	Cucsat.rRNA.G151.T1	2	3376	0.0	27	0.086538464	0.0033806523	5' CTAGCCCGGATTCTGACTTT 3'_x000D__x000D_ ||||||||||||||||||| _x000D__x000D_ 3' CGAAGATCGGGCCTAAGACTGAATCTCCGCAA 5'	1.0	1	0.534722	194	0
CTAGCCCGGATTCTGACTTT	cst-novel-miR400	Cucsat.rRNA.G62.T1	2	3407	0.0	27	0.086538464	0.0033806523	5' CTAGCCCGGATTCTGACTTT 3'_x000D__x000D_ ||||||||||||||||||| _x000D__x000D_ 3' CGAAGATCGGGCCTAAGACTGAATCTCCGCAA 5'	1.0	1	0.534722	244	0
CTAGCCCGGATTCTGACTTT	cst-novel-miR400	Cucsat.rRNA.G1476.T1	2	3444	0.0	27	0.086538464	0.0033806523	5' CTAGCCCGGATTCTGACTTT 3'_x000D__x000D_ ||||||||||||||||||| _x000D__x000D_ 3' CGAAGATCGGGCCTAAGACTGAATCTCCGCAA 5'	1.0	1	0.534722	360	0
CTAGCCCGGATTCTGACTTT	cst-novel-miR400	Cucsat.rRNA.G2223.T1	2	3462	0.0	27	0.086538464	0.0033806523	5' CTAGCCCGGATTCTGACTTT 3'_x000D__x000D_ ||||||||||||||||||| _x000D__x000D_ 3' CGAAGATCGGGCCTAAGACTGAATCTCCGCAA 5'	1.0	1	0.534722	233	0
CTAGCCCGGATTCTGACTTT	cst-novel-miR400	Cucsat.rRNA.G2286.T1	2	3473	0.0	27	0.086538464	0.0033806523	5' CTAGCCCGGATTCTGACTTT 3'_x000D__x000D_ ||||||||||||||||||| _x000D__x000D_ 3' CGAAGATCGGGCCTAAGACTGAATCTCCGCAA 5'	1.0	1	0.534722	83	0
CTAGCCCGGATTCTGACTTT	cst-novel-miR400	Cucsat.rRNA.G1718.T1	2	3474	0.0	27	0.086538464	0.0033806523	5' CTAGCCCGGATTCTGACTTT 3'_x000D__x000D_ ||||||||||||||||||| _x000D__x000D_ 3' CGAAGATCGGGCCTAAGACTGAATCTCCGCAA 5'	1.0	1	0.534722	259	0
CTAGCCCGGATTCTGACTTT	cst-novel-miR400	Cucsat.rRNA.G2383.T1	2	3545	0.0	27	0.086538464	0.0033806523	5' CTAGCCCGGATTCTGACTTT 3'_x000D__x000D_ ||||||||||||||||||| _x000D__x000D_ 3' CGAAGATCGGGCCTAAGACTGAATCTCCGCAA 5'	1.0	1	0.534722	218	0
CTAGCCCGGATTCTGACTTT	cst-novel-miR400	Cucsat.rRNA.G1423.T1	2	3479	0.0	27	0.086538464	0.0033806523	5' CTAGCCCGGATTCTGACTTT 3'_x000D__x000D_ ||||||||||||||||||| _x000D__x000D_ 3' CGAAGATCGGGCCTAAGACTGAATCTCCGCAA 5'	1.0	1	0.534722	44	0
CTAGCCCGGATTCTGACTTT	cst-novel-miR400	Cucsat.rRNA.G2067.T1	2	3484	0.0	27	0.086538464	0.0033806523	5' CTAGCCCGGATTCTGACTTT 3'_x000D__x000D_ ||||||||||||||||||| _x000D__x000D_ 3' CGAAGATCGGGCCTAAGACTGAATCTCCGCAA 5'	1.0	1	0.534722	159	0
CTAGCCCGGATTCTGACTTT	cst-novel-miR400	Cucsat.rRNA.G1556.T1	2	3536	0.0	27	0.086538464	0.0033806523	5' CTAGCCCGGATTCTGACTTT 3'_x000D__x000D_ ||||||||||||||||||| _x000D__x000D_ 3' CGAAGATCGGGCCTAAGACTGAATCTCCCGCA 5'	1.0	1	0.534722	57	0
CTAGCCCGGATTCTGACTTT	cst-novel-miR400	Cucsat.rRNA.G1684.T1	2	3486	0.0	27	0.086538464	0.0033806523	5' CTAGCCCGGATTCTGACTTT 3'_x000D__x000D_ ||||||||||||||||||| _x000D__x000D_ 3' CGAAGATCGGGCCTAAGACTGAATCTCCGCAA 5'	1.0	1	0.534722	114	0
CTAGCCCGGATTCTGACTTT	cst-novel-miR400	Cucsat.rRNA.G1637.T1	2	3487	0.0	27	0.086538464	0.0033806523	5' CTAGCCCGGATTCTGACTTT 3'_x000D__x000D_ ||||||||||||||||||| _x000D__x000D_ 3' CGAAGATCGGGCCTAAGACTGAATCTCCGCAA 5'	1.0	1	0.534722	175	0
CTAGCCCGGATTCTGACTTT	cst-novel-miR400	Cucsat.rRNA.G1732.T1	2	3489	0.0	27	0.086538464	0.0033806523	5' CTAGCCCGGATTCTGACTTT 3'_x000D__x000D_ ||||||||||||||||||| _x000D__x000D_ 3' CGAAGATCGGGCCTAAGACTGAATCTCCGCAA 5'	1.0	1	0.534722	29	0
CTAGCCCGGATTCTGACTTT	cst-novel-miR400	Cucsat.rRNA.G287.T1	2	3545	0.01	27	0.086538464	0.0033806523	5' CTAGCCCGGATTCTGACTTT 3'_x000D__x000D_ ||||||||||||||||||| _x000D__x000D_ 3' CGAAGATCGGGCCTAAGACTGAATCTCCGCAA 5'	1.0	1	0.534722	20	0
CTAGCCCGGATTCTGACTTT	cst-novel-miR400	Cucsat.rRNA.G1479.T1	2	3505	0.0	27	0.086538464	0.0033806523	5' CTAGCCCGGATTCTGACTTT 3'_x000D__x000D_ ||||||||||||||||||| _x000D__x000D_ 3' CGAAGATCGGGCCTAAGACTGAATCTCCGCAA 5'	1.0	1	0.534722	285	0
CTAGCCCGGATTCTGACTTT	cst-novel-miR400	Cucsat.rRNA.G1987.T1	2	3493	0.0	27	0.086538464	0.0033806523	5' CTAGCCCGGATTCTGACTTT 3'_x000D__x000D_ ||||||||||||||||||| _x000D__x000D_ 3' CGAAGATCGGGCCTAAGACTGAATCTCCGCAA 5'	1.0	1	0.534722	312	0
CTAGCCCGGATTCTGACTTT	cst-novel-miR400	Cucsat.rRNA.G1850.T1	2	3495	0.0	27	0.086538464	0.0033806523	5' CTAGCCCGGATTCTGACTTT 3'_x000D__x000D_ ||||||||||||||||||| _x000D__x000D_ 3' CGAAGATCGGGCCTAAGACTGAATCTCCGCAA 5'	1.0	1	0.534722	13	0
CTAGCCCGGATTCTGACTTT	cst-novel-miR400	Cucsat.rRNA.G2251.T1	2	3499	0.01	27	0.086538464	0.0033806523	5' CTAGCCCGGATTCTGACTTT 3'_x000D__x000D_ ||||||||||||||||||| _x000D__x000D_ 3' CGAAGATCGGGCCTAAGACTGAATCTCCGCAA 5'	1.0	1	0.534722	55	0
CTAGCCCGGATTCTGACTTT	cst-novel-miR400	Cucsat.rRNA.G1502.T1	2	3500	0.0	27	0.086538464	0.0033806523	5' CTAGCCCGGATTCTGACTTT 3'_x000D__x000D_ ||||||||||||||||||| _x000D__x000D_ 3' CGAAGATCGGGCCTAAGACTGAATCTCCGCAA 5'	1.0	1	0.534722	169	0
CTAGCCCGGATTCTGACTTT	cst-novel-miR400	Cucsat.rRNA.G166.T1	2	3499	0.0	27	0.086538464	0.0033806523	5' CTAGCCCGGATTCTGACTTT 3'_x000D__x000D_ ||||||||||||||||||| _x000D__x000D_ 3' CGAAGATCGGGCCTAAGACTGAATCTCCGCAA 5'	1.0	1	0.534722	228	0
CTAGCCCGGATTCTGACTTT	cst-novel-miR400	Cucsat.rRNA.G2106.T1	2	3501	0.0	27	0.086538464	0.0033806523	5' CTAGCCCGGATTCTGACTTT 3'_x000D__x000D_ ||||||||||||||||||| _x000D__x000D_ 3' CGAAGATCGGGCCTAAGACTGAATCTCCGCAA 5'	1.0	1	0.534722	94	0
CTAGCCCGGATTCTGACTTT	cst-novel-miR400	Cucsat.rRNA.G2080.T1	2	3509	0.0	27	0.086538464	0.0033806523	5' CTAGCCCGGATTCTGACTTT 3'_x000D__x000D_ ||||||||||||||||||| _x000D__x000D_ 3' CGAAGATCGGGCCTAAGACTGAATCTCCGCAA 5'	1.0	1	0.534722	378	0
CTAGCCCGGATTCTGACTTT	cst-novel-miR400	Cucsat.rRNA.G154.T1	2	3511	0.0	27	0.086538464	0.0033806523	5' CTAGCCCGGATTCTGACTTT 3'_x000D__x000D_ ||||||||||||||||||| _x000D__x000D_ 3' CGAAGATCGGGCCTAAGACTGAATCTCCGCAA 5'	1.0	1	0.534722	91	0
CTAGCCCGGATTCTGACTTT	cst-novel-miR400	Cucsat.rRNA.G1395.T1	2	3515	0.0	27	0.086538464	0.0033806523	5' CTAGCCCGGATTCTGACTTT 3'_x000D__x000D_ ||||||||||||||||||| _x000D__x000D_ 3' CGAAGATCGGGCCTAAGACTGAATCTCCGCAA 5'	1.0	1	0.534722	315	0
CTAGCCCGGATTCTGACTTT	cst-novel-miR400	Cucsat.rRNA.G33.T1	2	3511	0.0	27	0.086538464	0.0033806523	5' CTAGCCCGGATTCTGACTTT 3'_x000D__x000D_ ||||||||||||||||||| _x000D__x000D_ 3' CGAAGATCGGGCCTAAGACTGAATCTCCGCAA 5'	1.0	1	0.534722	15	0
CTAGCCCGGATTCTGACTTT	cst-novel-miR400	Cucsat.rRNA.G2221.T1	2	3512	0.0	27	0.086538464	0.0033806523	5' CTAGCCCGGATTCTGACTTT 3'_x000D__x000D_ ||||||||||||||||||| _x000D__x000D_ 3' CGAAGATCGGGCCTAAGACTGAATCTCCGCAA 5'	1.0	1	0.534722	247	0
CTAGCCCGGATTCTGACTTT	cst-novel-miR400	Cucsat.rRNA.G1568.T1	2	3520	0.0	27	0.086538464	0.0033806523	5' CTAGCCCGGATTCTGACTTT 3'_x000D__x000D_ ||||||||||||||||||| _x000D__x000D_ 3' CGAAGATCGGGCCTAAGACTGAATCTCCGCAA 5'	1.0	1	0.534722	294	0
CTAGCCCGGATTCTGACTTT	cst-novel-miR400	Cucsat.rRNA.G1359.T1	2	3538	0.0	27	0.086538464	0.0033806523	5' CTAGCCCGGATTCTGACTTT 3'_x000D__x000D_ ||||||||||||||||||| _x000D__x000D_ 3' CGAAGATCGGGCCTAAGACTGAATCTCCGCAA 5'	1.0	1	0.534722	314	0
CTAGCCCGGATTCTGACTTT	cst-novel-miR400	Cucsat.rRNA.G1415.T1	2	3515	0.0	27	0.086538464	0.0033806523	5' CTAGCCCGGATTCTGACTTT 3'_x000D__x000D_ ||||||||||||||||||| _x000D__x000D_ 3' CGAAGATCGGGCCTAAGACTGAATCTCCGCAA 5'	1.0	1	0.534722	352	0
CTAGCCCGGATTCTGACTTT	cst-novel-miR400	Cucsat.rRNA.G81.T1	2	3518	0.0	27	0.086538464	0.0033806523	5' CTAGCCCGGATTCTGACTTT 3'_x000D__x000D_ ||||||||||||||||||| _x000D__x000D_ 3' CGAAGATCGGGCCTAAGACTGAATCTCCGCAA 5'	1.0	1	0.534722	104	0
CTAGCCCGGATTCTGACTTT	cst-novel-miR400	Cucsat.rRNA.G1547.T1	2	3521	0.01	27	0.086538464	0.0033806523	5' CTAGCCCGGATTCTGACTTT 3'_x000D__x000D_ ||||||||||||||||||| _x000D__x000D_ 3' CGAAGATCGGGCCTAAGACTGAATCTCCGCAA 5'	1.0	1	0.534722	75	0
CTAGCCCGGATTCTGACTTT	cst-novel-miR400	Cucsat.rRNA.G292.T1	2	3520	0.0	27	0.086538464	0.0033806523	5' CTAGCCCGGATTCTGACTTT 3'_x000D__x000D_ ||||||||||||||||||| _x000D__x000D_ 3' CGAAGATCGGGCCTAAGACTGAATCTCCGCAA 5'	1.0	1	0.534722	311	0
CTAGCCCGGATTCTGACTTT	cst-novel-miR400	Cucsat.rRNA.G1298.T1	2	3522	0.0	27	0.086538464	0.0033806523	5' CTAGCCCGGATTCTGACTTT 3'_x000D__x000D_ ||||||||||||||||||| _x000D__x000D_ 3' CGAAGATCGGGCCTAAGACTGAATCTCCGCAA 5'	1.0	1	0.534722	178	0
CTAGCCCGGATTCTGACTTT	cst-novel-miR400	Cucsat.rRNA.G2170.T1	2	3522	0.0	27	0.086538464	0.0033806523	5' CTAGCCCGGATTCTGACTTT 3'_x000D__x000D_ ||||||||||||||||||| _x000D__x000D_ 3' CGAAGATCGGGCCTAAGACTGAATCTCCGCAA 5'	1.0	1	0.534722	34	0
CTAGCCCGGATTCTGACTTT	cst-novel-miR400	Cucsat.rRNA.G1544.T1	2	3521	0.0	27	0.086538464	0.0033806523	5' CTAGCCCGGATTCTGACTTT 3'_x000D__x000D_ ||||||||||||||||||| _x000D__x000D_ 3' CGAAGATCGGGCCTAAGACTGAATCTCCGCAA 5'	1.0	1	0.534722	232	0
CTAGCCCGGATTCTGACTTT	cst-novel-miR400	Cucsat.rRNA.G2343.T1	2	3522	0.0	27	0.086538464	0.0033806523	5' CTAGCCCGGATTCTGACTTT 3'_x000D__x000D_ ||||||||||||||||||| _x000D__x000D_ 3' CGAAGATCGGGCCTAAGACTGAATCTCCGCAA 5'	1.0	1	0.534722	22	0
CTAGCCCGGATTCTGACTTT	cst-novel-miR400	Cucsat.rRNA.G1372.T1	2	3527	0.0	27	0.086538464	0.0033806523	5' CTAGCCCGGATTCTGACTTT 3'_x000D__x000D_ ||||||||||||||||||| _x000D__x000D_ 3' CGAAGATCGGGCCTAAGACTGAATCTCCGCAA 5'	1.0	1	0.534722	183	0
CTAGCCCGGATTCTGACTTT	cst-novel-miR400	Cucsat.rRNA.G1602.T1	2	3525	0.0	27	0.086538464	0.0033806523	5' CTAGCCCGGATTCTGACTTT 3'_x000D__x000D_ ||||||||||||||||||| _x000D__x000D_ 3' CGAAGATCGGGCCTAAGACTGAATCTCCGCAA 5'	1.0	1	0.534722	148	0
CTAGCCCGGATTCTGACTTT	cst-novel-miR400	Cucsat.rRNA.G1368.T1	2	3525	0.0	27	0.086538464	0.0033806523	5' CTAGCCCGGATTCTGACTTT 3'_x000D__x000D_ ||||||||||||||||||| _x000D__x000D_ 3' CGAAGATCGGGCCTAAGACTGAATCTCCGCAA 5'	1.0	1	0.534722	374	0
CTAGCCCGGATTCTGACTTT	cst-novel-miR400	Cucsat.rRNA.G1634.T1	2	3528	0.0	27	0.086538464	0.0033806523	5' CTAGCCCGGATTCTGACTTT 3'_x000D__x000D_ ||||||||||||||||||| _x000D__x000D_ 3' CGAAGATCGGGCCTAAGACTGAATCTCCGCAA 5'	1.0	1	0.534722	333	0
CTAGCCCGGATTCTGACTTT	cst-novel-miR400	Cucsat.rRNA.G2077.T1	2	3529	0.0	27	0.086538464	0.0033806523	5' CTAGCCCGGATTCTGACTTT 3'_x000D__x000D_ ||||||||||||||||||| _x000D__x000D_ 3' CGAAGATCGGGCCTAAGACTGAATCTCCGCAA 5'	1.0	1	0.534722	124	0
CTAGCCCGGATTCTGACTTT	cst-novel-miR400	Cucsat.rRNA.G1469.T1	2	3528	0.0	27	0.086538464	0.0033806523	5' CTAGCCCGGATTCTGACTTT 3'_x000D__x000D_ ||||||||||||||||||| _x000D__x000D_ 3' CGAAGATCGGGCCTAAGACTGAATCTCCGCAA 5'	1.0	1	0.534722	230	0
CTAGCCCGGATTCTGACTTT	cst-novel-miR400	Cucsat.rRNA.G1647.T1	2	3527	0.0	27	0.086538464	0.0033806523	5' CTAGCCCGGATTCTGACTTT 3'_x000D__x000D_ ||||||||||||||||||| _x000D__x000D_ 3' CGAAGATCGGGCCTAAGACTGAATCTCCGCAA 5'	1.0	1	0.534722	17	0
CTAGCCCGGATTCTGACTTT	cst-novel-miR400	Cucsat.rRNA.G2004.T1	2	3539	0.0	27	0.086538464	0.0033806523	5' CTAGCCCGGATTCTGACTTT 3'_x000D__x000D_ ||||||||||||||||||| _x000D__x000D_ 3' CGAAGATCGGGCCTAAGACTGAATCTCCGCAA 5'	1.0	1	0.534722	196	0
CTAGCCCGGATTCTGACTTT	cst-novel-miR400	Cucsat.rRNA.G6.T1	2	3528	0.0	27	0.086538464	0.0033806523	5' CTAGCCCGGATTCTGACTTT 3'_x000D__x000D_ ||||||||||||||||||| _x000D__x000D_ 3' CGAAGATCGGGCCTAAGACTGAATCTCCGCAA 5'	1.0	1	0.534722	129	0
CTAGCCCGGATTCTGACTTT	cst-novel-miR400	Cucsat.rRNA.G2459.T1	2	3528	0.0	27	0.086538464	0.0033806523	5' CTAGCCCGGATTCTGACTTT 3'_x000D__x000D_ ||||||||||||||||||| _x000D__x000D_ 3' CGAAGATCGGGCCTAAGACTGAATCTCCGCAA 5'	1.0	1	0.534722	66	0
CTAGCCCGGATTCTGACTTT	cst-novel-miR400	Cucsat.rRNA.G1587.T1	2	3530	0.0	27	0.086538464	0.0033806523	5' CTAGCCCGGATTCTGACTTT 3'_x000D__x000D_ ||||||||||||||||||| _x000D__x000D_ 3' CGAAGATCGGGCCTAAGACTGAATCTCCGCAA 5'	1.0	1	0.534722	281	0
CTAGCCCGGATTCTGACTTT	cst-novel-miR400	Cucsat.rRNA.G1356.T1	2	3529	0.0	27	0.086538464	0.0033806523	5' CTAGCCCGGATTCTGACTTT 3'_x000D__x000D_ ||||||||||||||||||| _x000D__x000D_ 3' CGAAGATCGGGCCTAAGACTGAATCTCCGCAA 5'	1.0	1	0.534722	85	0
CTAGCCCGGATTCTGACTTT	cst-novel-miR400	Cucsat.rRNA.G2400.T1	2	3531	0.0	27	0.086538464	0.0033806523	5' CTAGCCCGGATTCTGACTTT 3'_x000D__x000D_ ||||||||||||||||||| _x000D__x000D_ 3' CGAAGATCGGGCCTAAGACTGAATCTCCGCAA 5'	1.0	1	0.534722	16	0
CTAGCCCGGATTCTGACTTT	cst-novel-miR400	Cucsat.rRNA.G88.T1	2	3531	0.0	27	0.086538464	0.0033806523	5' CTAGCCCGGATTCTGACTTT 3'_x000D__x000D_ ||||||||||||||||||| _x000D__x000D_ 3' CGAAGATCGGGCCTAAGACTGAATCTCCGCAA 5'	1.0	1	0.534722	366	0
CTAGCCCGGATTCTGACTTT	cst-novel-miR400	Cucsat.rRNA.G1583.T1	2	3531	0.0	27	0.086538464	0.0033806523	5' CTAGCCCGGATTCTGACTTT 3'_x000D__x000D_ ||||||||||||||||||| _x000D__x000D_ 3' CGAAGATCGGGCCTAAGACTGAATCTCCGCAA 5'	1.0	1	0.534722	161	0
CTAGCCCGGATTCTGACTTT	cst-novel-miR400	Cucsat.rRNA.G1529.T1	2	3531	0.0	27	0.086538464	0.0033806523	5' CTAGCCCGGATTCTGACTTT 3'_x000D__x000D_ ||||||||||||||||||| _x000D__x000D_ 3' CGAAGATCGGGCCTAAGACTGAATCTCCGCAA 5'	1.0	1	0.534722	48	0
CTAGCCCGGATTCTGACTTT	cst-novel-miR400	Cucsat.rRNA.G2398.T1	2	3531	0.0	27	0.086538464	0.0033806523	5' CTAGCCCGGATTCTGACTTT 3'_x000D__x000D_ ||||||||||||||||||| _x000D__x000D_ 3' CGAAGATCGGGCCTAAGACTGAATCTCCGCAA 5'	1.0	1	0.534722	287	0
CTAGCCCGGATTCTGACTTT	cst-novel-miR400	Cucsat.rRNA.G1350.T1	2	3532	0.0	27	0.086538464	0.0033806523	5' CTAGCCCGGATTCTGACTTT 3'_x000D__x000D_ ||||||||||||||||||| _x000D__x000D_ 3' CGAAGATCGGGCCTAAGACTGAATCTCCGCAA 5'	1.0	1	0.534722	43	0
CTAGCCCGGATTCTGACTTT	cst-novel-miR400	Cucsat.rRNA.G1495.T1	2	3533	0.0	27	0.086538464	0.0033806523	5' CTAGCCCGGATTCTGACTTT 3'_x000D__x000D_ ||||||||||||||||||| _x000D__x000D_ 3' CGAAGATCGGGCCTAAGACTGAATCTCCGCAA 5'	1.0	1	0.534722	342	0
CTAGCCCGGATTCTGACTTT	cst-novel-miR400	Cucsat.rRNA.G1295.T1	2	3533	0.0	27	0.086538464	0.0033806523	5' CTAGCCCGGATTCTGACTTT 3'_x000D__x000D_ ||||||||||||||||||| _x000D__x000D_ 3' CGAAGATCGGGCCTAAGACTGAATCTCCGCAA 5'	1.0	1	0.534722	325	0
CTAGCCCGGATTCTGACTTT	cst-novel-miR400	Cucsat.rRNA.G85.T1	2	3534	0.0	27	0.086538464	0.0033806523	5' CTAGCCCGGATTCTGACTTT 3'_x000D__x000D_ ||||||||||||||||||| _x000D__x000D_ 3' CGAAGATCGGGCCTAAGACTGAATCTCCGCAA 5'	1.0	1	0.534722	8	0
CTAGCCCGGATTCTGACTTT	cst-novel-miR400	Cucsat.rRNA.G2307.T1	2	3534	0.0	27	0.086538464	0.0033806523	5' CTAGCCCGGATTCTGACTTT 3'_x000D__x000D_ ||||||||||||||||||| _x000D__x000D_ 3' CGAAGATCGGGCCTAAGACTGAATCTCCGCAA 5'	1.0	1	0.534722	14	0
CTAGCCCGGATTCTGACTTT	cst-novel-miR400	Cucsat.rRNA.G2404.T1	2	3535	0.0	27	0.086538464	0.0033806523	5' CTAGCCCGGATTCTGACTTT 3'_x000D__x000D_ ||||||||||||||||||| _x000D__x000D_ 3' CGAAGATCGGGCCTAAGACTGAATCTCCGCAA 5'	1.0	1	0.534722	234	0
CTAGCCCGGATTCTGACTTT	cst-novel-miR400	Cucsat.rRNA.G2486.T1	2	3535	0.0	27	0.086538464	0.0033806523	5' CTAGCCCGGATTCTGACTTT 3'_x000D__x000D_ ||||||||||||||||||| _x000D__x000D_ 3' CGAAGATCGGGCCTAAGACTGAATCTCCGCAA 5'	1.0	1	0.534722	84	0
CTAGCCCGGATTCTGACTTT	cst-novel-miR400	Cucsat.rRNA.G1630.T1	2	3537	0.0	27	0.086538464	0.0033806523	5' CTAGCCCGGATTCTGACTTT 3'_x000D__x000D_ ||||||||||||||||||| _x000D__x000D_ 3' CGAAGATCGGGCCTAAGACTGAATCTCCGCAA 5'	1.0	1	0.534722	88	0
CTAGCCCGGATTCTGACTTT	cst-novel-miR400	Cucsat.rRNA.G2083.T1	2	3535	0.0	27	0.086538464	0.0033806523	5' CTAGCCCGGATTCTGACTTT 3'_x000D__x000D_ ||||||||||||||||||| _x000D__x000D_ 3' CGAAGATCGGGCCTAAGACTGAATCTCCGCAA 5'	1.0	1	0.534722	253	0
CTAGCCCGGATTCTGACTTT	cst-novel-miR400	Cucsat.rRNA.G2240.T1	2	3536	0.0	27	0.086538464	0.0033806523	5' CTAGCCCGGATTCTGACTTT 3'_x000D__x000D_ ||||||||||||||||||| _x000D__x000D_ 3' CGAAGATCGGGCCTAAGACTGAATCTCCGCAA 5'	1.0	1	0.534722	147	0
CTAGCCCGGATTCTGACTTT	cst-novel-miR400	Cucsat.rRNA.G2160.T1	2	3538	0.0	27	0.086538464	0.0033806523	5' CTAGCCCGGATTCTGACTTT 3'_x000D__x000D_ ||||||||||||||||||| _x000D__x000D_ 3' CGAAGATCGGGCCTAAGACTGAATCTCCGCAA 5'	1.0	1	0.534722	71	0
CTAGCCCGGATTCTGACTTT	cst-novel-miR400	Cucsat.rRNA.G2414.T1	2	3536	0.0	27	0.086538464	0.0033806523	5' CTAGCCCGGATTCTGACTTT 3'_x000D__x000D_ ||||||||||||||||||| _x000D__x000D_ 3' CGAAGATCGGGCCTAAGACTGAATCTCCGCAA 5'	1.0	1	0.534722	160	0
CTAGCCCGGATTCTGACTTT	cst-novel-miR400	Cucsat.rRNA.G36.T1	2	3536	0.0	27	0.086538464	0.0033806523	5' CTAGCCCGGATTCTGACTTT 3'_x000D__x000D_ ||||||||||||||||||| _x000D__x000D_ 3' CGAAGATCGGGCCTAAGACTGAATCTCCGCAA 5'	1.0	1	0.534722	372	0
CTAGCCCGGATTCTGACTTT	cst-novel-miR400	Cucsat.rRNA.G2169.T1	2	3537	0.0	27	0.086538464	0.0033806523	5' CTAGCCCGGATTCTGACTTT 3'_x000D__x000D_ ||||||||||||||||||| _x000D__x000D_ 3' CGAAGATCGGGCCTAAGACTGAATCTCCGCAA 5'	1.0	1	0.534722	52	0
CTAGCCCGGATTCTGACTTT	cst-novel-miR400	Cucsat.rRNA.G2260.T1	2	3538	0.0	27	0.086538464	0.0033806523	5' CTAGCCCGGATTCTGACTTT 3'_x000D__x000D_ ||||||||||||||||||| _x000D__x000D_ 3' CGAAGATCGGGCCTAAGACTGAATCTCCGCAA 5'	1.0	1	0.534722	58	0
CTAGCCCGGATTCTGACTTT	cst-novel-miR400	Cucsat.rRNA.G282.T1	2	3537	0.0	27	0.086538464	0.0033806523	5' CTAGCCCGGATTCTGACTTT 3'_x000D__x000D_ ||||||||||||||||||| _x000D__x000D_ 3' CGAAGATCGGGCCTAAGACTGAATCTCCGCAA 5'	1.0	1	0.534722	353	0
CTAGCCCGGATTCTGACTTT	cst-novel-miR400	Cucsat.rRNA.G1365.T1	2	3538	0.0	27	0.086538464	0.0033806523	5' CTAGCCCGGATTCTGACTTT 3'_x000D__x000D_ ||||||||||||||||||| _x000D__x000D_ 3' CGAAGATCGGGCCTAAGACTGAATCTCCGCAA 5'	1.0	1	0.534722	53	0
CTAGCCCGGATTCTGACTTT	cst-novel-miR400	Cucsat.rRNA.G1872.T1	2	3538	0.0	27	0.086538464	0.0033806523	5' CTAGCCCGGATTCTGACTTT 3'_x000D__x000D_ ||||||||||||||||||| _x000D__x000D_ 3' CGAAGATCGGGCCTAAGACTGAATCTCCGCAA 5'	1.0	1	0.534722	207	0
CTAGCCCGGATTCTGACTTT	cst-novel-miR400	Cucsat.rRNA.G2062.T1	2	3538	0.0	27	0.086538464	0.0033806523	5' CTAGCCCGGATTCTGACTTT 3'_x000D__x000D_ ||||||||||||||||||| _x000D__x000D_ 3' CGAAGATCGGGCCTAAGACTGAATCTCCGCAA 5'	1.0	1	0.534722	370	0
CTAGCCCGGATTCTGACTTT	cst-novel-miR400	Cucsat.rRNA.G1951.T1	2	3539	0.0	27	0.086538464	0.0033806523	5' CTAGCCCGGATTCTGACTTT 3'_x000D__x000D_ ||||||||||||||||||| _x000D__x000D_ 3' CGAAGATCGGGCCTAAGACTGAATCTCCGCAA 5'	1.0	1	0.534722	373	0
CTAGCCCGGATTCTGACTTT	cst-novel-miR400	Cucsat.rRNA.G2362.T1	2	3540	0.0	27	0.086538464	0.0033806523	5' CTAGCCCGGATTCTGACTTT 3'_x000D__x000D_ ||||||||||||||||||| _x000D__x000D_ 3' CGAAGATCGGGCCTAAGACTGAATCTCCGCAA 5'	1.0	1	0.534722	367	0
CTAGCCCGGATTCTGACTTT	cst-novel-miR400	Cucsat.rRNA.G2140.T1	2	3540	0.0	27	0.086538464	0.0033806523	5' CTAGCCCGGATTCTGACTTT 3'_x000D__x000D_ ||||||||||||||||||| _x000D__x000D_ 3' CGAAGATCGGGCCTAAGACTGAATCTCCGCAA 5'	1.0	1	0.534722	231	0
CTAGCCCGGATTCTGACTTT	cst-novel-miR400	Cucsat.rRNA.G2268.T1	2	3539	0.0	27	0.086538464	0.0033806523	5' CTAGCCCGGATTCTGACTTT 3'_x000D__x000D_ ||||||||||||||||||| _x000D__x000D_ 3' CGAAGATCGGGCCTAAGACTGAATCTCCGCAA 5'	1.0	1	0.534722	31	0
CTAGCCCGGATTCTGACTTT	cst-novel-miR400	Cucsat.rRNA.G2050.T1	2	3538	0.0	27	0.086538464	0.0033806523	5' CTAGCCCGGATTCTGACTTT 3'_x000D__x000D_ ||||||||||||||||||| _x000D__x000D_ 3' CGAAGATCGGGCCTAAGACTGAATCTCCGCAA 5'	1.0	1	0.534722	150	0
CTAGCCCGGATTCTGACTTT	cst-novel-miR400	Cucsat.rRNA.G2233.T1	2	3539	0.0	27	0.086538464	0.0033806523	5' CTAGCCCGGATTCTGACTTT 3'_x000D__x000D_ ||||||||||||||||||| _x000D__x000D_ 3' CGAAGATCGGGCCTAAGACTGAATCTCCGCAA 5'	1.0	1	0.534722	119	0
CTAGCCCGGATTCTGACTTT	cst-novel-miR400	Cucsat.rRNA.G2158.T1	2	3543	0.0	27	0.086538464	0.0033806523	5' CTAGCCCGGATTCTGACTTT 3'_x000D__x000D_ ||||||||||||||||||| _x000D__x000D_ 3' CGAAGATCGGGCCTAAGACTGAATCTCCGCAA 5'	1.0	1	0.534722	118	0
CTAGCCCGGATTCTGACTTT	cst-novel-miR400	Cucsat.rRNA.G1533.T1	2	3537	0.0	27	0.086538464	0.0033806523	5' CTAGCCCGGATTCTGACTTT 3'_x000D__x000D_ ||||||||||||||||||| _x000D__x000D_ 3' CGAAGATCGGGCCTAAGACTGAATCTCCGCAA 5'	1.0	1	0.534722	358	0
CTAGCCCGGATTCTGACTTT	cst-novel-miR400	Cucsat.rRNA.G285.T1	2	3540	0.0	27	0.086538464	0.0033806523	5' CTAGCCCGGATTCTGACTTT 3'_x000D__x000D_ ||||||||||||||||||| _x000D__x000D_ 3' CGAAGATCGGGCCTAAGACTGAATCTCCGCAA 5'	1.0	1	0.534722	127	0
CTAGCCCGGATTCTGACTTT	cst-novel-miR400	Cucsat.rRNA.G264.T1	2	3540	0.0	27	0.086538464	0.0033806523	5' CTAGCCCGGATTCTGACTTT 3'_x000D__x000D_ ||||||||||||||||||| _x000D__x000D_ 3' CGAAGATCGGGCCTAAGACTGAATCTCCGCAA 5'	1.0	1	0.534722	335	0
CTAGCCCGGATTCTGACTTT	cst-novel-miR400	Cucsat.rRNA.G1493.T1	2	3540	0.0	27	0.086538464	0.0033806523	5' CTAGCCCGGATTCTGACTTT 3'_x000D__x000D_ ||||||||||||||||||| _x000D__x000D_ 3' CGAAGATCGGGCCTAAGACTGAATCTCCGCAA 5'	1.0	1	0.534722	47	0
CTAGCCCGGATTCTGACTTT	cst-novel-miR400	Cucsat.rRNA.G1860.T1	2	3541	0.0	27	0.086538464	0.0033806523	5' CTAGCCCGGATTCTGACTTT 3'_x000D__x000D_ ||||||||||||||||||| _x000D__x000D_ 3' CGAAGATCGGGCCTAAGACTGAATCTCCGCAA 5'	1.0	1	0.534722	359	0
CTAGCCCGGATTCTGACTTT	cst-novel-miR400	Cucsat.rRNA.G2373.T1	2	3541	0.0	27	0.086538464	0.0033806523	5' CTAGCCCGGATTCTGACTTT 3'_x000D__x000D_ ||||||||||||||||||| _x000D__x000D_ 3' CGAAGATCGGGCCTAAGACTGAATCTCCGCAA 5'	1.0	1	0.534722	271	0
CTAGCCCGGATTCTGACTTT	cst-novel-miR400	Cucsat.rRNA.G2386.T1	2	3540	0.0	27	0.086538464	0.0033806523	5' CTAGCCCGGATTCTGACTTT 3'_x000D__x000D_ ||||||||||||||||||| _x000D__x000D_ 3' CGAAGATCGGGCCTAAGACTGAATCTCCGCAA 5'	1.0	1	0.534722	64	0
CTAGCCCGGATTCTGACTTT	cst-novel-miR400	Cucsat.rRNA.G297.T1	2	3541	0.0	27	0.086538464	0.0033806523	5' CTAGCCCGGATTCTGACTTT 3'_x000D__x000D_ ||||||||||||||||||| _x000D__x000D_ 3' CGAAGATCGGGCCTAAGACTGAATCTCCGCAA 5'	1.0	1	0.534722	345	0
CTAGCCCGGATTCTGACTTT	cst-novel-miR400	Cucsat.rRNA.G2345.T1	2	3541	0.0	27	0.086538464	0.0033806523	5' CTAGCCCGGATTCTGACTTT 3'_x000D__x000D_ ||||||||||||||||||| _x000D__x000D_ 3' CGAAGATCGGGCCTAAGACTGAATCTCCGCAA 5'	1.0	1	0.534722	293	0
CTAGCCCGGATTCTGACTTT	cst-novel-miR400	Cucsat.rRNA.G1565.T1	2	3543	0.0	27	0.086538464	0.0033806523	5' CTAGCCCGGATTCTGACTTT 3'_x000D__x000D_ ||||||||||||||||||| _x000D__x000D_ 3' CGAAGATCGGGCCTAAGACTGAATCTCCGCAA 5'	1.0	1	0.534722	74	0
CTAGCCCGGATTCTGACTTT	cst-novel-miR400	Cucsat.rRNA.G1337.T1	2	3542	0.0	27	0.086538464	0.0033806523	5' CTAGCCCGGATTCTGACTTT 3'_x000D__x000D_ ||||||||||||||||||| _x000D__x000D_ 3' CGAAGATCGGGCCTAAGACTGAATCTCCGCAA 5'	1.0	1	0.534722	149	0
CTAGCCCGGATTCTGACTTT	cst-novel-miR400	Cucsat.rRNA.G267.T1	2	3543	0.0	27	0.086538464	0.0033806523	5' CTAGCCCGGATTCTGACTTT 3'_x000D__x000D_ ||||||||||||||||||| _x000D__x000D_ 3' CGAAGATCGGGCCTAAGACTGAATCTCCGCAA 5'	1.0	1	0.534722	122	0
CTAGCCCGGATTCTGACTTT	cst-novel-miR400	Cucsat.rRNA.G2395.T1	2	3543	0.0	27	0.086538464	0.0033806523	5' CTAGCCCGGATTCTGACTTT 3'_x000D__x000D_ ||||||||||||||||||| _x000D__x000D_ 3' CGAAGATCGGGCCTAAGACTGAATCTCCGCAA 5'	1.0	1	0.534722	116	0
CTAGCCCGGATTCTGACTTT	cst-novel-miR400	Cucsat.rRNA.G2226.T1	2	3542	0.0	27	0.086538464	0.0033806523	5' CTAGCCCGGATTCTGACTTT 3'_x000D__x000D_ ||||||||||||||||||| _x000D__x000D_ 3' CGAAGATCGGGCCTAAGACTGAATCTCCGCAA 5'	1.0	1	0.534722	380	0
CTAGCCCGGATTCTGACTTT	cst-novel-miR400	Cucsat.rRNA.G2166.T1	2	3542	0.0	27	0.086538464	0.0033806523	5' CTAGCCCGGATTCTGACTTT 3'_x000D__x000D_ ||||||||||||||||||| _x000D__x000D_ 3' CGAAGATCGGGCCTAAGACTGAATCTCCGCAA 5'	1.0	1	0.534722	193	0
CTAGCCCGGATTCTGACTTT	cst-novel-miR400	Cucsat.rRNA.G2309.T1	2	3543	0.0	27	0.086538464	0.0033806523	5' CTAGCCCGGATTCTGACTTT 3'_x000D__x000D_ ||||||||||||||||||| _x000D__x000D_ 3' CGAAGATCGGGCCTAAGACTGAATCTCCGCAA 5'	1.0	1	0.534722	326	0
CTAGCCCGGATTCTGACTTT	cst-novel-miR400	Cucsat.rRNA.G1665.T1	2	3544	0.0	27	0.086538464	0.0033806523	5' CTAGCCCGGATTCTGACTTT 3'_x000D__x000D_ ||||||||||||||||||| _x000D__x000D_ 3' CGAAGATCGGGCCTAAGACTGAATCTCCGCAA 5'	1.0	1	0.534722	105	0
CTAGCCCGGATTCTGACTTT	cst-novel-miR400	Cucsat.rRNA.G1387.T1	2	3543	0.0	27	0.086538464	0.0033806523	5' CTAGCCCGGATTCTGACTTT 3'_x000D__x000D_ ||||||||||||||||||| _x000D__x000D_ 3' CGAAGATCGGGCCTAAGACTGAATCTCCGCAA 5'	1.0	1	0.534722	275	0
CTAGCCCGGATTCTGACTTT	cst-novel-miR400	Cucsat.rRNA.G1690.T1	2	3543	0.0	27	0.086538464	0.0033806523	5' CTAGCCCGGATTCTGACTTT 3'_x000D__x000D_ ||||||||||||||||||| _x000D__x000D_ 3' CGAAGATCGGGCCTAAGACTGAATCTCCGCAA 5'	1.0	1	0.534722	202	0
CTAGCCCGGATTCTGACTTT	cst-novel-miR400	Cucsat.rRNA.G1645.T1	2	3543	0.0	27	0.086538464	0.0033806523	5' CTAGCCCGGATTCTGACTTT 3'_x000D__x000D_ ||||||||||||||||||| _x000D__x000D_ 3' CGAAGATCGGGCCTAAGACTGAATCTCCGCAA 5'	1.0	1	0.534722	223	0
CTAGCCCGGATTCTGACTTT	cst-novel-miR400	Cucsat.rRNA.G2430.T1	2	3544	0.0	27	0.086538464	0.0033806523	5' CTAGCCCGGATTCTGACTTT 3'_x000D__x000D_ ||||||||||||||||||| _x000D__x000D_ 3' CGAAGATCGGGCCTAAGACTGAATCTCCGCAA 5'	1.0	1	0.534722	225	0
CTAGCCCGGATTCTGACTTT	cst-novel-miR400	Cucsat.rRNA.G1670.T1	2	3543	0.0	27	0.086538464	0.0033806523	5' CTAGCCCGGATTCTGACTTT 3'_x000D__x000D_ ||||||||||||||||||| _x000D__x000D_ 3' CGAAGATCGGGCCTAAGACTGAATCTCCGCAA 5'	1.0	1	0.534722	346	0
CTAGCCCGGATTCTGACTTT	cst-novel-miR400	Cucsat.rRNA.G2360.T1	2	3544	0.0	27	0.086538464	0.0033806523	5' CTAGCCCGGATTCTGACTTT 3'_x000D__x000D_ ||||||||||||||||||| _x000D__x000D_ 3' CGAAGATCGGGCCTAAGACTGAATCTCCGCAA 5'	1.0	1	0.534722	81	0
CTAGCCCGGATTCTGACTTT	cst-novel-miR400	Cucsat.rRNA.G1722.T1	2	3544	0.0	27	0.086538464	0.0033806523	5' CTAGCCCGGATTCTGACTTT 3'_x000D__x000D_ ||||||||||||||||||| _x000D__x000D_ 3' CGAAGATCGGGCCTAAGACTGAATCTCCGCAA 5'	1.0	1	0.534722	50	0
CTAGCCCGGATTCTGACTTT	cst-novel-miR400	Cucsat.rRNA.G2476.T1	2	3544	0.0	27	0.086538464	0.0033806523	5' CTAGCCCGGATTCTGACTTT 3'_x000D__x000D_ ||||||||||||||||||| _x000D__x000D_ 3' CGAAGATCGGGCCTAAGACTGAATCTCCGCAA 5'	1.0	1	0.534722	115	0
CTAGCCCGGATTCTGACTTT	cst-novel-miR400	Cucsat.rRNA.G2001.T1	2	3544	0.0	27	0.086538464	0.0033806523	5' CTAGCCCGGATTCTGACTTT 3'_x000D__x000D_ ||||||||||||||||||| _x000D__x000D_ 3' CGAAGATCGGGCCTAAGACTGAATCTCCGCAA 5'	1.0	1	0.534722	313	0
CTAGCCCGGATTCTGACTTT	cst-novel-miR400	Cucsat.rRNA.G255.T1	2	3544	0.0	27	0.086538464	0.0033806523	5' CTAGCCCGGATTCTGACTTT 3'_x000D__x000D_ ||||||||||||||||||| _x000D__x000D_ 3' CGAAGATCGGGCCTAAGACTGAATCTCCGCAA 5'	1.0	1	0.534722	252	0
CTAGCCCGGATTCTGACTTT	cst-novel-miR400	Cucsat.rRNA.G1700.T1	2	3544	0.0	27	0.086538464	0.0033806523	5' CTAGCCCGGATTCTGACTTT 3'_x000D__x000D_ ||||||||||||||||||| _x000D__x000D_ 3' CGAAGATCGGGCCTAAGACTGAATCTCCGCAA 5'	1.0	1	0.534722	258	0
CTAGCCCGGATTCTGACTTT	cst-novel-miR400	Cucsat.rRNA.G1375.T1	2	3544	0.0	27	0.086538464	0.0033806523	5' CTAGCCCGGATTCTGACTTT 3'_x000D__x000D_ ||||||||||||||||||| _x000D__x000D_ 3' CGAAGATCGGGCCTAAGACTGAATCTCCGCAA 5'	1.0	1	0.534722	36	0
CTAGCCCGGATTCTGACTTT	cst-novel-miR400	Cucsat.rRNA.G1697.T1	2	3543	0.0	27	0.086538464	0.0033806523	5' CTAGCCCGGATTCTGACTTT 3'_x000D__x000D_ ||||||||||||||||||| _x000D__x000D_ 3' CGAAGATCGGGCCTAAGACTGAATCTCCGCAA 5'	1.0	1	0.534722	219	0
CTAGCCCGGATTCTGACTTT	cst-novel-miR400	Cucsat.rRNA.G1283.T1	2	3544	0.0	27	0.086538464	0.0033806523	5' CTAGCCCGGATTCTGACTTT 3'_x000D__x000D_ ||||||||||||||||||| _x000D__x000D_ 3' CGAAGATCGGGCCTAAGACTGAATCTCCGCAA 5'	1.0	1	0.534722	80	0
CTAGCCCGGATTCTGACTTT	cst-novel-miR400	Cucsat.rRNA.G1619.T1	2	3544	0.0	27	0.086538464	0.0033806523	5' CTAGCCCGGATTCTGACTTT 3'_x000D__x000D_ ||||||||||||||||||| _x000D__x000D_ 3' CGAAGATCGGGCCTAAGACTGAATCTCCGCAA 5'	1.0	1	0.534722	140	0
CTAGCCCGGATTCTGACTTT	cst-novel-miR400	Cucsat.rRNA.G1593.T1	2	3544	0.0	27	0.086538464	0.0033806523	5' CTAGCCCGGATTCTGACTTT 3'_x000D__x000D_ ||||||||||||||||||| _x000D__x000D_ 3' CGAAGATCGGGCCTAAGACTGAATCTCCGCAA 5'	1.0	1	0.534722	106	0
CTAGCCCGGATTCTGACTTT	cst-novel-miR400	Cucsat.rRNA.G2400.T1	2	3531	0.0	27	0.086538464	0.0033806523	5' CTAGCCCGGATTCTGACTTT 3'_x000D__x000D_ ||||||||||||||||||| _x000D__x000D_ 3' CGAAGATCGGGCCTAAGACTGAATCTCCGCAA 5'	1.0	1	0.534722	16	0
CAAGGCTGAAACTTAAAGTT	cst-novel-miR436	Cucsat.PASA.G15589.T42	3	655	0.03	2	0.033898305	0.0013242479	5' CAAGGCTGAAACTTAAAGTT 3'_x000D__x000D_ ||||| |||||| ||||o|| _x000D__x000D_ 3' ACTTGTTCCCACTTTGCATTTTAAAGGACACT 5'	2.5	1	0.534722	254	0
CAAGGCTGAAACTTAAAGTT	cst-novel-miR436	Cucsat.PASA.G15589.T40	3	655	0.03	2	0.033898305	0.0013242479	5' CAAGGCTGAAACTTAAAGTT 3'_x000D__x000D_ ||||| |||||| ||||o|| _x000D__x000D_ 3' ACTTGTTCCCACTTTGCATTTTAAAGGACACT 5'	2.5	1	0.534722	172	0
CAAGGCTGAAACTTAAAGTT	cst-novel-miR436	Cucsat.PASA.G15589.T48	3	537	0.02	2	0.033898305	0.0013242479	5' CAAGGCTGAAACTTAAAGTT 3'_x000D__x000D_ ||||| |||||| ||||o|| _x000D__x000D_ 3' ACTTGTTCCCACTTTGCATTTTAAAGGACACT 5'	2.5	1	0.534722	125	0
CAAGGCTGAAACTTAAAGTT	cst-novel-miR436	Cucsat.PASA.G15589.T34	3	557	0.03	2	0.033898305	0.0013242479	5' CAAGGCTGAAACTTAAAGTT 3'_x000D__x000D_ ||||| |||||| ||||o|| _x000D__x000D_ 3' ACTTGTTCCCACTTTGCATTTTAAAGGAGTTA 5'	2.5	1	0.534722	10	0
CAAGGCTGAAACTTAAAGTT	cst-novel-miR436	Cucsat.PASA.G15589.T11	3	521	0.01	2	0.033898305	0.0013242479	5' CAAGGCTGAAACTTAAAGTT 3'_x000D__x000D_ ||||| |||||| ||||o|| _x000D__x000D_ 3' ACTTGTTCCCACTTTGCATTTTAAAGGACACT 5'	2.5	1	0.534722	165	0
CAAGGCTGAAACTTAAAGTT	cst-novel-miR436	Cucsat.PASA.G15589.T12	3	549	0.02	2	0.033898305	0.0013242479	5' CAAGGCTGAAACTTAAAGTT 3'_x000D__x000D_ ||||| |||||| ||||o|| _x000D__x000D_ 3' ACTTGTTCCCACTTTGCATTTTAAAGGACACT 5'	2.5	1	0.534722	5	0
CAAGGCTGAAACTTAAAGTT	cst-novel-miR436	Cucsat.PASA.G15589.T35	3	655	0.0	2	0.033898305	0.0013242479	5' CAAGGCTGAAACTTAAAGTT 3'_x000D__x000D_ ||||| |||||| ||||o|| _x000D__x000D_ 3' ACTTGTTCCCACTTTGCATTTTAAAGGACACT 5'	2.5	1	0.534722	21	0
CAAGGCTGAAACTTAAAGTT	cst-novel-miR436	Cucsat.PASA.G15589.T13	3	565	0.02	2	0.033898305	0.0013242479	5' CAAGGCTGAAACTTAAAGTT 3'_x000D__x000D_ ||||| |||||| ||||o|| _x000D__x000D_ 3' ACTTGTTCCCACTTTGCATTTTAAAGGACACT 5'	2.5	1	0.534722	37	0
CAAGGCTGAAACTTAAAGTT	cst-novel-miR436	Cucsat.PASA.G15589.T18	3	655	0.0	2	0.033898305	0.0013242479	5' CAAGGCTGAAACTTAAAGTT 3'_x000D__x000D_ ||||| |||||| ||||o|| _x000D__x000D_ 3' ACTTGTTCCCACTTTGCATTTTAAAGGACACT 5'	2.5	1	0.534722	291	0
CAAGGCTGAAACTTAAAGTT	cst-novel-miR436	Cucsat.PASA.G15589.T38	3	521	0.02	2	0.033898305	0.0013242479	5' CAAGGCTGAAACTTAAAGTT 3'_x000D__x000D_ ||||| |||||| ||||o|| _x000D__x000D_ 3' ACTTGTTCCCACTTTGCATTTTAAAGGACACT 5'	2.5	1	0.534722	90	0
CAAGGCTGAAACTTAAAGTT	cst-novel-miR436	Cucsat.PASA.G15589.T2	3	522	0.0	2	0.033898305	0.0013242479	5' CAAGGCTGAAACTTAAAGTT 3'_x000D__x000D_ ||||| |||||| ||||o|| _x000D__x000D_ 3' ACTTGTTCCCACTTTGCATTTTAAAGGACACT 5'	2.5	1	0.534722	256	0
CAAGGCTGAAACTTAAAGTT	cst-novel-miR436	Cucsat.PASA.G15589.T28	3	655	0.05	2	0.033898305	0.0013242479	5' CAAGGCTGAAACTTAAAGTT 3'_x000D__x000D_ ||||| |||||| ||||o|| _x000D__x000D_ 3' ACTTGTTCCCACTTTGCATTTTAAAGGACACT 5'	2.5	1	0.534722	157	0
CAAGGCTGAAACTTAAAGTT	cst-novel-miR436	Cucsat.PASA.G15589.T10	3	537	0.03	2	0.033898305	0.0013242479	5' CAAGGCTGAAACTTAAAGTT 3'_x000D__x000D_ ||||| |||||| ||||o|| _x000D__x000D_ 3' ACTTGTTCCCACTTTGCATTTTAAAGGACACT 5'	2.5	1	0.534722	276	0
CAAGGCTGAAACTTAAAGTT	cst-novel-miR436	Cucsat.PASA.G15589.T46	3	537	0.0	2	0.033898305	0.0013242479	5' CAAGGCTGAAACTTAAAGTT 3'_x000D__x000D_ ||||| |||||| ||||o|| _x000D__x000D_ 3' ACTTGTTCCCACTTTGCATTTTAAAGGACACT 5'	2.5	1	0.534722	112	0
CAAGGCTGAAACTTAAAGTT	cst-novel-miR436	Cucsat.PASA.G15589.T5	3	557	0.01	2	0.033898305	0.0013242479	5' CAAGGCTGAAACTTAAAGTT 3'_x000D__x000D_ ||||| |||||| ||||o|| _x000D__x000D_ 3' ACTTGTTCCCACTTTGCATTTTAAAGGAGTTA 5'	2.5	1	0.534722	135	0
CAAGGCTGAAACTTAAAGTT	cst-novel-miR436	Cucsat.PASA.G15589.T6	3	565	0.02	2	0.033898305	0.0013242479	5' CAAGGCTGAAACTTAAAGTT 3'_x000D__x000D_ ||||| |||||| ||||o|| _x000D__x000D_ 3' ACTTGTTCCCACTTTGCATTTTAAAGGACACT 5'	2.5	1	0.534722	307	0
CAAGGCTGAAACTTAAAGTT	cst-novel-miR436	Cucsat.PASA.G15589.T8	3	538	0.04	2	0.033898305	0.0013242479	5' CAAGGCTGAAACTTAAAGTT 3'_x000D__x000D_ ||||| |||||| ||||o|| _x000D__x000D_ 3' ACTTGTTCCCACTTTGCATTTTAAAGGACACT 5'	2.5	1	0.534722	102	0
CAAGGCTGAAACTTAAAGTT	cst-novel-miR436	Cucsat.PASA.G15589.T1	3	540	0.04	2	0.033898305	0.0013242479	5' CAAGGCTGAAACTTAAAGTT 3'_x000D__x000D_ ||||| |||||| ||||o|| _x000D__x000D_ 3' ACTTGTTCCCACTTTGCATTTTAAAGGACACT 5'	2.5	1	0.534722	208	0
CAAGGCTGAAACTTAAAGTT	cst-novel-miR436	Cucsat.PASA.G15589.T9	3	557	0.01	2	0.033898305	0.0013242479	5' CAAGGCTGAAACTTAAAGTT 3'_x000D__x000D_ ||||| |||||| ||||o|| _x000D__x000D_ 3' ACTTGTTCCCACTTTGCATTTTAAAGGAGTTA 5'	2.5	1	0.534722	28	0
CAAGGCTGAAACTTAAAGTT	cst-novel-miR436	Cucsat.PASA.G15589.T21	3	549	0.05	2	0.033898305	0.0013242479	5' CAAGGCTGAAACTTAAAGTT 3'_x000D__x000D_ ||||| |||||| ||||o|| _x000D__x000D_ 3' ACTTGTTCCCACTTTGCATTTTAAAGGACACT 5'	2.5	1	0.534722	301	0
CAAGGCTGAAACTTAAAGTT	cst-novel-miR436	Cucsat.PASA.G15589.T37	3	565	0.01	2	0.033898305	0.0013242479	5' CAAGGCTGAAACTTAAAGTT 3'_x000D__x000D_ ||||| |||||| ||||o|| _x000D__x000D_ 3' ACTTGTTCCCACTTTGCATTTTAAAGGACACT 5'	2.5	1	0.534722	2	0
CAAGGCTGAAACTTAAAGTT	cst-novel-miR436	Cucsat.PASA.G15589.T25	3	565	0.04	2	0.033898305	0.0013242479	5' CAAGGCTGAAACTTAAAGTT 3'_x000D__x000D_ ||||| |||||| ||||o|| _x000D__x000D_ 3' ACTTGTTCCCACTTTGCATTTTAAAGGACACT 5'	2.5	1	0.534722	283	0
CAAGGCTGAAACTTAAAGTT	cst-novel-miR436	Cucsat.PASA.G15589.T47	3	521	0.03	2	0.033898305	0.0013242479	5' CAAGGCTGAAACTTAAAGTT 3'_x000D__x000D_ ||||| |||||| ||||o|| _x000D__x000D_ 3' ACTTGTTCCCACTTTGCATTTTAAAGGACACT 5'	2.5	1	0.534722	299	0
CAAGGCTGAAACTTAAAGTT	cst-novel-miR436	Cucsat.PASA.G15589.T31	3	655	0.02	2	0.033898305	0.0013242479	5' CAAGGCTGAAACTTAAAGTT 3'_x000D__x000D_ ||||| |||||| ||||o|| _x000D__x000D_ 3' ACTTGTTCCCACTTTGCATTTTAAAGGACACT 5'	2.5	1	0.534722	349	0
CAAGGCTGAAACTTAAAGTT	cst-novel-miR436	Cucsat.PASA.G15589.T50	3	537	0.02	2	0.033898305	0.0013242479	5' CAAGGCTGAAACTTAAAGTT 3'_x000D__x000D_ ||||| |||||| ||||o|| _x000D__x000D_ 3' ACTTGTTCCCACTTTGCATTTTAAAGGACACT 5'	2.5	1	0.534722	19	0
CAAGGCTGAAACTTAAAGTT	cst-novel-miR436	Cucsat.PASA.G15589.T7	3	627	0.03	2	0.033898305	0.0013242479	5' CAAGGCTGAAACTTAAAGTT 3'_x000D__x000D_ ||||| |||||| ||||o|| _x000D__x000D_ 3' ACTTGTTCCCACTTTGCATTTTAAAGGACACT 5'	2.5	1	0.534722	268	0
CAAGGCTGAAACTTAAAGTT	cst-novel-miR436	Cucsat.PASA.G15589.T39	3	557	0.04	2	0.033898305	0.0013242479	5' CAAGGCTGAAACTTAAAGTT 3'_x000D__x000D_ ||||| |||||| ||||o|| _x000D__x000D_ 3' ACTTGTTCCCACTTTGCATTTTAAAGGAGTTA 5'	2.5	1	0.534722	331	0
CAAGGCTGAAACTTAAAGTT	cst-novel-miR436	Cucsat.PASA.G15589.T4	3	655	0.02	2	0.033898305	0.0013242479	5' CAAGGCTGAAACTTAAAGTT 3'_x000D__x000D_ ||||| |||||| ||||o|| _x000D__x000D_ 3' ACTTGTTCCCACTTTGCATTTTAAAGGACACT 5'	2.5	1	0.534722	251	0
CAAGGCTGAAACTTAAAGTT	cst-novel-miR436	Cucsat.PASA.G15589.T33	3	655	0.01	2	0.033898305	0.0013242479	5' CAAGGCTGAAACTTAAAGTT 3'_x000D__x000D_ ||||| |||||| ||||o|| _x000D__x000D_ 3' ACTTGTTCCCACTTTGCATTTTAAAGGACACT 5'	2.5	1	0.534722	3	0
CAAGGCTGAAACTTAAAGTT	cst-novel-miR436	Cucsat.PASA.G15589.T36	3	647	0.02	2	0.033898305	0.0013242479	5' CAAGGCTGAAACTTAAAGTT 3'_x000D__x000D_ ||||| |||||| ||||o|| _x000D__x000D_ 3' ACTTGTTCCCACTTTGCATTTTAAAGGAGTTA 5'	2.5	1	0.534722	173	0
CAAGGCTGAAACTTAAAGTT	cst-novel-miR436	Cucsat.PASA.G15589.T24	3	681	0.01	2	0.033898305	0.0013242479	5' CAAGGCTGAAACTTAAAGTT 3'_x000D__x000D_ ||||| |||||| ||||o|| _x000D__x000D_ 3' ACTTGTTCCCACTTTGCATTTTAAAGGACACT 5'	2.5	1	0.534722	136	0
CAAGGCTGAAACTTAAAGTT	cst-novel-miR436	Cucsat.PASA.G15589.T32	3	655	0.04	2	0.033898305	0.0013242479	5' CAAGGCTGAAACTTAAAGTT 3'_x000D__x000D_ ||||| |||||| ||||o|| _x000D__x000D_ 3' ACTTGTTCCCACTTTGCATTTTAAAGGACACT 5'	2.5	1	0.534722	241	0
CAAGGCTGAAACTTAAAGTT	cst-novel-miR436	Cucsat.PASA.G15589.T20	3	655	0.03	2	0.033898305	0.0013242479	5' CAAGGCTGAAACTTAAAGTT 3'_x000D__x000D_ ||||| |||||| ||||o|| _x000D__x000D_ 3' ACTTGTTCCCACTTTGCATTTTAAAGGACACT 5'	2.5	1	0.534722	290	0
CAAGGCTGAAACTTAAAGTT	cst-novel-miR436	Cucsat.PASA.G15589.T43	3	521	0.04	2	0.033898305	0.0013242479	5' CAAGGCTGAAACTTAAAGTT 3'_x000D__x000D_ ||||| |||||| ||||o|| _x000D__x000D_ 3' ACTTGTTCCCACTTTGCATTTTAAAGGACACT 5'	2.5	1	0.534722	302	0
CAAGGCTGAAACTTAAAGTT	cst-novel-miR436	Cucsat.PASA.G15589.T23	3	655	0.01	2	0.033898305	0.0013242479	5' CAAGGCTGAAACTTAAAGTT 3'_x000D__x000D_ ||||| |||||| ||||o|| _x000D__x000D_ 3' ACTTGTTCCCACTTTGCATTTTAAAGGACACT 5'	2.5	1	0.534722	273	0
CAAGGCTGAAACTTAAAGTT	cst-novel-miR436	Cucsat.PASA.G15589.T41	3	537	0.02	2	0.033898305	0.0013242479	5' CAAGGCTGAAACTTAAAGTT 3'_x000D__x000D_ ||||| |||||| ||||o|| _x000D__x000D_ 3' ACTTGTTCCCACTTTGCATTTTAAAGGACACT 5'	2.5	1	0.534722	239	0
CAAGGCTGAAACTTAAAGTT	cst-novel-miR436	Cucsat.PASA.G15589.T16	3	655	0.02	2	0.033898305	0.0013242479	5' CAAGGCTGAAACTTAAAGTT 3'_x000D__x000D_ ||||| |||||| ||||o|| _x000D__x000D_ 3' ACTTGTTCCCACTTTGCATTTTAAAGGACACT 5'	2.5	1	0.534722	344	0
CAAGGCTGAAACTTAAAGTT	cst-novel-miR436	Cucsat.PASA.G15589.T57	3	901	0.03	2	0.033898305	0.0013242479	5' CAAGGCTGAAACTTAAAGTT 3'_x000D__x000D_ ||||| |||||| ||||o|| _x000D__x000D_ 3' ACTTGTTCCCACTTTGCATTTTAAAGGACACT 5'	2.5	1	0.534722	217	0
CAAGGCTGAAACTTAAAGTT	cst-novel-miR436	Cucsat.PASA.G15589.T58	3	917	0.05	2	0.033898305	0.0013242479	5' CAAGGCTGAAACTTAAAGTT 3'_x000D__x000D_ ||||| |||||| ||||o|| _x000D__x000D_ 3' ACTTGTTCCCACTTTGCATTTTAAAGGACACT 5'	2.5	1	0.534722	322	0
CAAGGCTGAAACTTAAAGTT	cst-novel-miR436	Cucsat.PASA.G15589.T14	3	655	0.03	2	0.033898305	0.0013242479	5' CAAGGCTGAAACTTAAAGTT 3'_x000D__x000D_ ||||| |||||| ||||o|| _x000D__x000D_ 3' ACTTGTTCCCACTTTGCATTTTAAAGGACACT 5'	2.5	1	0.534722	1	0
CAAGGCTGAAACTTAAAGTT	cst-novel-miR436	Cucsat.PASA.G15589.T19	3	521	0.01	2	0.033898305	0.0013242479	5' CAAGGCTGAAACTTAAAGTT 3'_x000D__x000D_ ||||| |||||| ||||o|| _x000D__x000D_ 3' ACTTGTTCCCACTTTGCATTTTAAAGGACACT 5'	2.5	1	0.534722	300	0
CAAGGCTGAAACTTAAAGTT	cst-novel-miR436	Cucsat.PASA.G15589.T51	3	529	0.02	2	0.033898305	0.0013242479	5' CAAGGCTGAAACTTAAAGTT 3'_x000D__x000D_ ||||| |||||| ||||o|| _x000D__x000D_ 3' ACTTGTTCCCACTTTGCATTTTAAAGGAGTTA 5'	2.5	1	0.534722	113	0
CAAGGCTGAAACTTAAAGTT	cst-novel-miR436	Cucsat.PASA.G15589.T29	3	521	0.04	2	0.033898305	0.0013242479	5' CAAGGCTGAAACTTAAAGTT 3'_x000D__x000D_ ||||| |||||| ||||o|| _x000D__x000D_ 3' ACTTGTTCCCACTTTGCATTTTAAAGGACACT 5'	2.5	1	0.534722	170	0
CAAGGCTGAAACTTAAAGTT	cst-novel-miR436	Cucsat.PASA.G15589.T17	3	655	0.04	2	0.033898305	0.0013242479	5' CAAGGCTGAAACTTAAAGTT 3'_x000D__x000D_ ||||| |||||| ||||o|| _x000D__x000D_ 3' ACTTGTTCCCACTTTGCATTTTAAAGGACACT 5'	2.5	1	0.534722	282	0
CAAGGCTGAAACTTAAAGTT	cst-novel-miR436	Cucsat.PASA.G15589.T22	3	2064	0.03	2	0.033898305	0.0013242479	5' CAAGGCTGAAACTTAAAGTT 3'_x000D__x000D_ ||||| |||||| ||||o|| _x000D__x000D_ 3' ACTTGTTCCCACTTTGCATTTTAAAGGACACT 5'	2.5	1	0.534722	67	0
CAAGGCTGAAACTTAAAGTT	cst-novel-miR436	Cucsat.PASA.G15589.T44	3	2165	0.0	2	0.033898305	0.0013242479	5' CAAGGCTGAAACTTAAAGTT 3'_x000D__x000D_ ||||| |||||| ||||o|| _x000D__x000D_ 3' ACTTGTTCCCACTTTGCATTTTAAAGGACACT 5'	2.5	1	0.534722	250	0
CAAGGCTGAAACTTAAAGTT	cst-novel-miR436	Cucsat.PASA.G15589.T55	3	2047	0.01	2	0.033898305	0.0013242479	5' CAAGGCTGAAACTTAAAGTT 3'_x000D__x000D_ ||||| |||||| ||||o|| _x000D__x000D_ 3' ACTTGTTCCCACTTTGCATTTTAAAGGACACT 5'	2.5	1	0.534722	213	0
CAAGGCTGAAACTTAAAGTT	cst-novel-miR436	Cucsat.PASA.G15589.T59	3	2045	0.03	2	0.033898305	0.0013242479	5' CAAGGCTGAAACTTAAAGTT 3'_x000D__x000D_ ||||| |||||| ||||o|| _x000D__x000D_ 3' ACTTGTTCCCACTTTGCATTTTAAAGGAGTTA 5'	2.5	1	0.534722	65	0
CAAGGCTGAAACTTAAAGTT	cst-novel-miR436	Cucsat.PASA.G15589.T54	3	2040	0.01	2	0.033898305	0.0013242479	5' CAAGGCTGAAACTTAAAGTT 3'_x000D__x000D_ ||||| |||||| ||||o|| _x000D__x000D_ 3' ACTTGTTCCCACTTTGCATTTTAAAGGACACT 5'	2.5	1	0.534722	330	0
CAAGGCTGAAACTTAAAGTT	cst-novel-miR436	Cucsat.PASA.G15589.T60	3	2045	0.05	2	0.033898305	0.0013242479	5' CAAGGCTGAAACTTAAAGTT 3'_x000D__x000D_ ||||| |||||| ||||o|| _x000D__x000D_ 3' ACTTGTTCCCACTTTGCATTTTAAAGGAGTTA 5'	2.5	1	0.534722	240	0
CAAGGCTGAAACTTAAAGTT	cst-novel-miR436	Cucsat.PASA.G15589.T56	3	2053	0.02	2	0.033898305	0.0013242479	5' CAAGGCTGAAACTTAAAGTT 3'_x000D__x000D_ ||||| |||||| ||||o|| _x000D__x000D_ 3' ACTTGTTCCCACTTTGCATTTTAAAGGACACT 5'	2.5	1	0.534722	39	0
CAAGGCTGAAACTTAAAGTT	cst-novel-miR436	Cucsat.PASA.G15589.T26	3	2145	0.02	2	0.033898305	0.0013242479	5' CAAGGCTGAAACTTAAAGTT 3'_x000D__x000D_ ||||| |||||| ||||o|| _x000D__x000D_ 3' ACTTGTTCCCACTTTGCATTTTAAAGGACACT 5'	2.5	1	0.534722	176	0
CAAGGCTGAAACTTAAAGTT	cst-novel-miR436	Cucsat.PASA.G15589.T49	3	2451	0.01	2	0.033898305	0.0013242479	5' CAAGGCTGAAACTTAAAGTT 3'_x000D__x000D_ ||||| |||||| ||||o|| _x000D__x000D_ 3' ACTTGTTCCCACTTTGCATTTTAAAGGACACT 5'	2.5	1	0.534722	286	0
CAAGGCTGAAACTTAAAGTT	cst-novel-miR436	Cucsat.PASA.G15589.T52	3	2053	0.04	2	0.033898305	0.0013242479	5' CAAGGCTGAAACTTAAAGTT 3'_x000D__x000D_ ||||| |||||| ||||o|| _x000D__x000D_ 3' ACTTGTTCCCACTTTGCATTTTAAAGGACACT 5'	2.5	1	0.534722	156	0
CAAGGCTGAAACTTAAAGTT	cst-novel-miR436	Cucsat.PASA.G15589.T27	3	2080	0.04	2	0.033898305	0.0013242479	5' CAAGGCTGAAACTTAAAGTT 3'_x000D__x000D_ ||||| |||||| ||||o|| _x000D__x000D_ 3' ACTTGTTCCCACTTTGCATTTTAAAGGACACT 5'	2.5	1	0.534722	68	0
CAAGGCTGAAACTTAAAGTT	cst-novel-miR436	Cucsat.PASA.G15589.T3	3	2066	0.02	2	0.033898305	0.0013242479	5' CAAGGCTGAAACTTAAAGTT 3'_x000D__x000D_ ||||| |||||| ||||o|| _x000D__x000D_ 3' ACTTGTTCCCACTTTGCATTTTAAAGGACACT 5'	2.5	1	0.534722	35	0

## Sheet: S2_0-4_Conf
Seq miRNA	Short Read ID	sRNA_Target	Category	Cleavage Position	P-Value	Fragment Abundance	Weighted Fragment Abundance	Normalised Weighted Fragment Abundance	Duplex	Alignment Score	Short Read Abundance	Normalised Short Read Abundance	Record ID	Secondary
TAGCCAAAAATGACTTGCCTGC	cme-MIR169l	Cucsat.PASA.G16400.T3	0	857	0.0	55	2.75	0.107429616	5' TAGCCAAAAATGACTTGCCTGC 3'_x000D__x000D_ |||||| ||||| ||||||| _x000D__x000D_ 3' TGATTTCGGTTCTTACTTAACGGACTCTTTGT 5'	4.0	1	0.416667	13	0
TTCTCTCCCTCAAGGGCTTCGA	cst-novel-miR356	Cucsat.PASA.G1653.T6	2	993	0.05	3	0.33333334	0.013021772	5' TTCT-CTCCCTCAAGGGCTTCGA 3'_x000D__x000D_ |||| ||||||| |||||||| | _x000D__x000D_ 3' ACAAAGAGGAGGGAGGTCCCGAAGATGAGGCA 5'	3.0	1	0.416667	31	0
TGAAGCTGCCAGCATGATCTT	cme-MIR167c	Cucsat.PASA.G4092.T13	0	1761	0.0	19	1.5833334	0.061853413	5' TGAAGCTGCCAGCATGATCTT 3'_x000D__x000D_ | |||||||||||||o|o|| _x000D__x000D_ 3' ACAAAGTTCGACGGTCGTATTGGACAACCAAA 5'	3.0	1	0.416667	4	0
TTGGCATTCTGTCCACCTCC	cme-MIR394a	Cucsat.PASA.G6278.T3	0	1234	0.0	41	10.25	0.40041947	5' TTGGCATTCTGTCCACCTCC 3'_x000D__x000D_ ||||||||||||| |||||| _x000D__x000D_ 3' TACAAACCGTAAGACAGTTGGAGGAAGGTATT 5'	1.0	1	0.416667	152	0
TAGCCAAAAATGACTTGCCTGC	cme-MIR169l	Cucsat.PASA.G16400.T1	0	873	0.0	55	2.75	0.107429616	5' TAGCCAAAAATGACTTGCCTGC 3'_x000D__x000D_ |||||| ||||| ||||||| _x000D__x000D_ 3' TGATTTCGGTTCTTACTTAACGGACTCTTTGT 5'	4.0	1	0.416667	8	0
TAGCCAAAAATGACTTGCCTGC	cme-MIR169l	Cucsat.PASA.G16400.T2	0	991	0.02	55	2.75	0.107429616	5' TAGCCAAAAATGACTTGCCTGC 3'_x000D__x000D_ |||||| ||||| ||||||| _x000D__x000D_ 3' TGATTTCGGTTCTTACTTAACGGACTCTTTGT 5'	4.0	1	0.416667	161	0
TAGCCAAAAATGACTTGCCTGC	cme-MIR169l	Cucsat.PASA.G16400.T4	0	1110	0.01	55	2.75	0.107429616	5' TAGCCAAAAATGACTTGCCTGC 3'_x000D__x000D_ |||||| ||||| ||||||| _x000D__x000D_ 3' TGATTTCGGTTCTTACTTAACGGACTCTTTGT 5'	4.0	1	0.416667	125	0
TAGCCAAAAATGACTTGCCTGC	cme-MIR169l	Cucsat.PASA.G3007.T16	0	1231	0.0	55	2.75	0.107429616	5' TAGCCAAAAATGACTTGCCTGC 3'_x000D__x000D_ |||||| ||||| ||||||| _x000D__x000D_ 3' TGATTTCGGTTCTTACTTAACGGACTCTTTGT 5'	4.0	1	0.416667	15	0
TAGCCAAAAATGACTTGCCTGC	cme-MIR169l	Cucsat.PASA.G3007.T6	0	1213	0.0	55	2.75	0.107429616	5' TAGCCAAAAATGACTTGCCTGC 3'_x000D__x000D_ |||||| ||||| ||||||| _x000D__x000D_ 3' TGATTTCGGTTCTTACTTAACGGACTCTTTGT 5'	4.0	1	0.416667	130	0
TAGCCAAAAATGACTTGCCTGC	cme-MIR169l	Cucsat.PASA.G3007.T3	0	1348	0.02	55	2.75	0.107429616	5' TAGCCAAAAATGACTTGCCTGC 3'_x000D__x000D_ |||||| ||||| ||||||| _x000D__x000D_ 3' TGATTTCGGTTCTTACTTAACGGACTCTTTGT 5'	4.0	1	0.416667	61	0
TAGCCAAAAATGACTTGCCTGC	cme-MIR169l	Cucsat.PASA.G3007.T8	0	1375	0.01	55	2.75	0.107429616	5' TAGCCAAAAATGACTTGCCTGC 3'_x000D__x000D_ |||||| ||||| ||||||| _x000D__x000D_ 3' TGATTTCGGTTCTTACTTAACGGACTCTTTGT 5'	4.0	1	0.416667	7	0
TAGCCAAAAATGACTTGCCTGC	cme-MIR169l	Cucsat.PASA.G3007.T2	0	1399	0.0	55	2.75	0.107429616	5' TAGCCAAAAATGACTTGCCTGC 3'_x000D__x000D_ |||||| ||||| ||||||| _x000D__x000D_ 3' TGATTTCGGTTCTTACTTAACGGACTCTTTGT 5'	4.0	1	0.416667	132	0
TAGCCAAAAATGACTTGCCTGC	cme-MIR169l	Cucsat.PASA.G3007.T4	0	1580	0.0	55	2.75	0.107429616	5' TAGCCAAAAATGACTTGCCTGC 3'_x000D__x000D_ |||||| ||||| ||||||| _x000D__x000D_ 3' TGATTTCGGTTCTTACTTAACGGACTCTTTGT 5'	4.0	1	0.416667	58	0
TAGCCAAAAATGACTTGCCTGC	cme-MIR169l	Cucsat.PASA.G3007.T9	0	1565	0.0	55	2.75	0.107429616	5' TAGCCAAAAATGACTTGCCTGC 3'_x000D__x000D_ |||||| ||||| ||||||| _x000D__x000D_ 3' TGATTTCGGTTCTTACTTAACGGACTCTTTGT 5'	4.0	1	0.416667	73	0
TAGCCAAAAATGACTTGCCTGC	cme-MIR169l	Cucsat.PASA.G3007.T15	0	1648	0.0	55	2.75	0.107429616	5' TAGCCAAAAATGACTTGCCTGC 3'_x000D__x000D_ |||||| ||||| ||||||| _x000D__x000D_ 3' TGATTTCGGTTCTTACTTAACGGACTCTTTGT 5'	4.0	1	0.416667	153	0
TAGCCAAAAATGACTTGCCTGC	cme-MIR169l	Cucsat.PASA.G3007.T12	0	1699	0.01	55	2.75	0.107429616	5' TAGCCAAAAATGACTTGCCTGC 3'_x000D__x000D_ |||||| ||||| ||||||| _x000D__x000D_ 3' TGATTTCGGTTCTTACTTAACGGACTCTTTGT 5'	4.0	1	0.416667	2	0
TAGCCAAAAATGACTTGCCTGC	cme-MIR169l	Cucsat.PASA.G3007.T1	0	1587	0.0	55	2.75	0.107429616	5' TAGCCAAAAATGACTTGCCTGC 3'_x000D__x000D_ |||||| ||||| ||||||| _x000D__x000D_ 3' TGATTTCGGTTCTTACTTAACGGACTCTTTGT 5'	4.0	1	0.416667	77	0
TAGCCAAAAATGACTTGCCTGC	cme-MIR169l	Cucsat.PASA.G3007.T5	0	1744	0.01	55	2.75	0.107429616	5' TAGCCAAAAATGACTTGCCTGC 3'_x000D__x000D_ |||||| ||||| ||||||| _x000D__x000D_ 3' TGATTTCGGTTCTTACTTAACGGACTCTTTGT 5'	4.0	1	0.416667	28	0
TAGCCAAAAATGACTTGCCTGC	cme-MIR169l	Cucsat.PASA.G3007.T13	0	1863	0.0	55	2.75	0.107429616	5' TAGCCAAAAATGACTTGCCTGC 3'_x000D__x000D_ |||||| ||||| ||||||| _x000D__x000D_ 3' TGATTTCGGTTCTTACTTAACGGACTCTTTGT 5'	4.0	1	0.416667	115	0
TAGCCAAAAATGACTTGCCTGC	cme-MIR169l	Cucsat.PASA.G3007.T11	0	1922	0.01	55	2.75	0.107429616	5' TAGCCAAAAATGACTTGCCTGC 3'_x000D__x000D_ |||||| ||||| ||||||| _x000D__x000D_ 3' TGATTTCGGTTCTTACTTAACGGACTCTTTGT 5'	4.0	1	0.416667	48	0
TAGCCAAAAATGACTTGCCTGC	cme-MIR169l	Cucsat.PASA.G3007.T10	0	2131	0.01	55	2.75	0.107429616	5' TAGCCAAAAATGACTTGCCTGC 3'_x000D__x000D_ |||||| ||||| ||||||| _x000D__x000D_ 3' TGATTTCGGTTCTTACTTAACGGACTCTTTGT 5'	4.0	1	0.416667	20	0
TAGCCAAAAATGACTTGCCTGC	cme-MIR169l	Cucsat.PASA.G3007.T7	0	2321	0.01	55	2.75	0.107429616	5' TAGCCAAAAATGACTTGCCTGC 3'_x000D__x000D_ |||||| ||||| ||||||| _x000D__x000D_ 3' TGATTTCGGTTCTTACTTAACGGACTCTTTGT 5'	4.0	1	0.416667	59	0
TGAAGCTGCCAGCATGATCTT	cme-MIR167c	Cucsat.PASA.G4092.T6	0	1944	0.0	19	1.5833334	0.061853413	5' TGAAGCTGCCAGCATGATCTT 3'_x000D__x000D_ | |||||||||||||o|o|| _x000D__x000D_ 3' ACAAAGTTCGACGGTCGTATTGGACAACCAAA 5'	3.0	1	0.416667	78	0
TGAAGCTGCCAGCATGATCTT	cme-MIR167c	Cucsat.PASA.G4092.T16	0	2046	0.01	19	1.5833334	0.061853413	5' TGAAGCTGCCAGCATGATCTT 3'_x000D__x000D_ | |||||||||||||o|o|| _x000D__x000D_ 3' ACAAAGTTCGACGGTCGTATTGGACAACCAAA 5'	3.0	1	0.416667	45	0
TGAAGCTGCCAGCATGATCTT	cme-MIR167c	Cucsat.PASA.G4092.T7	0	2080	0.0	19	1.5833334	0.061853413	5' TGAAGCTGCCAGCATGATCTT 3'_x000D__x000D_ | |||||||||||||o|o|| _x000D__x000D_ 3' ACAAAGTTCGACGGTCGTATTGGACAACCAAA 5'	3.0	1	0.416667	23	0
TGAAGCTGCCAGCATGATCTT	cme-MIR167c	Cucsat.PASA.G4092.T1	0	2108	0.0	19	1.5833334	0.061853413	5' TGAAGCTGCCAGCATGATCTT 3'_x000D__x000D_ | |||||||||||||o|o|| _x000D__x000D_ 3' ACAAAGTTCGACGGTCGTATTGGACAACCAAA 5'	3.0	1	0.416667	94	0
TGAAGCTGCCAGCATGATCTT	cme-MIR167c	Cucsat.PASA.G4092.T10	0	2373	0.0	19	1.5833334	0.061853413	5' TGAAGCTGCCAGCATGATCTT 3'_x000D__x000D_ | |||||||||||||o|o|| _x000D__x000D_ 3' ACAAAGTTCGACGGTCGTATTGGACAACCAAA 5'	3.0	1	0.416667	6	0
TGAAGCTGCCAGCATGATCTT	cme-MIR167c	Cucsat.PASA.G4092.T2	0	2701	0.0	19	1.5833334	0.061853413	5' TGAAGCTGCCAGCATGATCTT 3'_x000D__x000D_ | |||||||||||||o|o|| _x000D__x000D_ 3' ACAAAGTTCGACGGTCGTATTGGACAACCAAA 5'	3.0	1	0.416667	49	0
TGAAGCTGCCAGCATGATCTT	cme-MIR167c	Cucsat.PASA.G4092.T5	0	3475	0.0	19	1.5833334	0.061853413	5' TGAAGCTGCCAGCATGATCTT 3'_x000D__x000D_ | |||||||||||||o|o|| _x000D__x000D_ 3' ACAAAGTTCGACGGTCGTATTGGACAACCAAA 5'	3.0	1	0.416667	51	0
TGAAGCTGCCAGCATGATCTT	cme-MIR167c	Cucsat.PASA.G4092.T4	0	4087	0.01	19	1.5833334	0.061853413	5' TGAAGCTGCCAGCATGATCTT 3'_x000D__x000D_ | |||||||||||||o|o|| _x000D__x000D_ 3' ACAAAGTTCGACGGTCGTATTGGACAACCAAA 5'	3.0	1	0.416667	101	0
TGAAGCTGCCAGCATGATCTT	cme-MIR167c	Cucsat.PASA.G3271.T1	0	158	0.0	7	7.0	0.2734572	5' TGAAGCTGCCAGCATGATCTT 3'_x000D__x000D_ |||||||o|||o ||||||o _x000D__x000D_ 3' GTCTACTTCGATGGTTATACTAGGCTAAGGCT 5'	3.5	1	0.416667	99	0
TGAAGCTGCCAGCATGATCTT	cme-MIR167c	Cucsat.PASA.G8409.T30	0	180	0.02	88	2.9333334	0.11459159	5' TGAAGCTGCCAGCATGATCTT 3'_x000D__x000D_ ||||||||||| ||||||o _x000D__x000D_ 3' TTTATGTTCGACGGTCGGACTAGAGTTTCCTA 5'	3.5	1	0.416667	72	0
TGAAGCTGCCAGCATGATCTT	cme-MIR167c	Cucsat.PASA.G8409.T18	0	2702	0.0	88	2.9333334	0.11459159	5' TGAAGCTGCCAGCATGATCTT 3'_x000D__x000D_ ||||||||||| ||||||o _x000D__x000D_ 3' TTTATGTTCGACGGTCGGACTAGAGTTTCCTA 5'	3.5	1	0.416667	36	0
TGAAGCTGCCAGCATGATCTT	cme-MIR167c	Cucsat.PASA.G8409.T11	0	2967	0.0	88	2.9333334	0.11459159	5' TGAAGCTGCCAGCATGATCTT 3'_x000D__x000D_ ||||||||||| ||||||o _x000D__x000D_ 3' TTTATGTTCGACGGTCGGACTAGAGTTTCCTA 5'	3.5	1	0.416667	32	0
TGAAGCTGCCAGCATGATCTT	cme-MIR167c	Cucsat.PASA.G8409.T25	0	3486	0.01	88	2.9333334	0.11459159	5' TGAAGCTGCCAGCATGATCTT 3'_x000D__x000D_ ||||||||||| ||||||o _x000D__x000D_ 3' TTTATGTTCGACGGTCGGACTAGAGTTTCCTA 5'	3.5	1	0.416667	111	0
TGAAGCTGCCAGCATGATCTT	cme-MIR167c	Cucsat.PASA.G8409.T28	0	3640	0.02	88	2.9333334	0.11459159	5' TGAAGCTGCCAGCATGATCTT 3'_x000D__x000D_ ||||||||||| ||||||o _x000D__x000D_ 3' TTTATGTTCGACGGTCGGACTAGAGTTTCCTA 5'	3.5	1	0.416667	103	0
TGAAGCTGCCAGCATGATCTT	cme-MIR167c	Cucsat.PASA.G8409.T29	0	3659	0.03	88	2.9333334	0.11459159	5' TGAAGCTGCCAGCATGATCTT 3'_x000D__x000D_ ||||||||||| ||||||o _x000D__x000D_ 3' TTTATGTTCGACGGTCGGACTAGAGTTTCCTA 5'	3.5	1	0.416667	76	0
TGAAGCTGCCAGCATGATCTT	cme-MIR167c	Cucsat.PASA.G8409.T22	0	3545	0.01	88	2.9333334	0.11459159	5' TGAAGCTGCCAGCATGATCTT 3'_x000D__x000D_ ||||||||||| ||||||o _x000D__x000D_ 3' TTTATGTTCGACGGTCGGACTAGAGTTTCCTA 5'	3.5	1	0.416667	95	0
TGAAGCTGCCAGCATGATCTT	cme-MIR167c	Cucsat.PASA.G8409.T12	0	3629	0.02	88	2.9333334	0.11459159	5' TGAAGCTGCCAGCATGATCTT 3'_x000D__x000D_ ||||||||||| ||||||o _x000D__x000D_ 3' TTTATGTTCGACGGTCGGACTAGAGTTTCCTA 5'	3.5	1	0.416667	97	0
TGAAGCTGCCAGCATGATCTT	cme-MIR167c	Cucsat.PASA.G8409.T1	0	3659	0.0	88	2.9333334	0.11459159	5' TGAAGCTGCCAGCATGATCTT 3'_x000D__x000D_ ||||||||||| ||||||o _x000D__x000D_ 3' TTTATGTTCGACGGTCGGACTAGAGTTTCCTA 5'	3.5	1	0.416667	148	0
TGAAGCTGCCAGCATGATCTT	cme-MIR167c	Cucsat.PASA.G8409.T27	0	3672	0.0	88	2.9333334	0.11459159	5' TGAAGCTGCCAGCATGATCTT 3'_x000D__x000D_ ||||||||||| ||||||o _x000D__x000D_ 3' TTTATGTTCGACGGTCGGACTAGAGTTTCCTA 5'	3.5	1	0.416667	139	0
TGAAGCTGCCAGCATGATCTT	cme-MIR167c	Cucsat.PASA.G8409.T17	0	3751	0.01	88	2.9333334	0.11459159	5' TGAAGCTGCCAGCATGATCTT 3'_x000D__x000D_ ||||||||||| ||||||o _x000D__x000D_ 3' TTTATGTTCGACGGTCGGACTAGAGTTTCCTA 5'	3.5	1	0.416667	19	0
TGAAGCTGCCAGCATGATCTT	cme-MIR167c	Cucsat.PASA.G8409.T23	0	3756	0.01	88	2.9333334	0.11459159	5' TGAAGCTGCCAGCATGATCTT 3'_x000D__x000D_ ||||||||||| ||||||o _x000D__x000D_ 3' TTTATGTTCGACGGTCGGACTAGAGTTTCCTA 5'	3.5	1	0.416667	159	0
TGAAGCTGCCAGCATGATCTT	cme-MIR167c	Cucsat.PASA.G8409.T3	0	3767	0.02	88	2.9333334	0.11459159	5' TGAAGCTGCCAGCATGATCTT 3'_x000D__x000D_ ||||||||||| ||||||o _x000D__x000D_ 3' TTTATGTTCGACGGTCGGACTAGAGTTTCCTA 5'	3.5	1	0.416667	151	0
TGAAGCTGCCAGCATGATCTT	cme-MIR167c	Cucsat.PASA.G8409.T24	0	3788	0.03	88	2.9333334	0.11459159	5' TGAAGCTGCCAGCATGATCTT 3'_x000D__x000D_ ||||||||||| ||||||o _x000D__x000D_ 3' TTTATGTTCGACGGTCGGACTAGAGTTTCCTA 5'	3.5	1	0.416667	98	0
TGAAGCTGCCAGCATGATCTT	cme-MIR167c	Cucsat.PASA.G8409.T6	0	3797	0.02	88	2.9333334	0.11459159	5' TGAAGCTGCCAGCATGATCTT 3'_x000D__x000D_ ||||||||||| ||||||o _x000D__x000D_ 3' TTTATGTTCGACGGTCGGACTAGAGTTTCCTA 5'	3.5	1	0.416667	24	0
TGAAGCTGCCAGCATGATCTT	cme-MIR167c	Cucsat.PASA.G8409.T19	0	4128	0.05	88	2.9333334	0.11459159	5' TGAAGCTGCCAGCATGATCTT 3'_x000D__x000D_ ||||||||||| ||||||o _x000D__x000D_ 3' TTTATGTTCGACGGTCGGACTAGAGTTTCCTA 5'	3.5	1	0.416667	107	0
TGAAGCTGCCAGCATGATCTT	cme-MIR167c	Cucsat.PASA.G8409.T26	0	4013	0.0	88	2.9333334	0.11459159	5' TGAAGCTGCCAGCATGATCTT 3'_x000D__x000D_ ||||||||||| ||||||o _x000D__x000D_ 3' TTTATGTTCGACGGTCGGACTAGAGTTTCCTA 5'	3.5	1	0.416667	109	0
TGAAGCTGCCAGCATGATCTT	cme-MIR167c	Cucsat.PASA.G8409.T2	0	4128	0.02	88	2.9333334	0.11459159	5' TGAAGCTGCCAGCATGATCTT 3'_x000D__x000D_ ||||||||||| ||||||o _x000D__x000D_ 3' TTTATGTTCGACGGTCGGACTAGAGTTTCCTA 5'	3.5	1	0.416667	40	0
TGAAGCTGCCAGCATGATCTT	cme-MIR167c	Cucsat.PASA.G8409.T15	0	4132	0.0	88	2.9333334	0.11459159	5' TGAAGCTGCCAGCATGATCTT 3'_x000D__x000D_ ||||||||||| ||||||o _x000D__x000D_ 3' TTTATGTTCGACGGTCGGACTAGAGTTTCCTA 5'	3.5	1	0.416667	17	0
TGAAGCTGCCAGCATGATCTT	cme-MIR167c	Cucsat.PASA.G8409.T9	0	4141	0.02	88	2.9333334	0.11459159	5' TGAAGCTGCCAGCATGATCTT 3'_x000D__x000D_ ||||||||||| ||||||o _x000D__x000D_ 3' TTTATGTTCGACGGTCGGACTAGAGTTTCCTA 5'	3.5	1	0.416667	116	0
TGAAGCTGCCAGCATGATCTT	cme-MIR167c	Cucsat.PASA.G8409.T14	0	4211	0.0	88	2.9333334	0.11459159	5' TGAAGCTGCCAGCATGATCTT 3'_x000D__x000D_ ||||||||||| ||||||o _x000D__x000D_ 3' TTTATGTTCGACGGTCGGACTAGAGTTTCCTA 5'	3.5	1	0.416667	55	0
TGAAGCTGCCAGCATGATCTT	cme-MIR167c	Cucsat.PASA.G8409.T13	0	4219	0.04	88	2.9333334	0.11459159	5' TGAAGCTGCCAGCATGATCTT 3'_x000D__x000D_ ||||||||||| ||||||o _x000D__x000D_ 3' TTTATGTTCGACGGTCGGACTAGAGTTTCCTA 5'	3.5	1	0.416667	92	0
TGAAGCTGCCAGCATGATCTT	cme-MIR167c	Cucsat.PASA.G8409.T16	0	4393	0.02	88	2.9333334	0.11459159	5' TGAAGCTGCCAGCATGATCTT 3'_x000D__x000D_ ||||||||||| ||||||o _x000D__x000D_ 3' TTTATGTTCGACGGTCGGACTAGAGTTTCCTA 5'	3.5	1	0.416667	44	0
TGAAGCTGCCAGCATGATCTT	cme-MIR167c	Cucsat.PASA.G8409.T5	0	4225	0.03	88	2.9333334	0.11459159	5' TGAAGCTGCCAGCATGATCTT 3'_x000D__x000D_ ||||||||||| ||||||o _x000D__x000D_ 3' TTTATGTTCGACGGTCGGACTAGAGTTTCCTA 5'	3.5	1	0.416667	27	0
TGAAGCTGCCAGCATGATCTT	cme-MIR167c	Cucsat.PASA.G8409.T20	0	4229	0.01	88	2.9333334	0.11459159	5' TGAAGCTGCCAGCATGATCTT 3'_x000D__x000D_ ||||||||||| ||||||o _x000D__x000D_ 3' TTTATGTTCGACGGTCGGACTAGAGTTTCCTA 5'	3.5	1	0.416667	52	0
TGAAGCTGCCAGCATGATCTT	cme-MIR167c	Cucsat.PASA.G8409.T4	0	4393	0.02	88	2.9333334	0.11459159	5' TGAAGCTGCCAGCATGATCTT 3'_x000D__x000D_ ||||||||||| ||||||o _x000D__x000D_ 3' TTTATGTTCGACGGTCGGACTAGAGTTTCCTA 5'	3.5	1	0.416667	140	0
TGAAGCTGCCAGCATGATCTT	cme-MIR167c	Cucsat.PASA.G8409.T7	0	4476	0.01	88	2.9333334	0.11459159	5' TGAAGCTGCCAGCATGATCTT 3'_x000D__x000D_ ||||||||||| ||||||o _x000D__x000D_ 3' TTTATGTTCGACGGTCGGACTAGAGTTTCCTA 5'	3.5	1	0.416667	124	0
TGAAGCTGCCAGCATGATCTT	cme-MIR167c	Cucsat.PASA.G8409.T8	0	4484	0.01	88	2.9333334	0.11459159	5' TGAAGCTGCCAGCATGATCTT 3'_x000D__x000D_ ||||||||||| ||||||o _x000D__x000D_ 3' TTTATGTTCGACGGTCGGACTAGAGTTTCCTA 5'	3.5	1	0.416667	134	0
TGAAGCTGCCAGCATGATCTT	cme-MIR167c	Cucsat.PASA.G8409.T10	0	4490	0.03	88	2.9333334	0.11459159	5' TGAAGCTGCCAGCATGATCTT 3'_x000D__x000D_ ||||||||||| ||||||o _x000D__x000D_ 3' TTTATGTTCGACGGTCGGACTAGAGTTTCCTA 5'	3.5	1	0.416667	122	0
TGAAGCTGCCAGCATGATCTT	cme-MIR167c	Cucsat.PASA.G8409.T21	0	4567	0.03	88	2.9333334	0.11459159	5' TGAAGCTGCCAGCATGATCTT 3'_x000D__x000D_ ||||||||||| ||||||o _x000D__x000D_ 3' TTTATGTTCGACGGTCGGACTAGAGTTTCCTA 5'	3.5	1	0.416667	74	0
TGAAGCTGCCAGCATGATCTT	cme-MIR167c	Cucsat.PASA.G16319.T10	0	1399	0.04	64	5.818182	0.22728911	5' TGAAGCTGCCAGCATGATCTT 3'_x000D__x000D_ ||||||||||| |||||| _x000D__x000D_ 3' TTTATGTTCGACGGTCGGACTAGATGCTCCCA 5'	4.0	1	0.416667	80	0
TGAAGCTGCCAGCATGATCTT	cme-MIR167c	Cucsat.PASA.G16319.T9	0	1700	0.01	64	5.818182	0.22728911	5' TGAAGCTGCCAGCATGATCTT 3'_x000D__x000D_ ||||||||||| |||||| _x000D__x000D_ 3' TTTATGTTCGACGGTCGGACTAGATGCTCCCA 5'	4.0	1	0.416667	146	0
TGAAGCTGCCAGCATGATCTT	cme-MIR167c	Cucsat.PASA.G16319.T6	0	1727	0.0	64	5.818182	0.22728911	5' TGAAGCTGCCAGCATGATCTT 3'_x000D__x000D_ ||||||||||| |||||| _x000D__x000D_ 3' TTTATGTTCGACGGTCGGACTAGATGCTCCCA 5'	4.0	1	0.416667	144	0
TGAAGCTGCCAGCATGATCTT	cme-MIR167c	Cucsat.PASA.G16319.T3	0	1888	0.02	64	5.818182	0.22728911	5' TGAAGCTGCCAGCATGATCTT 3'_x000D__x000D_ ||||||||||| |||||| _x000D__x000D_ 3' TTTATGTTCGACGGTCGGACTAGATGCTCCCA 5'	4.0	1	0.416667	69	0
TGAAGCTGCCAGCATGATCTT	cme-MIR167c	Cucsat.PASA.G16319.T8	0	2006	0.04	64	5.818182	0.22728911	5' TGAAGCTGCCAGCATGATCTT 3'_x000D__x000D_ ||||||||||| |||||| _x000D__x000D_ 3' TTTATGTTCGACGGTCGGACTAGATGCTCCCA 5'	4.0	1	0.416667	87	0
TGAAGCTGCCAGCATGATCTT	cme-MIR167c	Cucsat.PASA.G16319.T2	0	2683	0.03	64	5.818182	0.22728911	5' TGAAGCTGCCAGCATGATCTT 3'_x000D__x000D_ ||||||||||| |||||| _x000D__x000D_ 3' TTTATGTTCGACGGTCGGACTAGATGCTCCCA 5'	4.0	1	0.416667	138	0
TGAAGCTGCCAGCATGATCTT	cme-MIR167c	Cucsat.PASA.G16319.T7	0	2695	0.02	64	5.818182	0.22728911	5' TGAAGCTGCCAGCATGATCTT 3'_x000D__x000D_ ||||||||||| |||||| _x000D__x000D_ 3' TTTATGTTCGACGGTCGGACTAGATGCTCCCA 5'	4.0	1	0.416667	43	0
TGAAGCTGCCAGCATGATCTT	cme-MIR167c	Cucsat.PASA.G16319.T4	0	3329	0.02	64	5.818182	0.22728911	5' TGAAGCTGCCAGCATGATCTT 3'_x000D__x000D_ ||||||||||| |||||| _x000D__x000D_ 3' TTTATGTTCGACGGTCGGACTAGATGCTCCCA 5'	4.0	1	0.416667	42	0
TGAAGCTGCCAGCATGATCTT	cme-MIR167c	Cucsat.PASA.G16319.T11	0	6573	0.05	64	5.818182	0.22728911	5' TGAAGCTGCCAGCATGATCTT 3'_x000D__x000D_ ||||||||||| |||||| _x000D__x000D_ 3' TTTATGTTCGACGGTCGGACTAGATGCTCCCA 5'	4.0	1	0.416667	136	0
TGAAGCTGCCAGCATGATCTT	cme-MIR167c	Cucsat.PASA.G16319.T5	0	7894	0.04	64	5.818182	0.22728911	5' TGAAGCTGCCAGCATGATCTT 3'_x000D__x000D_ ||||||||||| |||||| _x000D__x000D_ 3' TTTATGTTCGACGGTCGGACTAGATGCTCCCA 5'	4.0	1	0.416667	106	0
TGAAGCTGCCAGCATGATCTT	cme-MIR167c	Cucsat.PASA.G16319.T1	0	14238	0.01	64	5.818182	0.22728911	5' TGAAGCTGCCAGCATGATCTT 3'_x000D__x000D_ ||||||||||| |||||| _x000D__x000D_ 3' TTTATGTTCGACGGTCGGACTAGATGCTCCCA 5'	4.0	1	0.416667	127	0
TGAAGCTGCCAGCATGATCTT	cme-MIR167c	Cucsat.PASA.G4092.T17	0	1836	0.0	19	1.5833334	0.061853413	5' TGAAGCTGCCAGCATGATCTT 3'_x000D__x000D_ | |||||||||||||o| ||| _x000D__x000D_ 3' ACAAAGTTCGACGGTCGTATT-GAACTTGACA 5'	2.5	1	0.416667	83	0
TGAAGCTGCCAGCATGATCTT	cme-MIR167c	Cucsat.PASA.G4092.T8	0	2005	0.0	19	1.5833334	0.061853413	5' TGAAGCTGCCAGCATGATCTT 3'_x000D__x000D_ | |||||||||||||o| ||| _x000D__x000D_ 3' ACAAAGTTCGACGGTCGTATT-GAACTTGACA 5'	2.5	1	0.416667	88	0
TGAAGCTGCCAGCATGATCTT	cme-MIR167c	Cucsat.PASA.G4092.T14	0	2617	0.0	19	1.5833334	0.061853413	5' TGAAGCTGCCAGCATGATCTT 3'_x000D__x000D_ | |||||||||||||o| ||| _x000D__x000D_ 3' ACAAAGTTCGACGGTCGTATT-GAACTTGACA 5'	2.5	1	0.416667	123	0
TTGGCATTCTGTCCACCTCC	cme-MIR394a	Cucsat.PASA.G6278.T1	0	1344	0.0	41	10.25	0.40041947	5' TTGGCATTCTGTCCACCTCC 3'_x000D__x000D_ ||||||||||||| |||||| _x000D__x000D_ 3' TACAAACCGTAAGACAGTTGGAGGAAGGTATT 5'	1.0	1	0.416667	141	0
TTGGCATTCTGTCCACCTCC	cme-MIR394a	Cucsat.PASA.G6278.T5	0	1596	0.0	41	10.25	0.40041947	5' TTGGCATTCTGTCCACCTCC 3'_x000D__x000D_ ||||||||||||| |||||| _x000D__x000D_ 3' TACAAACCGTAAGACAGTTGGAGGAAGGTATT 5'	1.0	1	0.416667	26	0
TTGGCATTCTGTCCACCTCC	cme-MIR394a	Cucsat.PASA.G6278.T2	0	1927	0.0	41	10.25	0.40041947	5' TTGGCATTCTGTCCACCTCC 3'_x000D__x000D_ ||||||||||||| |||||| _x000D__x000D_ 3' TACAAACCGTAAGACAGTTGGAGGAAGGTATT 5'	1.0	1	0.416667	38	0
TTGGCATTCTGTCCACCTCC	cme-MIR394a	Cucsat.PASA.G21539.T17	2	894	0.01	9	0.5294118	0.020681638	5' TTGGCATTCTGTCCACCTCC 3'_x000D__x000D_ |||||||||| ||||||o|| _x000D__x000D_ 3' TAACAACCGTAAGA-AGGTGGGGGTATCATAT 5'	1.5	1	0.416667	165	0
TTGGCATTCTGTCCACCTCC	cme-MIR394a	Cucsat.PASA.G21539.T18	2	908	0.0	9	0.5294118	0.020681638	5' TTGGCATTCTGTCCACCTCC 3'_x000D__x000D_ |||||||||| ||||||o|| _x000D__x000D_ 3' TAACAACCGTAAGA-AGGTGGGGGTATCATAT 5'	1.5	1	0.416667	155	0
TTGGCATTCTGTCCACCTCC	cme-MIR394a	Cucsat.PASA.G21539.T16	2	1085	0.0	9	0.5294118	0.020681638	5' TTGGCATTCTGTCCACCTCC 3'_x000D__x000D_ |||||||||| ||||||o|| _x000D__x000D_ 3' TAACAACCGTAAGA-AGGTGGGGGTATCATAT 5'	1.5	1	0.416667	54	0
TTGGCATTCTGTCCACCTCC	cme-MIR394a	Cucsat.PASA.G21539.T14	2	2111	0.01	9	0.5294118	0.020681638	5' TTGGCATTCTGTCCACCTCC 3'_x000D__x000D_ |||||||||| ||||||o|| _x000D__x000D_ 3' TAACAACCGTAAGA-AGGTGGGGGTATCATAT 5'	1.5	1	0.416667	81	0
TTGGCATTCTGTCCACCTCC	cme-MIR394a	Cucsat.PASA.G21539.T13	2	2122	0.0	9	0.5294118	0.020681638	5' TTGGCATTCTGTCCACCTCC 3'_x000D__x000D_ |||||||||| ||||||o|| _x000D__x000D_ 3' TAACAACCGTAAGA-AGGTGGGGGTATCATAT 5'	1.5	1	0.416667	117	0
TTGGCATTCTGTCCACCTCC	cme-MIR394a	Cucsat.PASA.G21539.T4	2	2200	0.0	9	0.5294118	0.020681638	5' TTGGCATTCTGTCCACCTCC 3'_x000D__x000D_ |||||||||| ||||||o|| _x000D__x000D_ 3' TAACAACCGTAAGA-AGGTGGGGGTATCATAT 5'	1.5	1	0.416667	90	0
TTGGCATTCTGTCCACCTCC	cme-MIR394a	Cucsat.PASA.G21539.T5	2	2226	0.0	9	0.5294118	0.020681638	5' TTGGCATTCTGTCCACCTCC 3'_x000D__x000D_ |||||||||| ||||||o|| _x000D__x000D_ 3' TAACAACCGTAAGA-AGGTGGGGGTATCATAT 5'	1.5	1	0.416667	65	0
TTGGCATTCTGTCCACCTCC	cme-MIR394a	Cucsat.PASA.G21539.T1	2	2227	0.01	9	0.5294118	0.020681638	5' TTGGCATTCTGTCCACCTCC 3'_x000D__x000D_ |||||||||| ||||||o|| _x000D__x000D_ 3' TAACAACCGTAAGA-AGGTGGGGGTATCATAT 5'	1.5	1	0.416667	154	0
TTGGCATTCTGTCCACCTCC	cme-MIR394a	Cucsat.PASA.G21539.T3	2	2240	0.0	9	0.5294118	0.020681638	5' TTGGCATTCTGTCCACCTCC 3'_x000D__x000D_ |||||||||| ||||||o|| _x000D__x000D_ 3' TAACAACCGTAAGA-AGGTGGGGGTATCATAT 5'	1.5	1	0.416667	34	0
TTGGCATTCTGTCCACCTCC	cme-MIR394a	Cucsat.PASA.G21539.T10	2	2322	0.0	9	0.5294118	0.020681638	5' TTGGCATTCTGTCCACCTCC 3'_x000D__x000D_ |||||||||| ||||||o|| _x000D__x000D_ 3' TAACAACCGTAAGA-AGGTGGGGGTATCATAT 5'	1.5	1	0.416667	112	0
TTGGCATTCTGTCCACCTCC	cme-MIR394a	Cucsat.PASA.G21539.T8	2	2359	0.0	9	0.5294118	0.020681638	5' TTGGCATTCTGTCCACCTCC 3'_x000D__x000D_ |||||||||| ||||||o|| _x000D__x000D_ 3' TAACAACCGTAAGA-AGGTGGGGGTATCATAT 5'	1.5	1	0.416667	114	0
TTGGCATTCTGTCCACCTCC	cme-MIR394a	Cucsat.PASA.G21539.T11	2	2412	0.01	9	0.5294118	0.020681638	5' TTGGCATTCTGTCCACCTCC 3'_x000D__x000D_ |||||||||| ||||||o|| _x000D__x000D_ 3' TAACAACCGTAAGA-AGGTGGGGGTATCATAT 5'	1.5	1	0.416667	166	0
TTGGCATTCTGTCCACCTCC	cme-MIR394a	Cucsat.PASA.G21539.T7	2	2699	0.0	9	0.5294118	0.020681638	5' TTGGCATTCTGTCCACCTCC 3'_x000D__x000D_ |||||||||| ||||||o|| _x000D__x000D_ 3' TAACAACCGTAAGA-AGGTGGGGGTATCATAT 5'	1.5	1	0.416667	57	0
TTGGCATTCTGTCCACCTCC	cme-MIR394a	Cucsat.PASA.G21539.T12	2	2734	0.01	9	0.5294118	0.020681638	5' TTGGCATTCTGTCCACCTCC 3'_x000D__x000D_ |||||||||| ||||||o|| _x000D__x000D_ 3' TAACAACCGTAAGA-AGGTGGGGGTATCATAT 5'	1.5	1	0.416667	156	0
TTGGCATTCTGTCCACCTCC	cme-MIR394a	Cucsat.PASA.G21539.T9	2	2787	0.0	9	0.5294118	0.020681638	5' TTGGCATTCTGTCCACCTCC 3'_x000D__x000D_ |||||||||| ||||||o|| _x000D__x000D_ 3' TAACAACCGTAAGA-AGGTGGGGGTATCATAT 5'	1.5	1	0.416667	158	0
TTGGCATTCTGTCCACCTCC	cme-MIR394a	Cucsat.PASA.G21539.T2	2	2847	0.0	9	0.5294118	0.020681638	5' TTGGCATTCTGTCCACCTCC 3'_x000D__x000D_ |||||||||| ||||||o|| _x000D__x000D_ 3' TAACAACCGTAAGA-AGGTGGGGGTATCATAT 5'	1.5	1	0.416667	50	0
TTGGCATTCTGTCCACCTCC	cme-MIR394a	Cucsat.PASA.G21539.T6	2	2899	0.01	9	0.5294118	0.020681638	5' TTGGCATTCTGTCCACCTCC 3'_x000D__x000D_ |||||||||| ||||||o|| _x000D__x000D_ 3' TAACAACCGTAAGA-AGGTGGGGGTATCATAT 5'	1.5	1	0.416667	67	0

## Sheet: S3_0-4_Conf
Seq miRNA	Short Read ID	sRNA_Target	Category	Cleavage Position	P-Value	Fragment Abundance	Weighted Fragment Abundance	Normalised Weighted Fragment Abundance	Duplex	Alignment Score	Short Read ID2	Short Read Abundance	Normalised Short Read Abundance	Record ID	Secondary
TAGCCAAAAATGACTTGCCTGC	cme-MIR169l	Cucsat.PASA.G16400.T3	0	857	0.0	55	2.75	0.107429616	5' TAGCCAAAAATGACTTGCCTGC 3'_x000D__x000D_ |||||| ||||| ||||||| _x000D__x000D_ 3' TGATTTCGGTTCTTACTTAACGGACTCTTTGT 5'	4.0	>cme-MIR169l	1	22727.273	16	0
TAGCCAAAAATGACTTGCCTGC	cme-MIR169l	Cucsat.PASA.G16400.T1	0	873	0.0	55	2.75	0.107429616	5' TAGCCAAAAATGACTTGCCTGC 3'_x000D__x000D_ |||||| ||||| ||||||| _x000D__x000D_ 3' TGATTTCGGTTCTTACTTAACGGACTCTTTGT 5'	4.0	>cme-MIR169l	1	22727.273	9	0
TAGCCAAAAATGACTTGCCTGC	cme-MIR169l	Cucsat.PASA.G16400.T2	0	991	0.02	55	2.75	0.107429616	5' TAGCCAAAAATGACTTGCCTGC 3'_x000D__x000D_ |||||| ||||| ||||||| _x000D__x000D_ 3' TGATTTCGGTTCTTACTTAACGGACTCTTTGT 5'	4.0	>cme-MIR169l	1	22727.273	256	0
TAGCCAAAAATGACTTGCCTGC	cme-MIR169l	Cucsat.PASA.G16400.T4	0	1110	0.0	55	2.75	0.107429616	5' TAGCCAAAAATGACTTGCCTGC 3'_x000D__x000D_ |||||| ||||| ||||||| _x000D__x000D_ 3' TGATTTCGGTTCTTACTTAACGGACTCTTTGT 5'	4.0	>cme-MIR169l	1	22727.273	217	0
TAGCCAAAAATGACTTGCCTGC	cme-MIR169l	Cucsat.PASA.G3007.T16	0	1231	0.0	55	2.75	0.107429616	5' TAGCCAAAAATGACTTGCCTGC 3'_x000D__x000D_ |||||| ||||| ||||||| _x000D__x000D_ 3' TGATTTCGGTTCTTACTTAACGGACTCTTTGT 5'	4.0	>cme-MIR169l	1	22727.273	22	0
TAGCCAAAAATGACTTGCCTGC	cme-MIR169l	Cucsat.PASA.G3007.T6	0	1213	0.0	55	2.75	0.107429616	5' TAGCCAAAAATGACTTGCCTGC 3'_x000D__x000D_ |||||| ||||| ||||||| _x000D__x000D_ 3' TGATTTCGGTTCTTACTTAACGGACTCTTTGT 5'	4.0	>cme-MIR169l	1	22727.273	224	0
TAGCCAAAAATGACTTGCCTGC	cme-MIR169l	Cucsat.PASA.G3007.T3	0	1348	0.0	55	2.75	0.107429616	5' TAGCCAAAAATGACTTGCCTGC 3'_x000D__x000D_ |||||| ||||| ||||||| _x000D__x000D_ 3' TGATTTCGGTTCTTACTTAACGGACTCTTTGT 5'	4.0	>cme-MIR169l	1	22727.273	103	0
TAGCCAAAAATGACTTGCCTGC	cme-MIR169l	Cucsat.PASA.G3007.T8	0	1375	0.02	55	2.75	0.107429616	5' TAGCCAAAAATGACTTGCCTGC 3'_x000D__x000D_ |||||| ||||| ||||||| _x000D__x000D_ 3' TGATTTCGGTTCTTACTTAACGGACTCTTTGT 5'	4.0	>cme-MIR169l	1	22727.273	8	0
TAGCCAAAAATGACTTGCCTGC	cme-MIR169l	Cucsat.PASA.G3007.T2	0	1399	0.0	55	2.75	0.107429616	5' TAGCCAAAAATGACTTGCCTGC 3'_x000D__x000D_ |||||| ||||| ||||||| _x000D__x000D_ 3' TGATTTCGGTTCTTACTTAACGGACTCTTTGT 5'	4.0	>cme-MIR169l	1	22727.273	226	0
TAGCCAAAAATGACTTGCCTGC	cme-MIR169l	Cucsat.PASA.G3007.T4	0	1580	0.0	55	2.75	0.107429616	5' TAGCCAAAAATGACTTGCCTGC 3'_x000D__x000D_ |||||| ||||| ||||||| _x000D__x000D_ 3' TGATTTCGGTTCTTACTTAACGGACTCTTTGT 5'	4.0	>cme-MIR169l	1	22727.273	95	0
TAGCCAAAAATGACTTGCCTGC	cme-MIR169l	Cucsat.PASA.G3007.T9	0	1565	0.0	55	2.75	0.107429616	5' TAGCCAAAAATGACTTGCCTGC 3'_x000D__x000D_ |||||| ||||| ||||||| _x000D__x000D_ 3' TGATTTCGGTTCTTACTTAACGGACTCTTTGT 5'	4.0	>cme-MIR169l	1	22727.273	117	0
TAGCCAAAAATGACTTGCCTGC	cme-MIR169l	Cucsat.PASA.G3007.T15	0	1648	0.0	55	2.75	0.107429616	5' TAGCCAAAAATGACTTGCCTGC 3'_x000D__x000D_ |||||| ||||| ||||||| _x000D__x000D_ 3' TGATTTCGGTTCTTACTTAACGGACTCTTTGT 5'	4.0	>cme-MIR169l	1	22727.273	245	0
TAGCCAAAAATGACTTGCCTGC	cme-MIR169l	Cucsat.PASA.G3007.T12	0	1699	0.0	55	2.75	0.107429616	5' TAGCCAAAAATGACTTGCCTGC 3'_x000D__x000D_ |||||| ||||| ||||||| _x000D__x000D_ 3' TGATTTCGGTTCTTACTTAACGGACTCTTTGT 5'	4.0	>cme-MIR169l	1	22727.273	4	0
TAGCCAAAAATGACTTGCCTGC	cme-MIR169l	Cucsat.PASA.G3007.T1	0	1587	0.0	55	2.75	0.107429616	5' TAGCCAAAAATGACTTGCCTGC 3'_x000D__x000D_ |||||| ||||| ||||||| _x000D__x000D_ 3' TGATTTCGGTTCTTACTTAACGGACTCTTTGT 5'	4.0	>cme-MIR169l	1	22727.273	124	0
TAGCCAAAAATGACTTGCCTGC	cme-MIR169l	Cucsat.PASA.G3007.T5	0	1744	0.0	55	2.75	0.107429616	5' TAGCCAAAAATGACTTGCCTGC 3'_x000D__x000D_ |||||| ||||| ||||||| _x000D__x000D_ 3' TGATTTCGGTTCTTACTTAACGGACTCTTTGT 5'	4.0	>cme-MIR169l	1	22727.273	40	0
TAGCCAAAAATGACTTGCCTGC	cme-MIR169l	Cucsat.PASA.G3007.T13	0	1863	0.0	55	2.75	0.107429616	5' TAGCCAAAAATGACTTGCCTGC 3'_x000D__x000D_ |||||| ||||| ||||||| _x000D__x000D_ 3' TGATTTCGGTTCTTACTTAACGGACTCTTTGT 5'	4.0	>cme-MIR169l	1	22727.273	192	0
TAGCCAAAAATGACTTGCCTGC	cme-MIR169l	Cucsat.PASA.G3007.T11	0	1922	0.03	55	2.75	0.107429616	5' TAGCCAAAAATGACTTGCCTGC 3'_x000D__x000D_ |||||| ||||| ||||||| _x000D__x000D_ 3' TGATTTCGGTTCTTACTTAACGGACTCTTTGT 5'	4.0	>cme-MIR169l	1	22727.273	77	0
TAGCCAAAAATGACTTGCCTGC	cme-MIR169l	Cucsat.PASA.G3007.T10	0	2131	0.0	55	2.75	0.107429616	5' TAGCCAAAAATGACTTGCCTGC 3'_x000D__x000D_ |||||| ||||| ||||||| _x000D__x000D_ 3' TGATTTCGGTTCTTACTTAACGGACTCTTTGT 5'	4.0	>cme-MIR169l	1	22727.273	25	0
TAGCCAAAAATGACTTGCCTGC	cme-MIR169l	Cucsat.PASA.G3007.T7	0	2321	0.01	55	2.75	0.107429616	5' TAGCCAAAAATGACTTGCCTGC 3'_x000D__x000D_ |||||| ||||| ||||||| _x000D__x000D_ 3' TGATTTCGGTTCTTACTTAACGGACTCTTTGT 5'	4.0	>cme-MIR169l	1	22727.273	99	0
TTCTCTCCCTCAAGGGCTTCGA	cst-novel-miR356	Cucsat.PASA.G1653.T6	2	993	0.05	3	0.33333334	0.013021772	5' TTCT-CTCCCTCAAGGGCTTCGA 3'_x000D__x000D_ |||| ||||||| |||||||| | _x000D__x000D_ 3' ACAAAGAGGAGGGAGGTCCCGAAGATGAGGCA 5'	3.0	>cst-novel-miR356	1	22727.273	41	0
CATCGAGAAAAGAAATGAAAGAAT	cst-novel-miR319	Cucsat.PASA.G9025.T18	2	728	0.04	2	0.22222222	0.008681181	5' CATCGAGAAAAGAAATGAAAGAAT 3'_x000D__x000D_ |o|o|||||||||||o||| ||| _x000D__x000D_ 3' TTAACTGGTTCTTTTCTTTATTTTATTAATTA 5'	3.5	>cst-novel-miR319	1	22727.273	265	0
CATCGAGAAAAGAAATGAAAGAAT	cst-novel-miR319	Cucsat.PASA.G9025.T14	2	728	0.05	2	0.22222222	0.008681181	5' CATCGAGAAAAGAAATGAAAGAAT 3'_x000D__x000D_ |o|o|||||||||||o||| ||| _x000D__x000D_ 3' TTAACTGGTTCTTTTCTTTATTTTATTAATTA 5'	3.5	>cst-novel-miR319	1	22727.273	87	0
CATCGAGAAAAGAAATGAAAGAAT	cst-novel-miR319	Cucsat.PASA.G9025.T1	2	731	0.05	2	0.22222222	0.008681181	5' CATCGAGAAAAGAAATGAAAGAAT 3'_x000D__x000D_ |o|o|||||||||||o||| ||| _x000D__x000D_ 3' TTAACTGGTTCTTTTCTTTATTTTATTAATTA 5'	3.5	>cst-novel-miR319	1	22727.273	73	0
CATCGAGAAAAGAAATGAAAGAAT	cst-novel-miR319	Cucsat.PASA.G9025.T9	2	728	0.03	2	0.22222222	0.008681181	5' CATCGAGAAAAGAAATGAAAGAAT 3'_x000D__x000D_ |o|o|||||||||||o||| ||| _x000D__x000D_ 3' TTAACTGGTTCTTTTCTTTATTTTATTAATTA 5'	3.5	>cst-novel-miR319	1	22727.273	113	0
CATCGAGAAAAGAAATGAAAGAAT	cst-novel-miR319	Cucsat.PASA.G20934.T15	3	1424	0.04	2	0.10526316	0.0041121384	5' AAGATCAACTGAAGTATTGTGAGT 3'_x000D__x000D_ ||| ||||||||| o| | ||||| _x000D__x000D_ 3' ATGCTTCAAGTTGACTTAGTTA-ACTCAGGTA 5'	4.5	>cst-novel-miR261	1	22727.273	79	0
CATCGAGAAAAGAAATGAAAGAAT	cst-novel-miR319	Cucsat.PASA.G20934.T2	3	1425	0.03	2	0.10526316	0.0041121384	5' AAGATCAACTGAAGTATTGTGAGT 3'_x000D__x000D_ ||| ||||||||| o| | ||||| _x000D__x000D_ 3' ATGCTTCAAGTTGACTTAGTTA-ACTCAGGTA 5'	4.5	>cst-novel-miR261	1	22727.273	75	0
CATCGAGAAAAGAAATGAAAGAAT	cst-novel-miR319	Cucsat.PASA.G20934.T9	3	1485	0.05	2	0.10526316	0.0041121384	5' AAGATCAACTGAAGTATTGTGAGT 3'_x000D__x000D_ ||| ||||||||| o| | ||||| _x000D__x000D_ 3' ATGCTTCAAGTTGACTTAGTTA-ACTCAGGTA 5'	4.5	>cst-novel-miR261	1	22727.273	104	0
CATCGAGAAAAGAAATGAAAGAAT	cst-novel-miR319	Cucsat.PASA.G20934.T6	3	2390	0.05	2	0.10526316	0.0041121384	5' AAGATCAACTGAAGTATTGTGAGT 3'_x000D__x000D_ ||| ||||||||| o| | ||||| _x000D__x000D_ 3' ATGCTTCAAGTTGACTTAGTTA-ACTCAGGTA 5'	4.5	>cst-novel-miR261	1	22727.273	231	0
CATCGAGAAAAGAAATGAAAGAAT	cst-novel-miR319	Cucsat.PASA.G20934.T11	3	2275	0.04	2	0.10526316	0.0041121384	5' AAGATCAACTGAAGTATTGTGAGT 3'_x000D__x000D_ ||| ||||||||| o| | ||||| _x000D__x000D_ 3' ATGCTTCAAGTTGACTTAGTTA-ACTCAGGTA 5'	4.5	>cst-novel-miR261	1	22727.273	260	0
CATCGAGAAAAGAAATGAAAGAAT	cst-novel-miR319	Cucsat.PASA.G20934.T8	3	2416	0.02	2	0.10526316	0.0041121384	5' AAGATCAACTGAAGTATTGTGAGT 3'_x000D__x000D_ ||| ||||||||| o| | ||||| _x000D__x000D_ 3' ATGCTTCAAGTTGACTTAGTTA-ACTCAGGTA 5'	4.5	>cst-novel-miR261	1	22727.273	232	0
ATTTAAATGAGACTGAATAGTATT	cst-novel-miR394	Cucsat.PASA.G17246.T5	2	533	0.04	8	0.72727275	0.028411139	5' ATTTAAATGAGACTGAATAGTATT 3'_x000D__x000D_ ||| |||| ||||o|||o|||||o _x000D__x000D_ 3' AACTTAACTTTAATCTGGCTTGTCATAGCTAC 5'	3.5	>cst-novel-miR394	1	22727.273	47	0
ATTTAAATGAGACTGAATAGTATT	cst-novel-miR394	Cucsat.PASA.G17246.T2	2	561	0.02	8	0.72727275	0.028411139	5' ATTTAAATGAGACTGAATAGTATT 3'_x000D__x000D_ ||| |||| ||||o|||o|||||o _x000D__x000D_ 3' AACTTAACTTTAATCTGGCTTGTCATAGCTAC 5'	3.5	>cst-novel-miR394	1	22727.273	237	0
ATTTAAATGAGACTGAATAGTATT	cst-novel-miR394	Cucsat.PASA.G17246.T7	2	548	0.03	8	0.72727275	0.028411139	5' ATTTAAATGAGACTGAATAGTATT 3'_x000D__x000D_ ||| |||| ||||o|||o|||||o _x000D__x000D_ 3' AACTTAACTTTAATCTGGCTTGTCATAGCTAC 5'	3.5	>cst-novel-miR394	1	22727.273	266	0
ATTTAAATGAGACTGAATAGTATT	cst-novel-miR394	Cucsat.PASA.G17246.T9	2	548	0.05	8	0.72727275	0.028411139	5' ATTTAAATGAGACTGAATAGTATT 3'_x000D__x000D_ ||| |||| ||||o|||o|||||o _x000D__x000D_ 3' AACTTAACTTTAATCTGGCTTGTCATAGCTAC 5'	3.5	>cst-novel-miR394	1	22727.273	268	0
ATTTAAATGAGACTGAATAGTATT	cst-novel-miR394	Cucsat.PASA.G17246.T10	2	785	0.03	8	0.72727275	0.028411139	5' ATTTAAATGAGACTGAATAGTATT 3'_x000D__x000D_ ||| |||| ||||o|||o|||||o _x000D__x000D_ 3' AACTTAACTTTAATCTGGCTTGTCATAGCTAC 5'	3.5	>cst-novel-miR394	1	22727.273	172	0
ATTTAAATGAGACTGAATAGTATT	cst-novel-miR394	Cucsat.PASA.G17246.T4	2	545	0.01	8	0.72727275	0.028411139	5' ATTTAAATGAGACTGAATAGTATT 3'_x000D__x000D_ ||| |||| ||||o|||o|||||o _x000D__x000D_ 3' AACTTAACTTTAATCTGGCTTGTCATAGCTAC 5'	3.5	>cst-novel-miR394	1	22727.273	252	0
ATTTAAATGAGACTGAATAGTATT	cst-novel-miR394	Cucsat.PASA.G17246.T1	2	548	0.05	8	0.72727275	0.028411139	5' ATTTAAATGAGACTGAATAGTATT 3'_x000D__x000D_ ||| |||| ||||o|||o|||||o _x000D__x000D_ 3' AACTTAACTTTAATCTGGCTTGTCATAGCTAC 5'	3.5	>cst-novel-miR394	1	22727.273	259	0
ATTTAAATGAGACTGAATAGTATT	cst-novel-miR394	Cucsat.PASA.G17246.T11	2	548	0.02	8	0.72727275	0.028411139	5' ATTTAAATGAGACTGAATAGTATT 3'_x000D__x000D_ ||| |||| ||||o|||o|||||o _x000D__x000D_ 3' AACTTAACTTTAATCTGGCTTGTCATAGCTAC 5'	3.5	>cst-novel-miR394	1	22727.273	267	0
ATTTAAATGAGACTGAATAGTATT	cst-novel-miR394	Cucsat.PASA.G17246.T3	2	608	0.02	8	0.72727275	0.028411139	5' ATTTAAATGAGACTGAATAGTATT 3'_x000D__x000D_ ||| |||| ||||o|||o|||||o _x000D__x000D_ 3' AACTTAACTTTAATCTGGCTTGTCATAGCTAC 5'	3.5	>cst-novel-miR394	1	22727.273	269	0
ATTTAAATGAGACTGAATAGTATT	cst-novel-miR394	Cucsat.PASA.G17246.T6	2	785	0.02	8	0.72727275	0.028411139	5' ATTTAAATGAGACTGAATAGTATT 3'_x000D__x000D_ ||| |||| ||||o|||o|||||o _x000D__x000D_ 3' AACTTAACTTTAATCTGGCTTGTCATAGCTAC 5'	3.5	>cst-novel-miR394	1	22727.273	112	0
ATTTAAATGAGACTGAATAGTATT	cst-novel-miR394	Cucsat.PASA.G17246.T8	2	548	0.04	8	0.72727275	0.028411139	5' ATTTAAATGAGACTGAATAGTATT 3'_x000D__x000D_ ||| |||| ||||o|||o|||||o _x000D__x000D_ 3' AACTTAACTTTAATCTGGCTTGTCATAGCTAC 5'	3.5	>cst-novel-miR394	1	22727.273	261	0
GCTCTCTATGCTTCTGTCATC	cme-MIR156b	Cucsat.miRNA.G193.T1	2	208	0.05	3	1.0	0.039065313	5' TGACAGAAG-AGAGGGAGCAC 3'_x000D__x000D_ ||||||||| | ||o|||||| _x000D__x000D_ 3' ACTACTGTCTTCGTATCTCTCGTGTTTACCTC 5'	2.5	>cst-novel-miR113.2	1	22727.273	214	0
GCTCTCTATGCTTCTGTCATC	cme-MIR156b	Cucsat.PASA.G14581.T2	3	307	0.03	3	1.0	0.039065313	5' TGACAGAAG-AGAGGGAGCAC 3'_x000D__x000D_ ||||||||| | ||o|||||| _x000D__x000D_ 3' ACTACTGTCTTCGTATCTCTCGTGTTTACCTC 5'	2.5	>cst-novel-miR113.2	1	22727.273	202	0
GCTCTCTATGCTTCTGTCATC	cme-MIR156b	Cucsat.PASA.G14581.T1	3	335	0.02	3	1.0	0.039065313	5' TGACAGAAG-AGAGGGAGCAC 3'_x000D__x000D_ ||||||||| | ||o|||||| _x000D__x000D_ 3' ACTACTGTCTTCGTATCTCTCGTGTTTACCTC 5'	2.5	>cst-novel-miR113.2	1	22727.273	249	0
GATCATGCGGCAGTTTCACC	cst-novel-miR5.2	Cucsat.PASA.G11002.T2	0	509	0.0	230	57.5	2.2462554	5' TGGAGAGGCAGGGCACATGCT 3'_x000D__x000D_ ||||||o||||||||| |||| _x000D__x000D_ 3' TTTTACCTCTTCGTCCCGTGAACGAGTATGAG 5'	1.5	>cme-miR164b	1	22727.273	156	0
GATCATGCGGCAGTTTCACC	cst-novel-miR5.2	Cucsat.PASA.G11002.T1	0	769	0.0	230	57.5	2.2462554	5' TGGAGAGGCAGGGCACATGCT 3'_x000D__x000D_ ||||||o||||||||| |||| _x000D__x000D_ 3' TTTTACCTCTTCGTCCCGTGAACGAGTATGAG 5'	1.5	>cme-miR164b	1	22727.273	120	0
GATCATGCGGCAGTTTCACC	cst-novel-miR5.2	Cucsat.PASA.G11002.T3	0	822	0.0	230	57.5	2.2462554	5' TGGAGAGGCAGGGCACATGCT 3'_x000D__x000D_ ||||||o||||||||| |||| _x000D__x000D_ 3' TTTTACCTCTTCGTCCCGTGAACGAGTATGAG 5'	1.5	>cme-miR164b	1	22727.273	130	0
GATCATGCGGCAGTTTCACC	cst-novel-miR5.2	Cucsat.PASA.G11002.T4	0	1952	0.0	230	57.5	2.2462554	5' TGGAGAGGCAGGGCACATGCT 3'_x000D__x000D_ ||||||o||||||||| |||| _x000D__x000D_ 3' TTTTACCTCTTCGTCCCGTGAACGAGTATGAG 5'	1.5	>cme-miR164b	1	22727.273	69	0
GATCATGCGGCAGTTTCACC	cst-novel-miR5.2	Cucsat.PASA.G14642.T3	0	517	0.0	226	75.333336	2.9429204	5' TGGAGAGGCAGGGCACATGCT 3'_x000D__x000D_ ||||||o||||||||| || _x000D__x000D_ 3' CACAACCTCTTCGTCCCGTGCACTCGGTTAAG 5'	3.5	>cme-miR164b	1	22727.273	59	0
GATCATGCGGCAGTTTCACC	cst-novel-miR5.2	Cucsat.PASA.G14642.T1	0	1116	0.01	226	75.333336	2.9429204	5' TGGAGAGGCAGGGCACATGCT 3'_x000D__x000D_ ||||||o||||||||| || _x000D__x000D_ 3' CACAACCTCTTCGTCCCGTGCACTCGGTTAAG 5'	3.5	>cme-miR164b	1	22727.273	187	0
GATCATGCGGCAGTTTCACC	cst-novel-miR5.2	Cucsat.PASA.G14642.T2	0	1200	0.01	226	75.333336	2.9429204	5' TGGAGAGGCAGGGCACATGCT 3'_x000D__x000D_ ||||||o||||||||| || _x000D__x000D_ 3' CACAACCTCTTCGTCCCGTGCACTCGGTTAAG 5'	3.5	>cme-miR164b	1	22727.273	7	0
GATCATGCGGCAGTTTCACC	cst-novel-miR5.2	Cucsat.PASA.G12720.T6	0	405	0.02	35	5.8333335	0.227881	5' TGGAGAGGCAGGGCACATGCT 3'_x000D__x000D_ ||||||o||||| ||| ||| _x000D__x000D_ 3' CTTAACCTCTTCGTCCAGTGCACGTTTCGTCC 5'	3.5	>cme-miR164b	1	22727.273	255	0
GATCATGCGGCAGTTTCACC	cst-novel-miR5.2	Cucsat.PASA.G12720.T5	0	559	0.0	35	5.8333335	0.227881	5' TGGAGAGGCAGGGCACATGCT 3'_x000D__x000D_ ||||||o||||| ||| ||| _x000D__x000D_ 3' CTTAACCTCTTCGTCCAGTGCACGTTTCGTCC 5'	3.5	>cme-miR164b	1	22727.273	174	0
GATCATGCGGCAGTTTCACC	cst-novel-miR5.2	Cucsat.PASA.G12720.T4	0	563	0.01	35	5.8333335	0.227881	5' TGGAGAGGCAGGGCACATGCT 3'_x000D__x000D_ ||||||o||||| ||| ||| _x000D__x000D_ 3' CTTAACCTCTTCGTCCAGTGCACGTTTCGTCC 5'	3.5	>cme-miR164b	1	22727.273	18	0
GATCATGCGGCAGTTTCACC	cst-novel-miR5.2	Cucsat.PASA.G12720.T3	0	932	0.01	35	5.8333335	0.227881	5' TGGAGAGGCAGGGCACATGCT 3'_x000D__x000D_ ||||||o||||| ||| ||| _x000D__x000D_ 3' CTTAACCTCTTCGTCCAGTGCACGTTTCGTCC 5'	3.5	>cme-miR164b	1	22727.273	253	0
GATCATGCGGCAGTTTCACC	cst-novel-miR5.2	Cucsat.PASA.G12720.T1	0	935	0.0	35	5.8333335	0.227881	5' TGGAGAGGCAGGGCACATGCT 3'_x000D__x000D_ ||||||o||||| ||| ||| _x000D__x000D_ 3' CTTAACCTCTTCGTCCAGTGCACGTTTCGTCC 5'	3.5	>cme-miR164b	1	22727.273	175	0
GATCATGCGGCAGTTTCACC	cst-novel-miR5.2	Cucsat.PASA.G12720.T2	0	1534	0.01	35	5.8333335	0.227881	5' TGGAGAGGCAGGGCACATGCT 3'_x000D__x000D_ ||||||o||||| ||| ||| _x000D__x000D_ 3' CTTAACCTCTTCGTCCAGTGCACGTTTCGTCC 5'	3.5	>cme-miR164b	1	22727.273	34	0
GATCATGCGGCAGTTTCACC	cst-novel-miR5.2	Cucsat.PASA.G3271.T3	4	44	0.01	1	0.25	0.009766328	5' GATCATGC-GGCAGTTTCACC 3'_x000D__x000D_ |||||||| |||||o|||| | _x000D__x000D_ 3' AGTCTAGTACGACCGTCGAAGTTGTCGATCAC 5'	2.5	>cst-novel-miR5.2	1	22727.273	70	0
GATCATGCGGCAGTTTCACC	cst-novel-miR5.2	Cucsat.miRNA.G169.T1	4	132	0.02	1	0.25	0.009766328	5' GATCATGC-GGCAGTTTCACC 3'_x000D__x000D_ |||||||| |||||o|||| | _x000D__x000D_ 3' AGTCTAGTACGACCGTCGAAGTTGTCGATCAC 5'	2.5	>cst-novel-miR5.2	1	22727.273	114	0
GATCATGCGGCAGTTTCACC	cst-novel-miR5.2	Cucsat.PASA.G3271.T2	4	22	0.01	1	0.25	0.009766328	5' GATCATGC-GGCAGTTTCACC 3'_x000D__x000D_ |||||||| |||||o|||| | _x000D__x000D_ 3' AGTCTAGTACGACCGTCGAAGTTGTCGATCAC 5'	2.5	>cst-novel-miR5.2	1	22727.273	139	0
GATCATGCGGCAGTTTCACC	cst-novel-miR5.2	Cucsat.PASA.G3271.T1	4	88	0.02	1	0.25	0.009766328	5' GATCATGC-GGCAGTTTCACC 3'_x000D__x000D_ |||||||| |||||o|||| | _x000D__x000D_ 3' AGTCTAGTACGACCGTCGAAGTTGTCGATCAC 5'	2.5	>cst-novel-miR5.2	1	22727.273	189	0
TTCCACGGCTTTCTTGAACTG	cme-MIR396e	Cucsat.PASA.G4204.T5	0	270	0.0	4	1.3333334	0.052087087	5' TTCCACGGCTTTCTTGAACTG 3'_x000D__x000D_ ||||||o||||||||||||| _x000D__x000D_ 3' CAAGAAGGTGTCGAAAGAACTTGAAGAAGGGG 5'	1.5	>cme-MIR396e	1	22727.273	173	0
TTCCACGGCTTTCTTGAACTG	cme-MIR396e	Cucsat.PASA.G4204.T4	2	335	0.0	4	1.3333334	0.052087087	5' TTCCACGGCTTTCTTGAACTG 3'_x000D__x000D_ ||||||o||||||||||||| _x000D__x000D_ 3' CAAGAAGGTGTCGAAAGAACTTGAAGAAGGGG 5'	1.5	>cme-MIR396e	1	22727.273	246	0
TTCCACGGCTTTCTTGAACTG	cme-MIR396e	Cucsat.PASA.G4204.T1	2	245	0.04	4	2.0	0.078130625	5' TTCCACGGCTTTCTTGAACTG 3'_x000D__x000D_ |o||||o||||| ||||||o| _x000D__x000D_ 3' TAGAAGGGTGTCGAAATAACTTGGCGTTGTTT 5'	2.5	>cme-MIR396e	1	22727.273	147	0
TTCCACGGCTTTCTTGAACTG	cme-MIR396e	Cucsat.miRNA.G364.T1	2	276	0.0	5	5.0	0.19532657	5' TTCCACGGCTTTCTTGAACTG 3'_x000D__x000D_ |o||||o||||||||||||| _x000D__x000D_ 3' CAAGAGGGTGTCGAAAGAACTTGAAGGTTTCA 5'	2.0	>cme-MIR396e	1	22727.273	263	0
TTCCACGGCTTTCTTGAACTG	cme-MIR396e	Cucsat.miRNA.G357.T1	2	233	0.01	7	3.5	0.1367286	5' TTCCACGGCTTTCTTGAACTG 3'_x000D__x000D_ |o||||o||||| |||||||| _x000D__x000D_ 3' TAGAAGGGTGTCGAAATAACTTGACGTCGGTA 5'	2.0	>cme-MIR396e	1	22727.273	234	0
TTCCACGGCTTTCTTGAACTG	cme-MIR396e	Cucsat.PASA.G19505.T1	2	305	0.01	7	3.5	0.1367286	5' TTCCACGGCTTTCTTGAACTG 3'_x000D__x000D_ |o||||o||||| |||||||| _x000D__x000D_ 3' TAGAAGGGTGTCGAAATAACTTGACGTCGGTA 5'	2.0	>cme-MIR396e	1	22727.273	180	0
TTCCACGGCTTTCTTGAACTG	cme-MIR396e	Cucsat.PASA.G4204.T2	2	108	0.04	4	2.0	0.078130625	5' TTCCACGGCTTTCTTGAACTG 3'_x000D__x000D_ |o||||o||||| ||||||o| _x000D__x000D_ 3' TAGAAGGGTGTCGAAATAACTTGGCGTTGTTT 5'	2.5	>cme-MIR396e	1	22727.273	83	0
TTCCACGGCTTTCTTGAACTG	cme-MIR396e	Cucsat.PASA.G19111.T4	0	553	0.0	15	3.0	0.11719594	5' TTCCAC-GGCTTTCTTGAACTG 3'_x000D__x000D_ |||||| ||||||||||||| | _x000D__x000D_ 3' TCTAAGGTGTCCGAAAGAACTTGCCAACGCCG 5'	2.0	>cme-MIR396e	1	22727.273	248	0
TTCCACGGCTTTCTTGAACTG	cme-MIR396e	Cucsat.PASA.G19111.T3	0	710	0.0	15	3.0	0.11719594	5' TTCCAC-GGCTTTCTTGAACTG 3'_x000D__x000D_ |||||| ||||||||||||| | _x000D__x000D_ 3' TCTAAGGTGTCCGAAAGAACTTGCCAACGCCG 5'	2.0	>cme-MIR396e	1	22727.273	31	0
TTCCACGGCTTTCTTGAACTG	cme-MIR396e	Cucsat.PASA.G19111.T1	0	1036	0.0	15	3.0	0.11719594	5' TTCCAC-GGCTTTCTTGAACTG 3'_x000D__x000D_ |||||| ||||||||||||| | _x000D__x000D_ 3' TCTAAGGTGTCCGAAAGAACTTGCCAACGCCG 5'	2.0	>cme-MIR396e	1	22727.273	19	0
TTCCACGGCTTTCTTGAACTG	cme-MIR396e	Cucsat.PASA.G19111.T2	0	1633	0.0	15	3.0	0.11719594	5' TTCCAC-GGCTTTCTTGAACTG 3'_x000D__x000D_ |||||| ||||||||||||| | _x000D__x000D_ 3' TCTAAGGTGTCCGAAAGAACTTGCCAACGCCG 5'	2.0	>cme-MIR396e	1	22727.273	143	0
TTCCACGGCTTTCTTGAACTG	cme-MIR396e	Cucsat.PASA.G19111.T5	0	1036	0.0	15	3.0	0.11719594	5' TTCCAC-GGCTTTCTTGAACTG 3'_x000D__x000D_ |||||| ||||||||||||| | _x000D__x000D_ 3' TCTAAGGTGTCCGAAAGAACTTGCCAACGCCG 5'	2.0	>cme-MIR396e	1	22727.273	183	0
TTCCACGGCTTTCTTGAACTG	cme-MIR396e	Cucsat.PASA.G353.T17	0	152	0.0	15	0.88235295	0.034469396	5' TTCCAC-GGCTTTCTTGAACTG 3'_x000D__x000D_ |||||| ||||||||||||| _x000D__x000D_ 3' TCGAAGGTGTCCGAAAGAACTTGCGACAGCCG 5'	3.0	>cme-MIR396e	1	22727.273	85	0
TTCCACGGCTTTCTTGAACTG	cme-MIR396e	Cucsat.PASA.G353.T18	0	242	0.0	15	0.88235295	0.034469396	5' TTCCAC-GGCTTTCTTGAACTG 3'_x000D__x000D_ |||||| ||||||||||||| _x000D__x000D_ 3' TCGAAGGTGTCCGAAAGAACTTGCGACAGCCG 5'	3.0	>cme-MIR396e	1	22727.273	213	0
TTCCACGGCTTTCTTGAACTG	cme-MIR396e	Cucsat.PASA.G1795.T7	0	350	0.0	42	6.0	0.23439188	5' TTCCAC-GGCTTTCTTGAACTG 3'_x000D__x000D_ |||||| ||||||||||||| o _x000D__x000D_ 3' CGGAAGGTGTCCGAAAGAACTTGCTACCGCCG 5'	2.5	>cme-MIR396e	1	22727.273	254	0
TTCCACGGCTTTCTTGAACTG	cme-MIR396e	Cucsat.PASA.G12327.T3	0	1053	0.0	41	8.2	0.32033557	5' TTCCAC-GGCTTTCTTGAACTG 3'_x000D__x000D_ |||||| ||||||||||||| o _x000D__x000D_ 3' CTAAAGGTGTCCGAAAGAACTTGCTAAAGACG 5'	2.5	>cme-MIR396e	1	22727.273	123	0
TTCCACGGCTTTCTTGAACTG	cme-MIR396e	Cucsat.PASA.G353.T13	0	799	0.01	15	0.88235295	0.034469396	5' TTCCAC-GGCTTTCTTGAACTG 3'_x000D__x000D_ |||||| ||||||||||||| _x000D__x000D_ 3' TCGAAGGTGTCCGAAAGAACTTGCGACAGCCG 5'	3.0	>cme-MIR396e	1	22727.273	179	0
TTCCACGGCTTTCTTGAACTG	cme-MIR396e	Cucsat.PASA.G353.T14	0	799	0.0	15	0.88235295	0.034469396	5' TTCCAC-GGCTTTCTTGAACTG 3'_x000D__x000D_ |||||| ||||||||||||| _x000D__x000D_ 3' TCGAAGGTGTCCGAAAGAACTTGCGACAGCCG 5'	3.0	>cme-MIR396e	1	22727.273	215	0
TTCCACGGCTTTCTTGAACTG	cme-MIR396e	Cucsat.PASA.G6864.T12	0	680	0.0	261	21.75	0.8496706	5' TTCCAC-GGCTTTCTTGAACTG 3'_x000D__x000D_ |||||| ||||||||||||| o _x000D__x000D_ 3' CGGAAGGTGTCCGAAAGAACTTGCTACTGCCG 5'	2.5	>cme-MIR396e	1	22727.273	167	0
TTCCACGGCTTTCTTGAACTG	cme-MIR396e	Cucsat.PASA.G6864.T10	0	716	0.0	261	21.75	0.8496706	5' TTCCAC-GGCTTTCTTGAACTG 3'_x000D__x000D_ |||||| ||||||||||||| o _x000D__x000D_ 3' CGGAAGGTGTCCGAAAGAACTTGCTACTGCCG 5'	2.5	>cme-MIR396e	1	22727.273	186	0
TTCCACGGCTTTCTTGAACTG	cme-MIR396e	Cucsat.PASA.G6864.T11	0	722	0.0	261	21.75	0.8496706	5' TTCCAC-GGCTTTCTTGAACTG 3'_x000D__x000D_ |||||| ||||||||||||| o _x000D__x000D_ 3' CGGAAGGTGTCCGAAAGAACTTGCTACTGCCG 5'	2.5	>cme-MIR396e	1	22727.273	193	0
TTCCACGGCTTTCTTGAACTG	cme-MIR396e	Cucsat.PASA.G6864.T8	0	736	0.0	261	21.75	0.8496706	5' TTCCAC-GGCTTTCTTGAACTG 3'_x000D__x000D_ |||||| ||||||||||||| o _x000D__x000D_ 3' CGGAAGGTGTCCGAAAGAACTTGCTACTGCCG 5'	2.5	>cme-MIR396e	1	22727.273	207	0
TTCCACGGCTTTCTTGAACTG	cme-MIR396e	Cucsat.PASA.G353.T8	0	765	0.01	15	0.88235295	0.034469396	5' TTCCAC-GGCTTTCTTGAACTG 3'_x000D__x000D_ |||||| ||||||||||||| _x000D__x000D_ 3' TCGAAGGTGTCCGAAAGAACTTGCGACAGCCG 5'	3.0	>cme-MIR396e	1	22727.273	88	0
TTCCACGGCTTTCTTGAACTG	cme-MIR396e	Cucsat.PASA.G353.T11	0	769	0.01	15	0.88235295	0.034469396	5' TTCCAC-GGCTTTCTTGAACTG 3'_x000D__x000D_ |||||| ||||||||||||| _x000D__x000D_ 3' TCGAAGGTGTCCGAAAGAACTTGCGACAGCCG 5'	3.0	>cme-MIR396e	1	22727.273	165	0
TTCCACGGCTTTCTTGAACTG	cme-MIR396e	Cucsat.PASA.G353.T7	0	775	0.0	15	0.88235295	0.034469396	5' TTCCAC-GGCTTTCTTGAACTG 3'_x000D__x000D_ |||||| ||||||||||||| _x000D__x000D_ 3' TCGAAGGTGTCCGAAAGAACTTGCGACAGCCG 5'	3.0	>cme-MIR396e	1	22727.273	211	0
TTCCACGGCTTTCTTGAACTG	cme-MIR396e	Cucsat.PASA.G353.T9	0	786	0.0	15	0.88235295	0.034469396	5' TTCCAC-GGCTTTCTTGAACTG 3'_x000D__x000D_ |||||| ||||||||||||| _x000D__x000D_ 3' TCGAAGGTGTCCGAAAGAACTTGCGACAGCCG 5'	3.0	>cme-MIR396e	1	22727.273	78	0
TTCCACGGCTTTCTTGAACTG	cme-MIR396e	Cucsat.PASA.G353.T10	0	793	0.01	15	0.88235295	0.034469396	5' TTCCAC-GGCTTTCTTGAACTG 3'_x000D__x000D_ |||||| ||||||||||||| _x000D__x000D_ 3' TCGAAGGTGTCCGAAAGAACTTGCGACAGCCG 5'	3.0	>cme-MIR396e	1	22727.273	194	0
TTCCACGGCTTTCTTGAACTG	cme-MIR396e	Cucsat.PASA.G353.T2	0	799	0.0	15	0.88235295	0.034469396	5' TTCCAC-GGCTTTCTTGAACTG 3'_x000D__x000D_ |||||| ||||||||||||| _x000D__x000D_ 3' TCGAAGGTGTCCGAAAGAACTTGCGACAGCCG 5'	3.0	>cme-MIR396e	1	22727.273	71	0
TTCCACGGCTTTCTTGAACTG	cme-MIR396e	Cucsat.PASA.G353.T15	0	775	0.0	15	0.88235295	0.034469396	5' TTCCAC-GGCTTTCTTGAACTG 3'_x000D__x000D_ |||||| ||||||||||||| _x000D__x000D_ 3' TCGAAGGTGTCCGAAAGAACTTGCGACAGCCG 5'	3.0	>cme-MIR396e	1	22727.273	258	0
TTCCACGGCTTTCTTGAACTG	cme-MIR396e	Cucsat.PASA.G353.T12	0	799	0.0	15	0.88235295	0.034469396	5' TTCCAC-GGCTTTCTTGAACTG 3'_x000D__x000D_ |||||| ||||||||||||| _x000D__x000D_ 3' TCGAAGGTGTCCGAAAGAACTTGCGACAGCCG 5'	3.0	>cme-MIR396e	1	22727.273	154	0
TTCCACGGCTTTCTTGAACTG	cme-MIR396e	Cucsat.PASA.G12327.T1	0	1111	0.0	41	8.2	0.32033557	5' TTCCAC-GGCTTTCTTGAACTG 3'_x000D__x000D_ |||||| ||||||||||||| o _x000D__x000D_ 3' CTAAAGGTGTCCGAAAGAACTTGCTAAAGACG 5'	2.5	>cme-MIR396e	1	22727.273	182	0
TTCCACGGCTTTCTTGAACTG	cme-MIR396e	Cucsat.PASA.G12327.T5	0	1053	0.0	41	8.2	0.32033557	5' TTCCAC-GGCTTTCTTGAACTG 3'_x000D__x000D_ |||||| ||||||||||||| o _x000D__x000D_ 3' CTAAAGGTGTCCGAAAGAACTTGCTAAAGACG 5'	2.5	>cme-MIR396e	1	22727.273	208	0
TTCCACGGCTTTCTTGAACTG	cme-MIR396e	Cucsat.PASA.G1795.T6	0	1043	0.0	42	6.0	0.23439188	5' TTCCAC-GGCTTTCTTGAACTG 3'_x000D__x000D_ |||||| ||||||||||||| o _x000D__x000D_ 3' CGGAAGGTGTCCGAAAGAACTTGCTACCGCCG 5'	2.5	>cme-MIR396e	1	22727.273	170	0
TTCCACGGCTTTCTTGAACTG	cme-MIR396e	Cucsat.PASA.G6864.T4	0	1283	0.01	261	21.75	0.8496706	5' TTCCAC-GGCTTTCTTGAACTG 3'_x000D__x000D_ |||||| ||||||||||||| o _x000D__x000D_ 3' CGGAAGGTGTCCGAAAGAACTTGCTACTGCCG 5'	2.5	>cme-MIR396e	1	22727.273	121	0
TTCCACGGCTTTCTTGAACTG	cme-MIR396e	Cucsat.PASA.G12327.T2	0	1053	0.0	41	8.2	0.32033557	5' TTCCAC-GGCTTTCTTGAACTG 3'_x000D__x000D_ |||||| ||||||||||||| o _x000D__x000D_ 3' CTAAAGGTGTCCGAAAGAACTTGCTAAAGACG 5'	2.5	>cme-MIR396e	1	22727.273	222	0
TTCCACGGCTTTCTTGAACTG	cme-MIR396e	Cucsat.PASA.G12327.T4	0	1053	0.0	41	8.2	0.32033557	5' TTCCAC-GGCTTTCTTGAACTG 3'_x000D__x000D_ |||||| ||||||||||||| o _x000D__x000D_ 3' CTAAAGGTGTCCGAAAGAACTTGCTAAAGACG 5'	2.5	>cme-MIR396e	1	22727.273	14	0
TTCCACGGCTTTCTTGAACTG	cme-MIR396e	Cucsat.PASA.G6864.T1	0	1348	0.0	261	21.75	0.8496706	5' TTCCAC-GGCTTTCTTGAACTG 3'_x000D__x000D_ |||||| ||||||||||||| o _x000D__x000D_ 3' CGGAAGGTGTCCGAAAGAACTTGCTACTGCCG 5'	2.5	>cme-MIR396e	1	22727.273	136	0
TTCCACGGCTTTCTTGAACTG	cme-MIR396e	Cucsat.PASA.G6864.T5	0	1414	0.0	261	21.75	0.8496706	5' TTCCAC-GGCTTTCTTGAACTG 3'_x000D__x000D_ |||||| ||||||||||||| o _x000D__x000D_ 3' CGGAAGGTGTCCGAAAGAACTTGCTACTGCCG 5'	2.5	>cme-MIR396e	1	22727.273	216	0
TTCCACGGCTTTCTTGAACTG	cme-MIR396e	Cucsat.PASA.G6864.T6	0	1420	0.0	261	21.75	0.8496706	5' TTCCAC-GGCTTTCTTGAACTG 3'_x000D__x000D_ |||||| ||||||||||||| o _x000D__x000D_ 3' CGGAAGGTGTCCGAAAGAACTTGCTACTGCCG 5'	2.5	>cme-MIR396e	1	22727.273	206	0
TTCCACGGCTTTCTTGAACTG	cme-MIR396e	Cucsat.PASA.G6864.T2	0	1507	0.0	261	21.75	0.8496706	5' TTCCAC-GGCTTTCTTGAACTG 3'_x000D__x000D_ |||||| ||||||||||||| o _x000D__x000D_ 3' CGGAAGGTGTCCGAAAGAACTTGCTACTGCCG 5'	2.5	>cme-MIR396e	1	22727.273	184	0
TTCCACGGCTTTCTTGAACTG	cme-MIR396e	Cucsat.PASA.G353.T4	0	1968	0.01	15	0.88235295	0.034469396	5' TTCCAC-GGCTTTCTTGAACTG 3'_x000D__x000D_ |||||| ||||||||||||| _x000D__x000D_ 3' TCGAAGGTGTCCGAAAGAACTTGCGACAGCCG 5'	3.0	>cme-MIR396e	1	22727.273	109	0
TTCCACGGCTTTCTTGAACTG	cme-MIR396e	Cucsat.PASA.G6864.T9	0	1672	0.0	261	21.75	0.8496706	5' TTCCAC-GGCTTTCTTGAACTG 3'_x000D__x000D_ |||||| ||||||||||||| o _x000D__x000D_ 3' CGGAAGGTGTCCGAAAGAACTTGCTACTGCCG 5'	2.5	>cme-MIR396e	1	22727.273	86	0
TTCCACGGCTTTCTTGAACTG	cme-MIR396e	Cucsat.PASA.G353.T6	0	1968	0.0	15	0.88235295	0.034469396	5' TTCCAC-GGCTTTCTTGAACTG 3'_x000D__x000D_ |||||| ||||||||||||| _x000D__x000D_ 3' TCGAAGGTGTCCGAAAGAACTTGCGACAGCCG 5'	3.0	>cme-MIR396e	1	22727.273	128	0
TTCCACGGCTTTCTTGAACTG	cme-MIR396e	Cucsat.PASA.G1795.T3	0	1971	0.0	42	6.0	0.23439188	5' TTCCAC-GGCTTTCTTGAACTG 3'_x000D__x000D_ |||||| ||||||||||||| o _x000D__x000D_ 3' CGGAAGGTGTCCGAAAGAACTTGCTACCGCCG 5'	2.5	>cme-MIR396e	1	22727.273	228	0
TTCCACGGCTTTCTTGAACTG	cme-MIR396e	Cucsat.PASA.G353.T3	0	1833	0.0	15	0.88235295	0.034469396	5' TTCCAC-GGCTTTCTTGAACTG 3'_x000D__x000D_ |||||| ||||||||||||| _x000D__x000D_ 3' TCGAAGGTGTCCGAAAGAACTTGCGACAGCCG 5'	3.0	>cme-MIR396e	1	22727.273	142	0
TTCCACGGCTTTCTTGAACTG	cme-MIR396e	Cucsat.PASA.G1795.T1	0	1971	0.0	42	6.0	0.23439188	5' TTCCAC-GGCTTTCTTGAACTG 3'_x000D__x000D_ |||||| ||||||||||||| o _x000D__x000D_ 3' CGGAAGGTGTCCGAAAGAACTTGCTACCGCCG 5'	2.5	>cme-MIR396e	1	22727.273	140	0
TTCCACGGCTTTCTTGAACTG	cme-MIR396e	Cucsat.PASA.G353.T1	0	1968	0.0	15	0.88235295	0.034469396	5' TTCCAC-GGCTTTCTTGAACTG 3'_x000D__x000D_ |||||| ||||||||||||| _x000D__x000D_ 3' TCGAAGGTGTCCGAAAGAACTTGCGACAGCCG 5'	3.0	>cme-MIR396e	1	22727.273	82	0
TTCCACGGCTTTCTTGAACTG	cme-MIR396e	Cucsat.PASA.G6864.T7	0	2028	0.0	261	21.75	0.8496706	5' TTCCAC-GGCTTTCTTGAACTG 3'_x000D__x000D_ |||||| ||||||||||||| o _x000D__x000D_ 3' CGGAAGGTGTCCGAAAGAACTTGCTACTGCCG 5'	2.5	>cme-MIR396e	1	22727.273	45	0
TTCCACGGCTTTCTTGAACTG	cme-MIR396e	Cucsat.PASA.G353.T5	0	1968	0.0	15	0.88235295	0.034469396	5' TTCCAC-GGCTTTCTTGAACTG 3'_x000D__x000D_ |||||| ||||||||||||| _x000D__x000D_ 3' TCGAAGGTGTCCGAAAGAACTTGCGACAGCCG 5'	3.0	>cme-MIR396e	1	22727.273	107	0
TTCCACGGCTTTCTTGAACTG	cme-MIR396e	Cucsat.PASA.G6864.T3	0	1693	0.0	261	21.75	0.8496706	5' TTCCAC-GGCTTTCTTGAACTG 3'_x000D__x000D_ |||||| ||||||||||||| o _x000D__x000D_ 3' CGGAAGGTGTCCGAAAGAACTTGCTACTGCCG 5'	2.5	>cme-MIR396e	1	22727.273	27	0
TTCCACGGCTTTCTTGAACTG	cme-MIR396e	Cucsat.PASA.G1795.T4	0	2424	0.0	42	6.0	0.23439188	5' TTCCAC-GGCTTTCTTGAACTG 3'_x000D__x000D_ |||||| ||||||||||||| o _x000D__x000D_ 3' CGGAAGGTGTCCGAAAGAACTTGCTACCGCCG 5'	2.5	>cme-MIR396e	1	22727.273	196	0
TTCCACGGCTTTCTTGAACTG	cme-MIR396e	Cucsat.PASA.G1795.T2	0	2029	0.0	42	6.0	0.23439188	5' TTCCAC-GGCTTTCTTGAACTG 3'_x000D__x000D_ |||||| ||||||||||||| o _x000D__x000D_ 3' CGGAAGGTGTCCGAAAGAACTTGCTACCGCCG 5'	2.5	>cme-MIR396e	1	22727.273	66	0
TTCCACGGCTTTCTTGAACTG	cme-MIR396e	Cucsat.PASA.G1795.T5	0	2424	0.0	42	6.0	0.23439188	5' TTCCAC-GGCTTTCTTGAACTG 3'_x000D__x000D_ |||||| ||||||||||||| o _x000D__x000D_ 3' CGGAAGGTGTCCGAAAGAACTTGCTACCGCCG 5'	2.5	>cme-MIR396e	1	22727.273	163	0
TGACAGAAGAGAGGGAGCAC	cst-novel-miR113.2	Cucsat.PASA.G14273.T5	2	781	0.0	3	0.6	0.02343919	5' TGACAGAAGAGAGGGAGCAC 3'_x000D__x000D_ |||||||||||||o|||||| _x000D__x000D_ 3' CACTACTGTCTTCTCTCTCTCGTGTTAGACTA 5'	0.5	>cst-novel-miR113.2	1	22727.273	164	0
TGACAGAAGAGAGGGAGCAC	cst-novel-miR113.2	Cucsat.PASA.G13161.T5	0	749	0.0	20	4.0	0.15626125	5' TGACAGAAGAGAGGGAGCAC 3'_x000D__x000D_ |||||||||||||o|||||| _x000D__x000D_ 3' GTAAACTGTCTTCTCTCTCTCGTGTTCTACTC 5'	0.5	>cst-novel-miR113.2	1	22727.273	26	0
TGACAGAAGAGAGGGAGCAC	cst-novel-miR113.2	Cucsat.PASA.G14562.T9	0	614	0.0	119	9.153846	0.35759786	5' TGACAGAAGAGAGGGAGCAC 3'_x000D__x000D_ |||||||||||||o|||||| _x000D__x000D_ 3' CTCTACTGTCTTCTCTCTCTCGTGTTGGCCTT 5'	0.5	>cst-novel-miR113.2	1	22727.273	127	0
TGACAGAAGAGAGGGAGCAC	cst-novel-miR113.2	Cucsat.PASA.G1000.T2	0	917	0.0	5685	2842.5	111.04315	5' TGACAGAAGAGAGGGAGCAC 3'_x000D__x000D_ |||||||||||||o|||||| _x000D__x000D_ 3' AGCTACTGTCTTCTCTCTCTCGTGCAGGGCAG 5'	0.5	>cst-novel-miR113.2	1	22727.273	102	0
TGACAGAAGAGAGGGAGCAC	cst-novel-miR113.2	Cucsat.PASA.G14562.T10	0	642	0.0	119	9.153846	0.35759786	5' TGACAGAAGAGAGGGAGCAC 3'_x000D__x000D_ |||||||||||||o|||||| _x000D__x000D_ 3' CTCTACTGTCTTCTCTCTCTCGTGTTGGCCTT 5'	0.5	>cst-novel-miR113.2	1	22727.273	240	0
TGACAGAAGAGAGGGAGCAC	cst-novel-miR113.2	Cucsat.PASA.G14562.T8	0	735	0.0	119	9.153846	0.35759786	5' TGACAGAAGAGAGGGAGCAC 3'_x000D__x000D_ |||||||||||||o|||||| _x000D__x000D_ 3' CTCTACTGTCTTCTCTCTCTCGTGTTGGCCTT 5'	0.5	>cst-novel-miR113.2	1	22727.273	36	0
TGACAGAAGAGAGGGAGCAC	cst-novel-miR113.2	Cucsat.PASA.G14273.T3	2	1379	0.0	3	0.6	0.02343919	5' TGACAGAAGAGAGGGAGCAC 3'_x000D__x000D_ |||||||||||||o|||||| _x000D__x000D_ 3' CACTACTGTCTTCTCTCTCTCGTGTTAGACTA 5'	0.5	>cst-novel-miR113.2	1	22727.273	166	0
TGACAGAAGAGAGGGAGCAC	cst-novel-miR113.2	Cucsat.PASA.G14273.T2	2	1222	0.0	3	0.6	0.02343919	5' TGACAGAAGAGAGGGAGCAC 3'_x000D__x000D_ |||||||||||||o|||||| _x000D__x000D_ 3' CACTACTGTCTTCTCTCTCTCGTGTTAGACTA 5'	0.5	>cst-novel-miR113.2	1	22727.273	122	0
TGACAGAAGAGAGGGAGCAC	cst-novel-miR113.2	Cucsat.PASA.G14273.T4	2	1330	0.0	3	0.6	0.02343919	5' TGACAGAAGAGAGGGAGCAC 3'_x000D__x000D_ |||||||||||||o|||||| _x000D__x000D_ 3' CACTACTGTCTTCTCTCTCTCGTGTTAGACTA 5'	0.5	>cst-novel-miR113.2	1	22727.273	204	0
TGACAGAAGAGAGGGAGCAC	cst-novel-miR113.2	Cucsat.PASA.G6391.T7	2	1520	0.0	45	6.428571	0.25113413	5' TGACAGAAGAGAGGGAGCAC 3'_x000D__x000D_ |||||||||||||o|||||| _x000D__x000D_ 3' CACAACTGTCTTCTCTCTCTCGTGTCAGTCTC 5'	0.5	>cst-novel-miR113.2	1	22727.273	80	0
TGACAGAAGAGAGGGAGCAC	cst-novel-miR113.2	Cucsat.PASA.G13161.T3	0	1415	0.0	20	4.0	0.15626125	5' TGACAGAAGAGAGGGAGCAC 3'_x000D__x000D_ |||||||||||||o|||||| _x000D__x000D_ 3' GTAAACTGTCTTCTCTCTCTCGTGTTCTACTC 5'	0.5	>cst-novel-miR113.2	1	22727.273	35	0
TGACAGAAGAGAGGGAGCAC	cst-novel-miR113.2	Cucsat.PASA.G14562.T5	0	1316	0.0	119	9.153846	0.35759786	5' TGACAGAAGAGAGGGAGCAC 3'_x000D__x000D_ |||||||||||||o|||||| _x000D__x000D_ 3' CTCTACTGTCTTCTCTCTCTCGTGTTGGCCTT 5'	0.5	>cst-novel-miR113.2	1	22727.273	76	0
TGACAGAAGAGAGGGAGCAC	cst-novel-miR113.2	Cucsat.PASA.G13161.T1	0	1469	0.0	20	4.0	0.15626125	5' TGACAGAAGAGAGGGAGCAC 3'_x000D__x000D_ |||||||||||||o|||||| _x000D__x000D_ 3' GTAAACTGTCTTCTCTCTCTCGTGTTCTACTC 5'	0.5	>cst-novel-miR113.2	1	22727.273	15	0
TGACAGAAGAGAGGGAGCAC	cst-novel-miR113.2	Cucsat.PASA.G6391.T5	0	1645	0.0	45	6.428571	0.25113413	5' TGACAGAAGAGAGGGAGCAC 3'_x000D__x000D_ |||||||||||||o|||||| _x000D__x000D_ 3' CACAACTGTCTTCTCTCTCTCGTGTCAGTCTC 5'	0.5	>cst-novel-miR113.2	1	22727.273	60	0
TGACAGAAGAGAGGGAGCAC	cst-novel-miR113.2	Cucsat.PASA.G6391.T3	0	1660	0.0	45	6.428571	0.25113413	5' TGACAGAAGAGAGGGAGCAC 3'_x000D__x000D_ |||||||||||||o|||||| _x000D__x000D_ 3' CACAACTGTCTTCTCTCTCTCGTGTCAGTCTC 5'	0.5	>cst-novel-miR113.2	1	22727.273	1	0
TGACAGAAGAGAGGGAGCAC	cst-novel-miR113.2	Cucsat.PASA.G6391.T1	0	1690	0.0	45	6.428571	0.25113413	5' TGACAGAAGAGAGGGAGCAC 3'_x000D__x000D_ |||||||||||||o|||||| _x000D__x000D_ 3' CACAACTGTCTTCTCTCTCTCGTGTCAGTCTC 5'	0.5	>cst-novel-miR113.2	1	22727.273	30	0
TGACAGAAGAGAGGGAGCAC	cst-novel-miR113.2	Cucsat.PASA.G6391.T6	0	1863	0.0	45	6.428571	0.25113413	5' TGACAGAAGAGAGGGAGCAC 3'_x000D__x000D_ |||||||||||||o|||||| _x000D__x000D_ 3' CACAACTGTCTTCTCTCTCTCGTGTCAGTCTC 5'	0.5	>cst-novel-miR113.2	1	22727.273	44	0
TGACAGAAGAGAGGGAGCAC	cst-novel-miR113.2	Cucsat.PASA.G14562.T4	0	1648	0.0	119	9.153846	0.35759786	5' TGACAGAAGAGAGGGAGCAC 3'_x000D__x000D_ |||||||||||||o|||||| _x000D__x000D_ 3' CTCTACTGTCTTCTCTCTCTCGTGTTGGCCTT 5'	0.5	>cst-novel-miR113.2	1	22727.273	84	0
TGACAGAAGAGAGGGAGCAC	cst-novel-miR113.2	Cucsat.PASA.G14273.T1	2	1721	0.0	3	0.6	0.02343919	5' TGACAGAAGAGAGGGAGCAC 3'_x000D__x000D_ |||||||||||||o|||||| _x000D__x000D_ 3' CACTACTGTCTTCTCTCTCTCGTGTTAGACTA 5'	0.5	>cst-novel-miR113.2	1	22727.273	191	0
TGACAGAAGAGAGGGAGCAC	cst-novel-miR113.2	Cucsat.PASA.G14562.T3	0	1746	0.0	119	9.153846	0.35759786	5' TGACAGAAGAGAGGGAGCAC 3'_x000D__x000D_ |||||||||||||o|||||| _x000D__x000D_ 3' CTCTACTGTCTTCTCTCTCTCGTGTTGGCCTT 5'	0.5	>cst-novel-miR113.2	1	22727.273	209	0
TGACAGAAGAGAGGGAGCAC	cst-novel-miR113.2	Cucsat.PASA.G13161.T4	0	2030	0.0	20	4.0	0.15626125	5' TGACAGAAGAGAGGGAGCAC 3'_x000D__x000D_ |||||||||||||o|||||| _x000D__x000D_ 3' GTAAACTGTCTTCTCTCTCTCGTGTTCTACTC 5'	0.5	>cst-novel-miR113.2	1	22727.273	247	0
TGACAGAAGAGAGGGAGCAC	cst-novel-miR113.2	Cucsat.PASA.G14138.T10	0	1996	0.0	37	3.3636363	0.13140151	5' TGACAGAAGAGAGGGAGCAC 3'_x000D__x000D_ |||||||||||||o|||||| _x000D__x000D_ 3' CTCTACTGTCTTCTCTCTCTCGTGTTGGTCTC 5'	0.5	>cst-novel-miR113.2	1	22727.273	188	0
TGACAGAAGAGAGGGAGCAC	cst-novel-miR113.2	Cucsat.PASA.G14562.T1	0	1936	0.0	119	9.153846	0.35759786	5' TGACAGAAGAGAGGGAGCAC 3'_x000D__x000D_ |||||||||||||o|||||| _x000D__x000D_ 3' CTCTACTGTCTTCTCTCTCTCGTGTTGGCCTT 5'	0.5	>cst-novel-miR113.2	1	22727.273	241	0
TGACAGAAGAGAGGGAGCAC	cst-novel-miR113.2	Cucsat.PASA.G1000.T1	0	2196	0.0	5685	2842.5	111.04315	5' TGACAGAAGAGAGGGAGCAC 3'_x000D__x000D_ |||||||||||||o|||||| _x000D__x000D_ 3' AGCTACTGTCTTCTCTCTCTCGTGCAGGGCAG 5'	0.5	>cst-novel-miR113.2	1	22727.273	56	0
TGACAGAAGAGAGGGAGCAC	cst-novel-miR113.2	Cucsat.PASA.G14138.T14	0	619	0.0	37	3.3636363	0.13140151	5' TGACAGAAGAGAGGGAGCAC 3'_x000D__x000D_ |||||||||||||o|||||| _x000D__x000D_ 3' CTCTACTGTCTTCTCTCTCTCGTGTTGGTCTC 5'	0.5	>cst-novel-miR113.2	1	22727.273	153	0
TGACAGAAGAGAGGGAGCAC	cst-novel-miR113.2	Cucsat.PASA.G14138.T6	0	1996	0.0	37	3.3636363	0.13140151	5' TGACAGAAGAGAGGGAGCAC 3'_x000D__x000D_ |||||||||||||o|||||| _x000D__x000D_ 3' CTCTACTGTCTTCTCTCTCTCGTGTTGGTCTC 5'	0.5	>cst-novel-miR113.2	1	22727.273	37	0
TGACAGAAGAGAGGGAGCAC	cst-novel-miR113.2	Cucsat.PASA.G14138.T2	2	1996	0.0	37	3.3636363	0.13140151	5' TGACAGAAGAGAGGGAGCAC 3'_x000D__x000D_ |||||||||||||o|||||| _x000D__x000D_ 3' CTCTACTGTCTTCTCTCTCTCGTGTTGGTCTC 5'	0.5	>cst-novel-miR113.2	1	22727.273	132	0
TGACAGAAGAGAGGGAGCAC	cst-novel-miR113.2	Cucsat.PASA.G14138.T8	0	1996	0.0	37	3.3636363	0.13140151	5' TGACAGAAGAGAGGGAGCAC 3'_x000D__x000D_ |||||||||||||o|||||| _x000D__x000D_ 3' CTCTACTGTCTTCTCTCTCTCGTGTTGGTCTC 5'	0.5	>cst-novel-miR113.2	1	22727.273	149	0
TGACAGAAGAGAGGGAGCAC	cst-novel-miR113.2	Cucsat.PASA.G6391.T2	0	2427	0.0	45	6.428571	0.25113413	5' TGACAGAAGAGAGGGAGCAC 3'_x000D__x000D_ |||||||||||||o|||||| _x000D__x000D_ 3' CACAACTGTCTTCTCTCTCTCGTGTCAGTCTC 5'	0.5	>cst-novel-miR113.2	1	22727.273	3	0
TGACAGAAGAGAGGGAGCAC	cst-novel-miR113.2	Cucsat.PASA.G14138.T3	0	1996	0.0	37	3.3636363	0.13140151	5' TGACAGAAGAGAGGGAGCAC 3'_x000D__x000D_ |||||||||||||o|||||| _x000D__x000D_ 3' CTCTACTGTCTTCTCTCTCTCGTGTTGGTCTC 5'	0.5	>cst-novel-miR113.2	1	22727.273	39	0
TGACAGAAGAGAGGGAGCAC	cst-novel-miR113.2	Cucsat.PASA.G14562.T2	0	2287	0.0	119	9.153846	0.35759786	5' TGACAGAAGAGAGGGAGCAC 3'_x000D__x000D_ |||||||||||||o|||||| _x000D__x000D_ 3' CTCTACTGTCTTCTCTCTCTCGTGTTGGCCTT 5'	0.5	>cst-novel-miR113.2	1	22727.273	244	0
TGACAGAAGAGAGGGAGCAC	cst-novel-miR113.2	Cucsat.PASA.G6391.T4	0	2600	0.0	45	6.428571	0.25113413	5' TGACAGAAGAGAGGGAGCAC 3'_x000D__x000D_ |||||||||||||o|||||| _x000D__x000D_ 3' CACAACTGTCTTCTCTCTCTCGTGTCAGTCTC 5'	0.5	>cst-novel-miR113.2	1	22727.273	61	0
TGACAGAAGAGAGGGAGCAC	cst-novel-miR113.2	Cucsat.PASA.G14138.T7	0	1996	0.0	37	3.3636363	0.13140151	5' TGACAGAAGAGAGGGAGCAC 3'_x000D__x000D_ |||||||||||||o|||||| _x000D__x000D_ 3' CTCTACTGTCTTCTCTCTCTCGTGTTGGTCTC 5'	0.5	>cst-novel-miR113.2	1	22727.273	205	0
TGACAGAAGAGAGGGAGCAC	cst-novel-miR113.2	Cucsat.PASA.G14138.T4	0	1996	0.0	37	3.3636363	0.13140151	5' TGACAGAAGAGAGGGAGCAC 3'_x000D__x000D_ |||||||||||||o|||||| _x000D__x000D_ 3' CTCTACTGTCTTCTCTCTCTCGTGTTGGTCTC 5'	0.5	>cst-novel-miR113.2	1	22727.273	198	0
TGACAGAAGAGAGGGAGCAC	cst-novel-miR113.2	Cucsat.PASA.G14562.T6	0	2637	0.0	119	9.153846	0.35759786	5' TGACAGAAGAGAGGGAGCAC 3'_x000D__x000D_ |||||||||||||o|||||| _x000D__x000D_ 3' CTCTACTGTCTTCTCTCTCTCGTGTTGGCCTT 5'	0.5	>cst-novel-miR113.2	1	22727.273	155	0
TGACAGAAGAGAGGGAGCAC	cst-novel-miR113.2	Cucsat.PASA.G14138.T5	0	1996	0.0	37	3.3636363	0.13140151	5' TGACAGAAGAGAGGGAGCAC 3'_x000D__x000D_ |||||||||||||o|||||| _x000D__x000D_ 3' CTCTACTGTCTTCTCTCTCTCGTGTTGGTCTC 5'	0.5	>cst-novel-miR113.2	1	22727.273	134	0
TGACAGAAGAGAGGGAGCAC	cst-novel-miR113.2	Cucsat.PASA.G14138.T9	0	1996	0.0	37	3.3636363	0.13140151	5' TGACAGAAGAGAGGGAGCAC 3'_x000D__x000D_ |||||||||||||o|||||| _x000D__x000D_ 3' CTCTACTGTCTTCTCTCTCTCGTGTTGGTCTC 5'	0.5	>cst-novel-miR113.2	1	22727.273	62	0
TGACAGAAGAGAGGGAGCAC	cst-novel-miR113.2	Cucsat.PASA.G14562.T7	0	3101	0.0	119	9.153846	0.35759786	5' TGACAGAAGAGAGGGAGCAC 3'_x000D__x000D_ |||||||||||||o|||||| _x000D__x000D_ 3' CTCTACTGTCTTCTCTCTCTCGTGTTGGCCTT 5'	0.5	>cst-novel-miR113.2	1	22727.273	145	0
TGACAGAAGAGAGGGAGCAC	cst-novel-miR113.2	Cucsat.PASA.G14138.T1	0	2170	0.0	37	3.3636363	0.13140151	5' TGACAGAAGAGAGGGAGCAC 3'_x000D__x000D_ |||||||||||||o|||||| _x000D__x000D_ 3' CTCTACTGTCTTCTCTCTCTCGTGTTGGTCTC 5'	0.5	>cst-novel-miR113.2	1	22727.273	118	0
TGACAGAAGAGAGGGAGCAC	cst-novel-miR113.2	Cucsat.PASA.G14562.T12	0	2287	0.0	119	9.153846	0.35759786	5' TGACAGAAGAGAGGGAGCAC 3'_x000D__x000D_ |||||||||||||o|||||| _x000D__x000D_ 3' CTCTACTGTCTTCTCTCTCTCGTGTTGGCCTT 5'	0.5	>cst-novel-miR113.2	1	22727.273	181	0
TGACAGAAGAGAGGGAGCAC	cst-novel-miR113.2	Cucsat.PASA.G13161.T2	0	4698	0.0	20	4.0	0.15626125	5' TGACAGAAGAGAGGGAGCAC 3'_x000D__x000D_ |||||||||||||o|||||| _x000D__x000D_ 3' GTAAACTGTCTTCTCTCTCTCGTGTTCTACTC 5'	0.5	>cst-novel-miR113.2	1	22727.273	20	0
TGACAGAAGAGAGGGAGCAC	cst-novel-miR113.2	Cucsat.PASA.G14562.T11	0	3103	0.0	119	9.153846	0.35759786	5' TGACAGAAGAGAGGGAGCAC 3'_x000D__x000D_ |||||||||||||o|||||| _x000D__x000D_ 3' CTCTACTGTCTTCTCTCTCTCGTGTTGGCCTT 5'	0.5	>cst-novel-miR113.2	1	22727.273	48	0
TGACAGAAGAGAGGGAGCAC	cst-novel-miR113.2	Cucsat.PASA.G14562.T14	0	3214	0.0	119	9.153846	0.35759786	5' TGACAGAAGAGAGGGAGCAC 3'_x000D__x000D_ |||||||||||||o|||||| _x000D__x000D_ 3' CTCTACTGTCTTCTCTCTCTCGTGTTGGCCTT 5'	0.5	>cst-novel-miR113.2	1	22727.273	210	0
TGACAGAAGAGAGGGAGCAC	cst-novel-miR113.2	Cucsat.PASA.G14894.T2	2	670	0.0	2	0.6666667	0.026043544	5' TGACAGAAGAGAGGGAGCAC 3'_x000D__x000D_ |||||||||||||o||||| _x000D__x000D_ 3' CCTAACTGTCTTCTCTCTCTCGTTCGTTTAGA 5'	1.5	>cst-novel-miR113.2	1	22727.273	137	0
TGACAGAAGAGAGGGAGCAC	cst-novel-miR113.2	Cucsat.PASA.G14894.T3	2	675	0.01	2	0.6666667	0.026043544	5' TGACAGAAGAGAGGGAGCAC 3'_x000D__x000D_ |||||||||||||o||||| _x000D__x000D_ 3' CCTAACTGTCTTCTCTCTCTCGTTCGTTTAGA 5'	1.5	>cst-novel-miR113.2	1	22727.273	262	0
TGACAGAAGAGAGGGAGCAC	cst-novel-miR113.2	Cucsat.PASA.G14894.T1	2	852	0.0	2	0.6666667	0.026043544	5' TGACAGAAGAGAGGGAGCAC 3'_x000D__x000D_ |||||||||||||o||||| _x000D__x000D_ 3' CCTAACTGTCTTCTCTCTCTCGTTCGTTTAGA 5'	1.5	>cst-novel-miR113.2	1	22727.273	67	0
TGACAGAAGAGAGGGAGCAC	cst-novel-miR113.2	Cucsat.PASA.G8943.T3	2	751	0.01	6	2.0	0.078130625	5' TGACAGAAGAGAGGGAGCAC 3'_x000D__x000D_ |||||||||||||o||||| _x000D__x000D_ 3' GGTCACTGTCTTCTCTCTCTCGTTTCTATGTA 5'	1.5	>cst-novel-miR113.2	1	22727.273	58	0
TGACAGAAGAGAGGGAGCAC	cst-novel-miR113.2	Cucsat.PASA.G8943.T2	0	855	0.0	6	2.0	0.078130625	5' TGACAGAAGAGAGGGAGCAC 3'_x000D__x000D_ |||||||||||||o||||| _x000D__x000D_ 3' GGTCACTGTCTTCTCTCTCTCGTTTCTATGTA 5'	1.5	>cst-novel-miR113.2	1	22727.273	46	0
TGACAGAAGAGAGGGAGCAC	cst-novel-miR113.2	Cucsat.PASA.G8943.T1	2	1034	0.0	6	2.0	0.078130625	5' TGACAGAAGAGAGGGAGCAC 3'_x000D__x000D_ |||||||||||||o||||| _x000D__x000D_ 3' GGTCACTGTCTTCTCTCTCTCGTTTCTATGTA 5'	1.5	>cst-novel-miR113.2	1	22727.273	212	0
TGACAGAAGAGAGGGAGCAC	cst-novel-miR113.2	Cucsat.PASA.G15680.T5	0	1370	0.0	47	9.4	0.36721393	5' TGACAGAAGAGAGGGAGCAC 3'_x000D__x000D_ |||||||||| ||o|||||| _x000D__x000D_ 3' CACTACTGTCTTCTATCTCTCGTGTTGGGCTT 5'	1.5	>cst-novel-miR113.2	1	22727.273	65	0
TGACAGAAGAGAGGGAGCAC	cst-novel-miR113.2	Cucsat.PASA.G15680.T4	0	1459	0.0	47	9.4	0.36721393	5' TGACAGAAGAGAGGGAGCAC 3'_x000D__x000D_ |||||||||| ||o|||||| _x000D__x000D_ 3' CACTACTGTCTTCTATCTCTCGTGTTGGGCTT 5'	1.5	>cst-novel-miR113.2	1	22727.273	24	0
TGACAGAAGAGAGGGAGCAC	cst-novel-miR113.2	Cucsat.PASA.G15680.T2	0	1607	0.0	47	9.4	0.36721393	5' TGACAGAAGAGAGGGAGCAC 3'_x000D__x000D_ |||||||||| ||o|||||| _x000D__x000D_ 3' CACTACTGTCTTCTATCTCTCGTGTTGGGCTT 5'	1.5	>cst-novel-miR113.2	1	22727.273	195	0
TGACAGAAGAGAGGGAGCAC	cst-novel-miR113.2	Cucsat.PASA.G15680.T3	0	1652	0.0	47	9.4	0.36721393	5' TGACAGAAGAGAGGGAGCAC 3'_x000D__x000D_ |||||||||| ||o|||||| _x000D__x000D_ 3' CACTACTGTCTTCTATCTCTCGTGTTGGGCTT 5'	1.5	>cst-novel-miR113.2	1	22727.273	33	0
TGACAGAAGAGAGGGAGCAC	cst-novel-miR113.2	Cucsat.PASA.G15680.T1	0	2037	0.0	47	9.4	0.36721393	5' TGACAGAAGAGAGGGAGCAC 3'_x000D__x000D_ |||||||||| ||o|||||| _x000D__x000D_ 3' CACTACTGTCTTCTATCTCTCGTGTTGGGCTT 5'	1.5	>cst-novel-miR113.2	1	22727.273	203	0
GCTCTCTATCTCTCTGTCACC	cst-novel-miR444.3	Cucsat.PASA.G8252.T25	0	46	0.02	7	0.3043478	0.011889443	5' GCTCTCTATCTCTCTGTCACC 3'_x000D__x000D_ |||||| |||||||||| | _x000D__x000D_ 3' ATTTAGAGAGAGAGAGAGACAGAGAGAGAGAG 5'	4.0	>cst-novel-miR444.3	1	22727.273	100	0
GCTCTCTATCTCTCTGTCACC	cst-novel-miR444.3	Cucsat.PASA.G8252.T19	0	46	0.0	7	0.3043478	0.011889443	5' GCTCTCTATCTCTCTGTCACC 3'_x000D__x000D_ |||||| |||||||||| | _x000D__x000D_ 3' ATTTAGAGAGAGAGAGAGACAGAGAGAGAGAG 5'	4.0	>cst-novel-miR444.3	1	22727.273	49	0
GCTCTCTATCTCTCTGTCACC	cst-novel-miR444.3	Cucsat.PASA.G8252.T22	0	46	0.0	7	0.3043478	0.011889443	5' GCTCTCTATCTCTCTGTCACC 3'_x000D__x000D_ |||||| |||||||||| | _x000D__x000D_ 3' ATTTAGAGAGAGAGAGAGACAGAGAGAGAGAG 5'	4.0	>cst-novel-miR444.3	1	22727.273	144	0
GCTCTCTATCTCTCTGTCACC	cst-novel-miR444.3	Cucsat.PASA.G8252.T26	0	46	0.01	7	0.3043478	0.011889443	5' GCTCTCTATCTCTCTGTCACC 3'_x000D__x000D_ |||||| |||||||||| | _x000D__x000D_ 3' ATTTAGAGAGAGAGAGAGACAGAGAGAGAGAG 5'	4.0	>cst-novel-miR444.3	1	22727.273	238	0
AAGCTCAGGAGGGATAGCGCC	cme-MIR390d	Cucsat.PASA.G14342.T11	2	368	0.05	7	0.53846157	0.02103517	5' AAGCTCAGGAGGGATAGCGCC 3'_x000D__x000D_ ||| |||| |||||||| ||| _x000D__x000D_ 3' CTCCTTCTAGTCATCCCTATCTCGGCGGTACC 5'	3.0	>cme-MIR390d	1	22727.273	51	0
AAGCTCAGGAGGGATAGCGCC	cme-MIR390d	Cucsat.PASA.G14342.T1	2	403	0.03	7	0.53846157	0.02103517	5' AAGCTCAGGAGGGATAGCGCC 3'_x000D__x000D_ ||| |||| |||||||| ||| _x000D__x000D_ 3' CTCCTTCTAGTCATCCCTATCTCGGCGGTACC 5'	3.0	>cme-MIR390d	1	22727.273	220	0
AAGCTCAGGAGGGATAGCGCC	cme-MIR390d	Cucsat.PASA.G14342.T2	2	377	0.02	7	0.53846157	0.02103517	5' AAGCTCAGGAGGGATAGCGCC 3'_x000D__x000D_ ||| |||| |||||||| ||| _x000D__x000D_ 3' CTCCTTCTAGTCATCCCTATCTCGGCGGTACC 5'	3.0	>cme-MIR390d	1	22727.273	176	0
AAGCTCAGGAGGGATAGCGCC	cme-MIR390d	Cucsat.PASA.G14342.T5	2	362	0.05	7	0.53846157	0.02103517	5' AAGCTCAGGAGGGATAGCGCC 3'_x000D__x000D_ ||| |||| |||||||| ||| _x000D__x000D_ 3' CTCCTTCTAGTCATCCCTATCTCGGCGGTACC 5'	3.0	>cme-MIR390d	1	22727.273	171	0
AAGCTCAGGAGGGATAGCGCC	cme-MIR390d	Cucsat.PASA.G14342.T13	2	362	0.03	7	0.53846157	0.02103517	5' AAGCTCAGGAGGGATAGCGCC 3'_x000D__x000D_ ||| |||| |||||||| ||| _x000D__x000D_ 3' CTCCTTCTAGTCATCCCTATCTCGGCGGTACC 5'	3.0	>cme-MIR390d	1	22727.273	92	0
GCAAGTCGTCCTTGGCTACC	cme-MIR169f	Cucsat.PASA.G1509.T62	0	2163	0.0	89	1.4354838	0.056077626	5' TAGCCAAAAATGACTTGCCTGC 3'_x000D__x000D_ |||||| ||||| ||||| || _x000D__x000D_ 3' TTGTTTCGGTTCTTACTAAACGG-CGGATCGT 5'	4.0	>cme-MIR169l	1	22727.273	160	0
GCAAGTCGTCCTTGGCTACC	cme-MIR169f	Cucsat.PASA.G1509.T61	0	2771	0.01	89	1.4354838	0.056077626	5' TAGCCAAAAATGACTTGCCTGC 3'_x000D__x000D_ |||||| ||||| ||||| || _x000D__x000D_ 3' TTGTTTCGGTTCTTACTAAACGG-CGGATCGT 5'	4.0	>cme-MIR169l	1	22727.273	110	0
GCAAGTCGTCCTTGGCTACC	cme-MIR169f	Cucsat.PASA.G1509.T54	0	1448	0.0	89	1.4354838	0.056077626	5' TAGCCAAAAATGACTTGCCTGC 3'_x000D__x000D_ |||||| ||||| ||||| || _x000D__x000D_ 3' TTGTTTCGGTTCTTACTAAACGG-CGGATCGT 5'	4.0	>cme-MIR169l	1	22727.273	126	0
GCAAGTCGTCCTTGGCTACC	cme-MIR169f	Cucsat.PASA.G1509.T59	0	1459	0.0	89	1.4354838	0.056077626	5' TAGCCAAAAATGACTTGCCTGC 3'_x000D__x000D_ |||||| ||||| ||||| || _x000D__x000D_ 3' TTGTTTCGGTTCTTACTAAACGG-CGGATCGT 5'	4.0	>cme-MIR169l	1	22727.273	190	0
GCAAGTCGTCCTTGGCTACC	cme-MIR169f	Cucsat.PASA.G1509.T29	0	1463	0.0	89	1.4354838	0.056077626	5' TAGCCAAAAATGACTTGCCTGC 3'_x000D__x000D_ |||||| ||||| ||||| || _x000D__x000D_ 3' TTGTTTCGGTTCTTACTAAACGG-CGGATCGT 5'	4.0	>cme-MIR169l	1	22727.273	168	0
GCAAGTCGTCCTTGGCTACC	cme-MIR169f	Cucsat.PASA.G1509.T17	0	1483	0.0	89	1.4354838	0.056077626	5' TAGCCAAAAATGACTTGCCTGC 3'_x000D__x000D_ |||||| ||||| ||||| || _x000D__x000D_ 3' TTGTTTCGGTTCTTACTAAACGG-CGGATCGT 5'	4.0	>cme-MIR169l	1	22727.273	239	0
GCAAGTCGTCCTTGGCTACC	cme-MIR169f	Cucsat.PASA.G1509.T41	0	1485	0.01	89	1.4354838	0.056077626	5' TAGCCAAAAATGACTTGCCTGC 3'_x000D__x000D_ |||||| ||||| ||||| || _x000D__x000D_ 3' TTGTTTCGGTTCTTACTAAACGG-CGGATCGT 5'	4.0	>cme-MIR169l	1	22727.273	133	0
GCAAGTCGTCCTTGGCTACC	cme-MIR169f	Cucsat.PASA.G1509.T4	0	1498	0.0	89	1.4354838	0.056077626	5' TAGCCAAAAATGACTTGCCTGC 3'_x000D__x000D_ |||||| ||||| ||||| || _x000D__x000D_ 3' TTGTTTCGGTTCTTACTAAACGG-CGGATCGT 5'	4.0	>cme-MIR169l	1	22727.273	162	0
GCAAGTCGTCCTTGGCTACC	cme-MIR169f	Cucsat.PASA.G1509.T51	0	1520	0.0	89	1.4354838	0.056077626	5' TAGCCAAAAATGACTTGCCTGC 3'_x000D__x000D_ |||||| ||||| ||||| || _x000D__x000D_ 3' TTGTTTCGGTTCTTACTAAACGG-CGGATCGT 5'	4.0	>cme-MIR169l	1	22727.273	223	0
GCAAGTCGTCCTTGGCTACC	cme-MIR169f	Cucsat.PASA.G1509.T34	0	1639	0.02	89	1.4354838	0.056077626	5' TAGCCAAAAATGACTTGCCTGC 3'_x000D__x000D_ |||||| ||||| ||||| || _x000D__x000D_ 3' TTGTTTCGGTTCTTACTAAACGG-CGGATCGT 5'	4.0	>cme-MIR169l	1	22727.273	135	0
GCAAGTCGTCCTTGGCTACC	cme-MIR169f	Cucsat.PASA.G1509.T47	0	1686	0.03	89	1.4354838	0.056077626	5' TAGCCAAAAATGACTTGCCTGC 3'_x000D__x000D_ |||||| ||||| ||||| || _x000D__x000D_ 3' TTGTTTCGGTTCTTACTAAACGG-CGGATCGT 5'	4.0	>cme-MIR169l	1	22727.273	74	0
GCAAGTCGTCCTTGGCTACC	cme-MIR169f	Cucsat.PASA.G1509.T57	0	1878	0.0	89	1.4354838	0.056077626	5' TAGCCAAAAATGACTTGCCTGC 3'_x000D__x000D_ |||||| ||||| ||||| || _x000D__x000D_ 3' TTGTTTCGGTTCTTACTAAACGG-CGGATCGT 5'	4.0	>cme-MIR169l	1	22727.273	63	0
GCAAGTCGTCCTTGGCTACC	cme-MIR169f	Cucsat.PASA.G1509.T40	0	1901	0.01	89	1.4354838	0.056077626	5' TAGCCAAAAATGACTTGCCTGC 3'_x000D__x000D_ |||||| ||||| ||||| || _x000D__x000D_ 3' TTGTTTCGGTTCTTACTAAACGG-CGGATCGT 5'	4.0	>cme-MIR169l	1	22727.273	105	0
GCAAGTCGTCCTTGGCTACC	cme-MIR169f	Cucsat.PASA.G1509.T42	0	1921	0.0	89	1.4354838	0.056077626	5' TAGCCAAAAATGACTTGCCTGC 3'_x000D__x000D_ |||||| ||||| ||||| || _x000D__x000D_ 3' TTGTTTCGGTTCTTACTAAACGG-CGGATCGT 5'	4.0	>cme-MIR169l	1	22727.273	5	0
GCAAGTCGTCCTTGGCTACC	cme-MIR169f	Cucsat.PASA.G1509.T46	0	1924	0.0	89	1.4354838	0.056077626	5' TAGCCAAAAATGACTTGCCTGC 3'_x000D__x000D_ |||||| ||||| ||||| || _x000D__x000D_ 3' TTGTTTCGGTTCTTACTAAACGG-CGGATCGT 5'	4.0	>cme-MIR169l	1	22727.273	2	0
GCAAGTCGTCCTTGGCTACC	cme-MIR169f	Cucsat.PASA.G1509.T23	0	1971	0.0	89	1.4354838	0.056077626	5' TAGCCAAAAATGACTTGCCTGC 3'_x000D__x000D_ |||||| ||||| ||||| || _x000D__x000D_ 3' TTGTTTCGGTTCTTACTAAACGG-CGGATCGT 5'	4.0	>cme-MIR169l	1	22727.273	250	0
GCAAGTCGTCCTTGGCTACC	cme-MIR169f	Cucsat.PASA.G1509.T14	0	1986	0.0	89	1.4354838	0.056077626	5' TAGCCAAAAATGACTTGCCTGC 3'_x000D__x000D_ |||||| ||||| ||||| || _x000D__x000D_ 3' TTGTTTCGGTTCTTACTAAACGG-CGGATCGT 5'	4.0	>cme-MIR169l	1	22727.273	55	0
GCAAGTCGTCCTTGGCTACC	cme-MIR169f	Cucsat.PASA.G1509.T25	0	1999	0.0	89	1.4354838	0.056077626	5' TAGCCAAAAATGACTTGCCTGC 3'_x000D__x000D_ |||||| ||||| ||||| || _x000D__x000D_ 3' TTGTTTCGGTTCTTACTAAACGG-CGGATCGT 5'	4.0	>cme-MIR169l	1	22727.273	23	0
GCAAGTCGTCCTTGGCTACC	cme-MIR169f	Cucsat.PASA.G1509.T60	0	2771	0.0	89	1.4354838	0.056077626	5' TAGCCAAAAATGACTTGCCTGC 3'_x000D__x000D_ |||||| ||||| ||||| || _x000D__x000D_ 3' TTGTTTCGGTTCTTACTAAACGG-CGGATCGT 5'	4.0	>cme-MIR169l	1	22727.273	42	0
GCAAGTCGTCCTTGGCTACC	cme-MIR169f	Cucsat.PASA.G1509.T38	0	2023	0.0	89	1.4354838	0.056077626	5' TAGCCAAAAATGACTTGCCTGC 3'_x000D__x000D_ |||||| ||||| ||||| || _x000D__x000D_ 3' TTGTTTCGGTTCTTACTAAACGG-CGGATCGT 5'	4.0	>cme-MIR169l	1	22727.273	257	0
GCAAGTCGTCCTTGGCTACC	cme-MIR169f	Cucsat.PASA.G1509.T58	0	2771	0.01	89	1.4354838	0.056077626	5' TAGCCAAAAATGACTTGCCTGC 3'_x000D__x000D_ |||||| ||||| ||||| || _x000D__x000D_ 3' TTGTTTCGGTTCTTACTAAACGG-CGGATCGT 5'	4.0	>cme-MIR169l	1	22727.273	178	0
GCAAGTCGTCCTTGGCTACC	cme-MIR169f	Cucsat.PASA.G1509.T26	0	2063	0.0	89	1.4354838	0.056077626	5' TAGCCAAAAATGACTTGCCTGC 3'_x000D__x000D_ |||||| ||||| ||||| || _x000D__x000D_ 3' TTGTTTCGGTTCTTACTAAACGG-CGGATCGT 5'	4.0	>cme-MIR169l	1	22727.273	21	0
GCAAGTCGTCCTTGGCTACC	cme-MIR169f	Cucsat.PASA.G1509.T1	0	2127	0.0	89	1.4354838	0.056077626	5' TAGCCAAAAATGACTTGCCTGC 3'_x000D__x000D_ |||||| ||||| ||||| || _x000D__x000D_ 3' TTGTTTCGGTTCTTACTAAACGG-CGGATCGT 5'	4.0	>cme-MIR169l	1	22727.273	242	0
GCAAGTCGTCCTTGGCTACC	cme-MIR169f	Cucsat.PASA.G1509.T6	0	2164	0.02	89	1.4354838	0.056077626	5' TAGCCAAAAATGACTTGCCTGC 3'_x000D__x000D_ |||||| ||||| ||||| || _x000D__x000D_ 3' TTGTTTCGGTTCTTACTAAACGG-CGGATCGT 5'	4.0	>cme-MIR169l	1	22727.273	177	0
GCAAGTCGTCCTTGGCTACC	cme-MIR169f	Cucsat.PASA.G1509.T33	0	2189	0.0	89	1.4354838	0.056077626	5' TAGCCAAAAATGACTTGCCTGC 3'_x000D__x000D_ |||||| ||||| ||||| || _x000D__x000D_ 3' TTGTTTCGGTTCTTACTAAACGG-CGGATCGT 5'	4.0	>cme-MIR169l	1	22727.273	12	0
GCAAGTCGTCCTTGGCTACC	cme-MIR169f	Cucsat.PASA.G1509.T35	0	2209	0.01	89	1.4354838	0.056077626	5' TAGCCAAAAATGACTTGCCTGC 3'_x000D__x000D_ |||||| ||||| ||||| || _x000D__x000D_ 3' TTGTTTCGGTTCTTACTAAACGG-CGGATCGT 5'	4.0	>cme-MIR169l	1	22727.273	17	0
GCAAGTCGTCCTTGGCTACC	cme-MIR169f	Cucsat.PASA.G1509.T18	0	2241	0.0	89	1.4354838	0.056077626	5' TAGCCAAAAATGACTTGCCTGC 3'_x000D__x000D_ |||||| ||||| ||||| || _x000D__x000D_ 3' TTGTTTCGGTTCTTACTAAACGG-CGGATCGT 5'	4.0	>cme-MIR169l	1	22727.273	54	0
GCAAGTCGTCCTTGGCTACC	cme-MIR169f	Cucsat.PASA.G1509.T21	0	2393	0.01	89	1.4354838	0.056077626	5' TAGCCAAAAATGACTTGCCTGC 3'_x000D__x000D_ |||||| ||||| ||||| || _x000D__x000D_ 3' TTGTTTCGGTTCTTACTAAACGG-CGGATCGT 5'	4.0	>cme-MIR169l	1	22727.273	32	0
GCAAGTCGTCCTTGGCTACC	cme-MIR169f	Cucsat.PASA.G1509.T27	0	2403	0.01	89	1.4354838	0.056077626	5' TAGCCAAAAATGACTTGCCTGC 3'_x000D__x000D_ |||||| ||||| ||||| || _x000D__x000D_ 3' TTGTTTCGGTTCTTACTAAACGG-CGGATCGT 5'	4.0	>cme-MIR169l	1	22727.273	119	0
GCAAGTCGTCCTTGGCTACC	cme-MIR169f	Cucsat.PASA.G1509.T24	0	2418	0.02	89	1.4354838	0.056077626	5' TAGCCAAAAATGACTTGCCTGC 3'_x000D__x000D_ |||||| ||||| ||||| || _x000D__x000D_ 3' TTGTTTCGGTTCTTACTAAACGG-CGGATCGT 5'	4.0	>cme-MIR169l	1	22727.273	200	0
GCAAGTCGTCCTTGGCTACC	cme-MIR169f	Cucsat.PASA.G1509.T11	0	2425	0.03	89	1.4354838	0.056077626	5' TAGCCAAAAATGACTTGCCTGC 3'_x000D__x000D_ |||||| ||||| ||||| || _x000D__x000D_ 3' TTGTTTCGGTTCTTACTAAACGG-CGGATCGT 5'	4.0	>cme-MIR169l	1	22727.273	251	0
GCAAGTCGTCCTTGGCTACC	cme-MIR169f	Cucsat.PASA.G1509.T55	0	2492	0.0	89	1.4354838	0.056077626	5' TAGCCAAAAATGACTTGCCTGC 3'_x000D__x000D_ |||||| ||||| ||||| || _x000D__x000D_ 3' TTGTTTCGGTTCTTACTAAACGG-CGGATCGT 5'	4.0	>cme-MIR169l	1	22727.273	152	0
GCAAGTCGTCCTTGGCTACC	cme-MIR169f	Cucsat.PASA.G1509.T52	0	2529	0.0	89	1.4354838	0.056077626	5' TAGCCAAAAATGACTTGCCTGC 3'_x000D__x000D_ |||||| ||||| ||||| || _x000D__x000D_ 3' TTGTTTCGGTTCTTACTAAACGG-CGGATCGT 5'	4.0	>cme-MIR169l	1	22727.273	235	0
GCAAGTCGTCCTTGGCTACC	cme-MIR169f	Cucsat.PASA.G1509.T12	0	2530	0.01	89	1.4354838	0.056077626	5' TAGCCAAAAATGACTTGCCTGC 3'_x000D__x000D_ |||||| ||||| ||||| || _x000D__x000D_ 3' TTGTTTCGGTTCTTACTAAACGG-CGGATCGT 5'	4.0	>cme-MIR169l	1	22727.273	129	0
GCAAGTCGTCCTTGGCTACC	cme-MIR169f	Cucsat.PASA.G1509.T19	0	2551	0.0	89	1.4354838	0.056077626	5' TAGCCAAAAATGACTTGCCTGC 3'_x000D__x000D_ |||||| ||||| ||||| || _x000D__x000D_ 3' TTGTTTCGGTTCTTACTAAACGG-CGGATCGT 5'	4.0	>cme-MIR169l	1	22727.273	169	0
GCAAGTCGTCCTTGGCTACC	cme-MIR169f	Cucsat.PASA.G1509.T10	0	2559	0.0	89	1.4354838	0.056077626	5' TAGCCAAAAATGACTTGCCTGC 3'_x000D__x000D_ |||||| ||||| ||||| || _x000D__x000D_ 3' TTGTTTCGGTTCTTACTAAACGG-CGGATCGT 5'	4.0	>cme-MIR169l	1	22727.273	13	0
GCAAGTCGTCCTTGGCTACC	cme-MIR169f	Cucsat.PASA.G1509.T48	0	2580	0.01	89	1.4354838	0.056077626	5' TAGCCAAAAATGACTTGCCTGC 3'_x000D__x000D_ |||||| ||||| ||||| || _x000D__x000D_ 3' TTGTTTCGGTTCTTACTAAACGG-CGGATCGT 5'	4.0	>cme-MIR169l	1	22727.273	236	0
GCAAGTCGTCCTTGGCTACC	cme-MIR169f	Cucsat.PASA.G1509.T56	0	2600	0.0	89	1.4354838	0.056077626	5' TAGCCAAAAATGACTTGCCTGC 3'_x000D__x000D_ |||||| ||||| ||||| || _x000D__x000D_ 3' TTGTTTCGGTTCTTACTAAACGG-CGGATCGT 5'	4.0	>cme-MIR169l	1	22727.273	29	0
GCAAGTCGTCCTTGGCTACC	cme-MIR169f	Cucsat.PASA.G1509.T44	0	2602	0.01	89	1.4354838	0.056077626	5' TAGCCAAAAATGACTTGCCTGC 3'_x000D__x000D_ |||||| ||||| ||||| || _x000D__x000D_ 3' TTGTTTCGGTTCTTACTAAACGG-CGGATCGT 5'	4.0	>cme-MIR169l	1	22727.273	106	0
GCAAGTCGTCCTTGGCTACC	cme-MIR169f	Cucsat.PASA.G1509.T39	0	2615	0.01	89	1.4354838	0.056077626	5' TAGCCAAAAATGACTTGCCTGC 3'_x000D__x000D_ |||||| ||||| ||||| || _x000D__x000D_ 3' TTGTTTCGGTTCTTACTAAACGG-CGGATCGT 5'	4.0	>cme-MIR169l	1	22727.273	93	0
GCAAGTCGTCCTTGGCTACC	cme-MIR169f	Cucsat.PASA.G1509.T43	0	2629	0.02	89	1.4354838	0.056077626	5' TAGCCAAAAATGACTTGCCTGC 3'_x000D__x000D_ |||||| ||||| ||||| || _x000D__x000D_ 3' TTGTTTCGGTTCTTACTAAACGG-CGGATCGT 5'	4.0	>cme-MIR169l	1	22727.273	108	0
GCAAGTCGTCCTTGGCTACC	cme-MIR169f	Cucsat.PASA.G1509.T5	0	2692	0.0	89	1.4354838	0.056077626	5' TAGCCAAAAATGACTTGCCTGC 3'_x000D__x000D_ |||||| ||||| ||||| || _x000D__x000D_ 3' TTGTTTCGGTTCTTACTAAACGG-CGGATCGT 5'	4.0	>cme-MIR169l	1	22727.273	218	0
GCAAGTCGTCCTTGGCTACC	cme-MIR169f	Cucsat.PASA.G1509.T20	0	2697	0.0	89	1.4354838	0.056077626	5' TAGCCAAAAATGACTTGCCTGC 3'_x000D__x000D_ |||||| ||||| ||||| || _x000D__x000D_ 3' TTGTTTCGGTTCTTACTAAACGG-CGGATCGT 5'	4.0	>cme-MIR169l	1	22727.273	221	0
GCAAGTCGTCCTTGGCTACC	cme-MIR169f	Cucsat.PASA.G1509.T16	0	2712	0.01	89	1.4354838	0.056077626	5' TAGCCAAAAATGACTTGCCTGC 3'_x000D__x000D_ |||||| ||||| ||||| || _x000D__x000D_ 3' TTGTTTCGGTTCTTACTAAACGG-CGGATCGT 5'	4.0	>cme-MIR169l	1	22727.273	43	0
GCAAGTCGTCCTTGGCTACC	cme-MIR169f	Cucsat.PASA.G1509.T37	0	2727	0.0	89	1.4354838	0.056077626	5' TAGCCAAAAATGACTTGCCTGC 3'_x000D__x000D_ |||||| ||||| ||||| || _x000D__x000D_ 3' TTGTTTCGGTTCTTACTAAACGG-CGGATCGT 5'	4.0	>cme-MIR169l	1	22727.273	199	0
GCAAGTCGTCCTTGGCTACC	cme-MIR169f	Cucsat.PASA.G1509.T8	0	2792	0.0	89	1.4354838	0.056077626	5' TAGCCAAAAATGACTTGCCTGC 3'_x000D__x000D_ |||||| ||||| ||||| || _x000D__x000D_ 3' TTGTTTCGGTTCTTACTAAACGG-CGGATCGT 5'	4.0	>cme-MIR169l	1	22727.273	158	0
GCAAGTCGTCCTTGGCTACC	cme-MIR169f	Cucsat.PASA.G1509.T3	0	2868	0.01	89	1.4354838	0.056077626	5' TAGCCAAAAATGACTTGCCTGC 3'_x000D__x000D_ |||||| ||||| ||||| || _x000D__x000D_ 3' TTGTTTCGGTTCTTACTAAACGG-CGGATCGT 5'	4.0	>cme-MIR169l	1	22727.273	28	0
GCAAGTCGTCCTTGGCTACC	cme-MIR169f	Cucsat.PASA.G1509.T22	0	3013	0.0	89	1.4354838	0.056077626	5' TAGCCAAAAATGACTTGCCTGC 3'_x000D__x000D_ |||||| ||||| ||||| || _x000D__x000D_ 3' TTGTTTCGGTTCTTACTAAACGG-CGGATCGT 5'	4.0	>cme-MIR169l	1	22727.273	98	0
GCAAGTCGTCCTTGGCTACC	cme-MIR169f	Cucsat.PASA.G1509.T49	0	3017	0.0	89	1.4354838	0.056077626	5' TAGCCAAAAATGACTTGCCTGC 3'_x000D__x000D_ |||||| ||||| ||||| || _x000D__x000D_ 3' TTGTTTCGGTTCTTACTAAACGG-CGGATCGT 5'	4.0	>cme-MIR169l	1	22727.273	131	0
GCAAGTCGTCCTTGGCTACC	cme-MIR169f	Cucsat.PASA.G1509.T30	0	3121	0.01	89	1.4354838	0.056077626	5' TAGCCAAAAATGACTTGCCTGC 3'_x000D__x000D_ |||||| ||||| ||||| || _x000D__x000D_ 3' TTGTTTCGGTTCTTACTAAACGG-CGGATCGT 5'	4.0	>cme-MIR169l	1	22727.273	64	0
GCAAGTCGTCCTTGGCTACC	cme-MIR169f	Cucsat.PASA.G1509.T36	0	3129	0.0	89	1.4354838	0.056077626	5' TAGCCAAAAATGACTTGCCTGC 3'_x000D__x000D_ |||||| ||||| ||||| || _x000D__x000D_ 3' TTGTTTCGGTTCTTACTAAACGG-CGGATCGT 5'	4.0	>cme-MIR169l	1	22727.273	148	0
GCAAGTCGTCCTTGGCTACC	cme-MIR169f	Cucsat.PASA.G1509.T32	0	3149	0.0	89	1.4354838	0.056077626	5' TAGCCAAAAATGACTTGCCTGC 3'_x000D__x000D_ |||||| ||||| ||||| || _x000D__x000D_ 3' TTGTTTCGGTTCTTACTAAACGG-CGGATCGT 5'	4.0	>cme-MIR169l	1	22727.273	115	0
GCAAGTCGTCCTTGGCTACC	cme-MIR169f	Cucsat.PASA.G1509.T13	0	3226	0.0	89	1.4354838	0.056077626	5' TAGCCAAAAATGACTTGCCTGC 3'_x000D__x000D_ |||||| ||||| ||||| || _x000D__x000D_ 3' TTGTTTCGGTTCTTACTAAACGG-CGGATCGT 5'	4.0	>cme-MIR169l	1	22727.273	10	0
GCAAGTCGTCCTTGGCTACC	cme-MIR169f	Cucsat.PASA.G1509.T9	0	3230	0.0	89	1.4354838	0.056077626	5' TAGCCAAAAATGACTTGCCTGC 3'_x000D__x000D_ |||||| ||||| ||||| || _x000D__x000D_ 3' TTGTTTCGGTTCTTACTAAACGG-CGGATCGT 5'	4.0	>cme-MIR169l	1	22727.273	197	0
GCAAGTCGTCCTTGGCTACC	cme-MIR169f	Cucsat.PASA.G1509.T7	0	3356	0.0	89	1.4354838	0.056077626	5' TAGCCAAAAATGACTTGCCTGC 3'_x000D__x000D_ |||||| ||||| ||||| || _x000D__x000D_ 3' TTGTTTCGGTTCTTACTAAACGG-CGGATCGT 5'	4.0	>cme-MIR169l	1	22727.273	233	0
GCAAGTCGTCCTTGGCTACC	cme-MIR169f	Cucsat.PASA.G1509.T45	0	3516	0.0	89	1.4354838	0.056077626	5' TAGCCAAAAATGACTTGCCTGC 3'_x000D__x000D_ |||||| ||||| ||||| || _x000D__x000D_ 3' TTGTTTCGGTTCTTACTAAACGG-CGGATCGT 5'	4.0	>cme-MIR169l	1	22727.273	151	0
GCAAGTCGTCCTTGGCTACC	cme-MIR169f	Cucsat.PASA.G1509.T50	0	3642	0.0	89	1.4354838	0.056077626	5' TAGCCAAAAATGACTTGCCTGC 3'_x000D__x000D_ |||||| ||||| ||||| || _x000D__x000D_ 3' TTGTTTCGGTTCTTACTAAACGG-CGGATCGT 5'	4.0	>cme-MIR169l	1	22727.273	230	0
GCAAGTCGTCCTTGGCTACC	cme-MIR169f	Cucsat.PASA.G1509.T15	0	3653	0.01	89	1.4354838	0.056077626	5' TAGCCAAAAATGACTTGCCTGC 3'_x000D__x000D_ |||||| ||||| ||||| || _x000D__x000D_ 3' TTGTTTCGGTTCTTACTAAACGG-CGGATCGT 5'	4.0	>cme-MIR169l	1	22727.273	227	0
GCAAGTCGTCCTTGGCTACC	cme-MIR169f	Cucsat.PASA.G1509.T2	0	3855	0.0	89	1.4354838	0.056077626	5' TAGCCAAAAATGACTTGCCTGC 3'_x000D__x000D_ |||||| ||||| ||||| || _x000D__x000D_ 3' TTGTTTCGGTTCTTACTAAACGG-CGGATCGT 5'	4.0	>cme-MIR169l	1	22727.273	116	0
GCAAGTCGTCCTTGGCTACC	cme-MIR169f	Cucsat.PASA.G1509.T28	0	3918	0.02	89	1.4354838	0.056077626	5' TAGCCAAAAATGACTTGCCTGC 3'_x000D__x000D_ |||||| ||||| ||||| || _x000D__x000D_ 3' TTGTTTCGGTTCTTACTAAACGG-CGGATCGT 5'	4.0	>cme-MIR169l	1	22727.273	11	0
GCAAGTCGTCCTTGGCTACC	cme-MIR169f	Cucsat.PASA.G1509.T53	0	4646	0.01	89	1.4354838	0.056077626	5' TAGCCAAAAATGACTTGCCTGC 3'_x000D__x000D_ |||||| ||||| ||||| || _x000D__x000D_ 3' TTGTTTCGGTTCTTACTAAACGG-CGGATCGT 5'	4.0	>cme-MIR169l	1	22727.273	225	0
GCAAGTCGTCCTTGGCTACC	cme-MIR169f	Cucsat.PASA.G1509.T31	0	4819	0.01	89	1.4354838	0.056077626	5' TAGCCAAAAATGACTTGCCTGC 3'_x000D__x000D_ |||||| ||||| ||||| || _x000D__x000D_ 3' TTGTTTCGGTTCTTACTAAACGG-CGGATCGT 5'	4.0	>cme-MIR169l	1	22727.273	6	0

## Sheet: Table legend
Seq miRNA	sRNA sequence
Short Read ID	Short Read ID – the ID of the sRNA.
sRNA_Target	sRNA_Target he ID or description of the mRNA/transcript.
Category	Category – Potential cleavage sites on a single transcript can be categorized according to degradome read abundance. Category 0 is the strongest signal and 4 the weakest.
Cleavage Position	Cleavage Position – the position on the transcript where cleavage has been identified.
P-Value	P-Value – a score that indicates how likely the reported duplex occurred by chance.
Fragment Abundance	Fragment Abundance – the abundance for the degradome fragment (tag) indicating cleavage at that position.
Weighted Fragment Abundance	Weighted Fragment Abundance – calculated by dividing the abundance of a degradome fragment (tag) by the number of positions across all transcripts to which the tag has aligned.
Normalised Weighted Fragment Abundance	Normalized Weighted Fragment Abundance – weighted Fragment abundance/total number of fragments x 1,000,000.
Duplex	Duplex – the sRNA|mRNA alignment.
Alignment Score	Alignment Score – within the duplex, a mismatch contributes 1.0 to the score, unless it is a G-U (wobble) pair in which case it contributes 0.5 to the score. A gap in the alignment contributes a value of 1.0 to the score.
Short Read Abundance	Short Read Abundance – the abundance of the sRNA.
Normalised Short Read Abundance	Normalized Short Read Abundance – sRNA abundance/total number of sRNAs x 1,000,000.
Record ID	Analysis identyfier
Secondary	Secondary structure
