# Supplementary material for: miRNA Profiling and Its Role in Multi-Omics Regulatory Networks Connected with Somaclonal Variation in Cucumber (Cucumis sativus L.)
Source: Int J Mol Sci. 2022 Apr 13;23(8):4317. doi: 10.3390/ijms23084317 (PMC9031375; doi:10.3390/ijms23084317)
Supplement: Supplementary file 1 [file ijms-23-04317-s001.zip › Table S4 GO.xlsx]

## Sheet: GO level 2
line	category	GO-id	GO-term	#Seqs	Seqs
S1	BP	GO:0009987	cellular process	21	Cucsat.PASA.G14826, Cucsat.PASA.G10994, Cucsat.PASA.G8676, Cucsat.PASA.G11612, Cucsat.PASA.G16626, Cucsat.PASA.G2374, Cucsat.PASA.G6855, Cucsat.PASA.G19600, Cucsat.PASA.G4787, Cucsat.PASA.G2520, Cucsat.PASA.G3656, Cucsat.PASA.G1973, Cucsat.PASA.G14286, Cucsat.PASA.G10350, Cucsat.PASA.G4406, Cucsat.PASA.G11681, Cucsat.PASA.G1039, Cucsat.PASA.G14376, Cucsat.PASA.G5603, Cucsat.PASA.G10909, Cucsat.PA…
S1	BP	GO:0008152	metabolic process	15	Cucsat.PASA.G14826, Cucsat.PASA.G2374, Cucsat.PASA.G6855, Cucsat.PASA.G19600, Cucsat.PASA.G2520, Cucsat.PASA.G4787, Cucsat.PASA.G3656, Cucsat.PASA.G14286, Cucsat.PASA.G1973, Cucsat.PASA.G4406, Cucsat.PASA.G11681, Cucsat.PASA.G1039, Cucsat.PASA.G10350, Cucsat.PASA.G5603, Cucsat.PASA.G16193
S1	BP	GO:0065007	biological regulation	8	Cucsat.PASA.G14826, Cucsat.PASA.G3656, Cucsat.PASA.G1973, Cucsat.PASA.G11681, Cucsat.PASA.G4406, Cucsat.PASA.G1039, Cucsat.PASA.G14376, Cucsat.PASA.G8676
S1	BP	GO:0050789	regulation of biological process	7	Cucsat.PASA.G14826, Cucsat.PASA.G1973, Cucsat.PASA.G11681, Cucsat.PASA.G4406, Cucsat.PASA.G1039, Cucsat.PASA.G14376, Cucsat.PASA.G8676
S1	BP	GO:0050896	response to stimulus	5	Cucsat.PASA.G14826, Cucsat.PASA.G1973, Cucsat.PASA.G4406, Cucsat.PASA.G16626, Cucsat.PASA.G2374
S1	BP	GO:0051179	localization	4	Cucsat.PASA.G10350, Cucsat.PASA.G14376, Cucsat.PASA.G10909, Cucsat.PASA.G11612
S1	BP	GO:0023052	signaling	3	Cucsat.PASA.G14826, Cucsat.PASA.G1973, Cucsat.PASA.G4406
S1	BP	GO:0048519	negative regulation of biological process	2	Cucsat.PASA.G4406, Cucsat.PASA.G8676
S1	BP	GO:0032502	developmental process	2	Cucsat.PASA.G11681, Cucsat.PASA.G4406
S1	BP	GO:0032501	multicellular organismal process	2	Cucsat.PASA.G11681, Cucsat.PASA.G4406
S1	BP	GO:0022414	reproductive process	1	Cucsat.PASA.G11681
S1	BP	GO:0040007	growth	1	Cucsat.PASA.G11681
S1	BP	GO:0098754	detoxification	1	Cucsat.PASA.G2374
S1	BP	GO:0000003	reproduction	1	Cucsat.PASA.G11681
S1	MF	GO:0005488	binding	21	Cucsat.PASA.G14826, Cucsat.PASA.G14898, Cucsat.PASA.G13349, Cucsat.PASA.G10994, Cucsat.PASA.G1085, Cucsat.PASA.G8676, Cucsat.PASA.G16626, Cucsat.PASA.G5022, Cucsat.PASA.G2374, Cucsat.PASA.G5166, Cucsat.PASA.G6874, Cucsat.PASA.G13000, Cucsat.PASA.G17534, Cucsat.PASA.G16225, Cucsat.PASA.G1973, Cucsat.PASA.G5987, Cucsat.PASA.G4406, Cucsat.PASA.G1039, Cucsat.PASA.G10350, Cucsat.PASA.G5603, Cucsat.PAS…
S1	MF	GO:0003824	catalytic activity	20	Cucsat.PASA.G14826, Cucsat.PASA.G13349, Cucsat.PASA.G10994, Cucsat.PASA.G1085, Cucsat.PASA.G5022, Cucsat.PASA.G2374, Cucsat.PASA.G5166, Cucsat.PASA.G6855, Cucsat.PASA.G4787, Cucsat.PASA.G2520, Cucsat.PASA.G3656, Cucsat.PASA.G1973, Cucsat.PASA.G14286, Cucsat.PASA.G11681, Cucsat.PASA.G10350, Cucsat.PASA.G5987, Cucsat.PASA.G5603, Cucsat.PASA.G5309, Cucsat.PASA.G2904, Cucsat.PASA.G16193
S1	MF	GO:0005215	transporter activity	3	Cucsat.PASA.G10350, Cucsat.PASA.G10909, Cucsat.PASA.G11612
S1	MF	GO:0140657	ATP-dependent activity	3	Cucsat.PASA.G10994, Cucsat.PASA.G5166, Cucsat.PASA.G16193
S1	MF	GO:0140110	transcription regulator activity	1	Cucsat.PASA.G1039
S1	MF	GO:0016209	antioxidant activity	1	Cucsat.PASA.G2374
S1	MF	GO:0098772	molecular function regulator	1	Cucsat.PASA.G3656
S1	CC	GO:0110165	cellular anatomical entity	19	Cucsat.PASA.G14826, Cucsat.PASA.G10994, Cucsat.PASA.G1085, Cucsat.PASA.G16626, Cucsat.PASA.G11612, Cucsat.PASA.G4574, Cucsat.PASA.G2374, Cucsat.PASA.G17365, Cucsat.PASA.G6855, Cucsat.PASA.G19600, Cucsat.PASA.G6874, Cucsat.PASA.G2520, Cucsat.PASA.G3656, Cucsat.PASA.G1973, Cucsat.PASA.G10350, Cucsat.PASA.G11681, Cucsat.PASA.G4406, Cucsat.PASA.G1039, Cucsat.PASA.G10909
S1	CC	GO:0032991	protein-containing complex	2	Cucsat.PASA.G19600, Cucsat.PASA.G10350
S2	BP	GO:0009987	cellular process	14	Cucsat.PASA.G16807, Cucsat.PASA.G6092, Cucsat.PASA.G8662, Cucsat.PASA.G12598, Cucsat.PASA.G11940, Cucsat.PASA.G10994, Cucsat.PASA.G16626, Cucsat.PASA.G7167, Cucsat.PASA.G2374, Cucsat.PASA.G18102, Cucsat.PASA.G19578, Cucsat.PASA.G2520, Cucsat.PASA.G3656, Cucsat.PASA.G5603
S2	BP	GO:0008152	metabolic process	12	Cucsat.PASA.G18102, Cucsat.PASA.G12659, Cucsat.PASA.G19578, Cucsat.PASA.G2520, Cucsat.PASA.G3656, Cucsat.PASA.G5603, Cucsat.PASA.G8662, Cucsat.PASA.G14269, Cucsat.PASA.G12598, Cucsat.PASA.G11940, Cucsat.PASA.G2374, Cucsat.PASA.G7167
S2	BP	GO:0065007	biological regulation	4	Cucsat.PASA.G19578, Cucsat.PASA.G3656, Cucsat.PASA.G8662, Cucsat.PASA.G12598
S2	BP	GO:0050896	response to stimulus	4	Cucsat.PASA.G8662, Cucsat.PASA.G16626, Cucsat.PASA.G7167, Cucsat.PASA.G2374
S2	BP	GO:0051179	localization	3	Cucsat.PASA.G18102, Cucsat.PASA.G16807, Cucsat.PASA.G11940
S2	BP	GO:0050789	regulation of biological process	2	Cucsat.PASA.G19578, Cucsat.PASA.G12598
S2	BP	GO:0098754	detoxification	1	Cucsat.PASA.G2374
S2	MF	GO:0005488	binding	12	Cucsat.PASA.G18102, Cucsat.PASA.G19578, Cucsat.PASA.G399, Cucsat.PASA.G5603, Cucsat.PASA.G8662, Cucsat.PASA.G14269, Cucsat.PASA.G12598, Cucsat.PASA.G10994, Cucsat.PASA.G1085, Cucsat.PASA.G16626, Cucsat.PASA.G2374, Cucsat.PASA.G6376
S2	MF	GO:0003824	catalytic activity	10	Cucsat.PASA.G12659, Cucsat.PASA.G19578, Cucsat.PASA.G2520, Cucsat.PASA.G3656, Cucsat.PASA.G5603, Cucsat.PASA.G14269, Cucsat.PASA.G11940, Cucsat.PASA.G10994, Cucsat.PASA.G1085, Cucsat.PASA.G2374
S2	MF	GO:0098772	molecular function regulator	2	Cucsat.PASA.G3656, Cucsat.PASA.G8662
S2	MF	GO:0016209	antioxidant activity	1	Cucsat.PASA.G2374
S2	MF	GO:0140110	transcription regulator activity	1	Cucsat.PASA.G12598
S2	MF	GO:0140657	ATP-dependent activity	1	Cucsat.PASA.G10994
S2	CC	GO:0110165	cellular anatomical entity	16	Cucsat.PASA.G16807, Cucsat.PASA.G399, Cucsat.PASA.G6092, Cucsat.PASA.G8662, Cucsat.PASA.G12598, Cucsat.PASA.G11940, Cucsat.PASA.G10994, Cucsat.PASA.G1085, Cucsat.PASA.G16626, Cucsat.PASA.G6376, Cucsat.PASA.G2374, Cucsat.PASA.G18102, Cucsat.PASA.G19578, Cucsat.PASA.G2520, Cucsat.PASA.G13151, Cucsat.PASA.G3656
S2	CC	GO:0032991	protein-containing complex	2	Cucsat.PASA.G16807, Cucsat.PASA.G8662
S3	BP	GO:0009987	cellular process	175	Cucsat.PASA.G14764, Cucsat.PASA.G10286, Cucsat.PASA.G14763, Cucsat.PASA.G19817, Cucsat.PASA.G14642, Cucsat.PASA.G7372, Cucsat.PASA.G14526, Cucsat.PASA.G1271, Cucsat.PASA.G16946, Cucsat.PASA.G15186, Cucsat.PASA.G17244, Cucsat.PASA.G10290, Cucsat.PASA.G15187, Cucsat.PASA.G2002, Cucsat.PASA.G16672, Cucsat.PASA.G4787, Cucsat.PASA.G12073, Cucsat.PASA.G2520, Cucsat.PASA.G1795, Cucsat.PASA.G14894, Cucsa…
S3	BP	GO:0008152	metabolic process	159	Cucsat.PASA.G436, Cucsat.PASA.G14764, Cucsat.PASA.G14763, Cucsat.PASA.G14642, Cucsat.PASA.G19817, Cucsat.PASA.G7372, Cucsat.PASA.G14526, Cucsat.PASA.G1271, Cucsat.PASA.G16946, Cucsat.PASA.G17244, Cucsat.PASA.G15186, Cucsat.PASA.G10290, Cucsat.PASA.G2002, Cucsat.PASA.G15187, Cucsat.PASA.G12073, Cucsat.PASA.G2520, Cucsat.PASA.G4787, Cucsat.PASA.G1795, Cucsat.PASA.G12351, Cucsat.PASA.G14894, Cucsat.…
S3	BP	GO:0065007	biological regulation	60	Cucsat.PASA.G353, Cucsat.PASA.G8662, Cucsat.PASA.G14642, Cucsat.PASA.G7372, Cucsat.PASA.G8545, Cucsat.PASA.G14526, Cucsat.PASA.G17244, Cucsat.PASA.G1476, Cucsat.PASA.G1795, Cucsat.PASA.G3656, Cucsat.PASA.G12351, Cucsat.PASA.G14894, Cucsat.PASA.G16311, Cucsat.PASA.G9069, Cucsat.PASA.G8134, Cucsat.PASA.G11002, Cucsat.PASA.G12532, Cucsat.PASA.G14039, Cucsat.PASA.G6993, Cucsat.PASA.G19578, Cucsat.PAS…
S3	BP	GO:0050789	regulation of biological process	54	Cucsat.PASA.G353, Cucsat.PASA.G14642, Cucsat.PASA.G7372, Cucsat.PASA.G8545, Cucsat.PASA.G14526, Cucsat.PASA.G17244, Cucsat.PASA.G1476, Cucsat.PASA.G1795, Cucsat.PASA.G12351, Cucsat.PASA.G14894, Cucsat.PASA.G16311, Cucsat.PASA.G9069, Cucsat.PASA.G11002, Cucsat.PASA.G12532, Cucsat.PASA.G6993, Cucsat.PASA.G19578, Cucsat.PASA.G5741, Cucsat.PASA.G2315, Cucsat.PASA.G19499, Cucsat.PASA.G3525, Cucsat.PAS…
S3	BP	GO:0050896	response to stimulus	31	Cucsat.PASA.G12728, Cucsat.PASA.G8040, Cucsat.PASA.G10286, Cucsat.PASA.G8662, Cucsat.PASA.G13379, Cucsat.PASA.G7372, Cucsat.PASA.G13137, Cucsat.PASA.G18987, Cucsat.PASA.G1271, Cucsat.PASA.G16626, Cucsat.PASA.G8125, Cucsat.PASA.G2362, Cucsat.PASA.G17244, Cucsat.PASA.G16770, Cucsat.PASA.G6701, Cucsat.PASA.G18138, Cucsat.PASA.G4406, Cucsat.PASA.G16311, Cucsat.PASA.G11903, Cucsat.PASA.G18819, Cucsat.…
S3	BP	GO:0051179	localization	29	Cucsat.PASA.G11339, Cucsat.PASA.G10889, Cucsat.PASA.G11859, Cucsat.PASA.G16807, Cucsat.PASA.G1091, Cucsat.PASA.G10286, Cucsat.PASA.G13179, Cucsat.PASA.G7372, Cucsat.PASA.G17876, Cucsat.PASA.G9550, Cucsat.PASA.G16770, Cucsat.PASA.G4688, Cucsat.PASA.G8689, Cucsat.PASA.G16695, Cucsat.PASA.G10909, Cucsat.PASA.G19061, Cucsat.PASA.G12937, Cucsat.PASA.G11860, Cucsat.PASA.G11940, Cucsat.PASA.G11920, Cucs…
S3	BP	GO:0032502	developmental process	23	Cucsat.PASA.G353, Cucsat.PASA.G12728, Cucsat.PASA.G12532, Cucsat.PASA.G7372, Cucsat.PASA.G1271, Cucsat.PASA.G6993, Cucsat.PASA.G5044, Cucsat.PASA.G12327, Cucsat.PASA.G19804, Cucsat.PASA.G4312, Cucsat.PASA.G15151, Cucsat.PASA.G5797, Cucsat.PASA.G6864, Cucsat.PASA.G1795, Cucsat.PASA.G19723, Cucsat.PASA.G14661, Cucsat.PASA.G19111, Cucsat.PASA.G11681, Cucsat.PASA.G14894, Cucsat.PASA.G4406, Cucsat.PAS…
S3	BP	GO:0032501	multicellular organismal process	22	Cucsat.PASA.G353, Cucsat.PASA.G12728, Cucsat.PASA.G12532, Cucsat.PASA.G7372, Cucsat.PASA.G1271, Cucsat.PASA.G6993, Cucsat.PASA.G5044, Cucsat.PASA.G12327, Cucsat.PASA.G19804, Cucsat.PASA.G4312, Cucsat.PASA.G15151, Cucsat.PASA.G5797, Cucsat.PASA.G6864, Cucsat.PASA.G1795, Cucsat.PASA.G19723, Cucsat.PASA.G19111, Cucsat.PASA.G11681, Cucsat.PASA.G17103, Cucsat.PASA.G14894, Cucsat.PASA.G4406, Cucsat.PAS…
S3	BP	GO:0023052	signaling	11	Cucsat.PASA.G3663, Cucsat.PASA.G15151, Cucsat.PASA.G18819, Cucsat.PASA.G11903, Cucsat.PASA.G8040, Cucsat.PASA.G4406, Cucsat.PASA.G16311, Cucsat.PASA.G7372, Cucsat.PASA.G13137, Cucsat.PASA.G18987, Cucsat.PASA.G8125
S3	BP	GO:0022414	reproductive process	9	Cucsat.PASA.G15151, Cucsat.PASA.G5797, Cucsat.PASA.G11681, Cucsat.PASA.G14894, Cucsat.PASA.G17103, Cucsat.PASA.G19499, Cucsat.PASA.G19087, Cucsat.PASA.G1271, Cucsat.PASA.G5044
S3	BP	GO:0000003	reproduction	9	Cucsat.PASA.G15151, Cucsat.PASA.G5797, Cucsat.PASA.G11681, Cucsat.PASA.G14894, Cucsat.PASA.G17103, Cucsat.PASA.G19499, Cucsat.PASA.G19087, Cucsat.PASA.G1271, Cucsat.PASA.G5044
S3	BP	GO:0048518	positive regulation of biological process	8	Cucsat.PASA.G4688, Cucsat.PASA.G8723, Cucsat.PASA.G7469, Cucsat.PASA.G15151, Cucsat.PASA.G6578, Cucsat.PASA.G1476, Cucsat.PASA.G8072, Cucsat.PASA.G14665
S3	BP	GO:0048519	negative regulation of biological process	7	Cucsat.PASA.G7469, Cucsat.PASA.G15151, Cucsat.PASA.G12728, Cucsat.PASA.G4406, Cucsat.PASA.G19499, Cucsat.PASA.G6993, Cucsat.PASA.G5044
S3	BP	GO:0044419	biological process involved in interspecies interaction between organisms	3	Cucsat.PASA.G12728, Cucsat.PASA.G13379, Cucsat.PASA.G7486
S3	BP	GO:0040007	growth	3	Cucsat.PASA.G14661, Cucsat.PASA.G11681, Cucsat.PASA.G7372
S3	BP	GO:0098754	detoxification	1	Cucsat.PASA.G2374
S3	BP	GO:0002376	immune system process	1	Cucsat.PASA.G12728
S3	BP	GO:0048511	rhythmic process	1	Cucsat.PASA.G15151
S3	MF	GO:0005488	binding	157	Cucsat.PASA.G399, Cucsat.PASA.G10286, Cucsat.PASA.G14642, Cucsat.PASA.G19817, Cucsat.PASA.G7372, Cucsat.PASA.G11895, Cucsat.PASA.G14526, Cucsat.PASA.G1271, Cucsat.PASA.G7652, Cucsat.PASA.G16946, Cucsat.PASA.G13161, Cucsat.PASA.G12073, Cucsat.PASA.G1795, Cucsat.PASA.G12351, Cucsat.PASA.G14894, Cucsat.PASA.G16311, Cucsat.PASA.G1713, Cucsat.PASA.G17080, Cucsat.PASA.G6391, Cucsat.PASA.G9025, Cucsat.P…
S3	MF	GO:0003824	catalytic activity	121	Cucsat.PASA.G436, Cucsat.PASA.G14764, Cucsat.PASA.G19817, Cucsat.PASA.G14763, Cucsat.PASA.G7372, Cucsat.PASA.G1271, Cucsat.PASA.G16946, Cucsat.PASA.G15186, Cucsat.PASA.G10290, Cucsat.PASA.G16672, Cucsat.PASA.G15187, Cucsat.PASA.G4787, Cucsat.PASA.G12073, Cucsat.PASA.G2520, Cucsat.PASA.G20243, Cucsat.PASA.G11263, Cucsat.PASA.G16311, Cucsat.PASA.G18715, Cucsat.PASA.G11002, Cucsat.PASA.G9541, Cucsat…
S3	MF	GO:0140110	transcription regulator activity	17	Cucsat.PASA.G11903, Cucsat.PASA.G12728, Cucsat.PASA.G8072, Cucsat.PASA.G13246, Cucsat.PASA.G14665, Cucsat.PASA.G12598, Cucsat.PASA.G9403, Cucsat.PASA.G5044, Cucsat.PASA.G3663, Cucsat.PASA.G4313, Cucsat.PASA.G1476, Cucsat.PASA.G2315, Cucsat.PASA.G14894, Cucsat.PASA.G2019, Cucsat.PASA.G3525, Cucsat.PASA.G17080, Cucsat.PASA.G1509
S3	MF	GO:0140657	ATP-dependent activity	14	Cucsat.PASA.G11628, Cucsat.PASA.G1091, Cucsat.PASA.G18715, Cucsat.PASA.G13179, Cucsat.PASA.G7372, Cucsat.PASA.G10994, Cucsat.PASA.G9226, Cucsat.PASA.G5133, Cucsat.PASA.G13405, Cucsat.PASA.G6866, Cucsat.PASA.G8689, Cucsat.PASA.G14166, Cucsat.PASA.G14144, Cucsat.PASA.G19061
S3	MF	GO:0005215	transporter activity	13	Cucsat.PASA.G10889, Cucsat.PASA.G10286, Cucsat.PASA.G11860, Cucsat.PASA.G13179, Cucsat.PASA.G11920, Cucsat.PASA.G9566, Cucsat.PASA.G16770, Cucsat.PASA.G7567, Cucsat.PASA.G8689, Cucsat.PASA.G14144, Cucsat.PASA.G16695, Cucsat.PASA.G10909, Cucsat.PASA.G19061
S3	MF	GO:0005198	structural molecule activity	6	Cucsat.PASA.G18586, Cucsat.PASA.G972, Cucsat.PASA.G4688, Cucsat.PASA.G47, Cucsat.PASA.G10883, Cucsat.PASA.G18426
S3	MF	GO:0045182	translation regulator activity	5	Cucsat.PASA.G246, Cucsat.PASA.G5741, Cucsat.PASA.G8723, Cucsat.PASA.G7457, Cucsat.PASA.G395
S3	MF	GO:0098772	molecular function regulator	5	Cucsat.PASA.G6578, Cucsat.PASA.G3656, Cucsat.PASA.G16695, Cucsat.PASA.G8134, Cucsat.PASA.G8662
S3	MF	GO:0003774	cytoskeletal motor activity	3	Cucsat.PASA.G6866, Cucsat.PASA.G16662, Cucsat.PASA.G1091
S3	MF	GO:0016209	antioxidant activity	1	Cucsat.PASA.G2374
S3	CC	GO:0110165	cellular anatomical entity	210	Cucsat.PASA.G16828, Cucsat.PASA.G399, Cucsat.PASA.G10286, Cucsat.PASA.G3292, Cucsat.PASA.G14764, Cucsat.PASA.G16946, Cucsat.PASA.G17244, Cucsat.PASA.G15186, Cucsat.PASA.G17365, Cucsat.PASA.G15187, Cucsat.PASA.G2520, Cucsat.PASA.G1795, Cucsat.PASA.G14894, Cucsat.PASA.G11263, Cucsat.PASA.G9025, Cucsat.PASA.G2194, Cucsat.PASA.G19768, Cucsat.PASA.G9028, Cucsat.PASA.G11920, Cucsat.PASA.G15294, Cucsat.…
S3	CC	GO:0032991	protein-containing complex	35	Cucsat.PASA.G972, Cucsat.PASA.G16807, Cucsat.PASA.G8662, Cucsat.PASA.G1091, Cucsat.PASA.G10883, Cucsat.PASA.G16946, Cucsat.PASA.G6502, Cucsat.PASA.G17244, Cucsat.PASA.G2002, Cucsat.PASA.G16672, Cucsat.PASA.G6866, Cucsat.PASA.G4688, Cucsat.PASA.G8723, Cucsat.PASA.G9636, Cucsat.PASA.G18138, Cucsat.PASA.G11284, Cucsat.PASA.G16695, Cucsat.PASA.G3758, Cucsat.PASA.G2928, Cucsat.PASA.G47, Cucsat.PASA.G2…

## Sheet: GO level 3
line	category	GO-id	GO-term	#Seqs	Seqs
S1	BP	GO:0044237	cellular metabolic process	14	Cucsat.PASA.G14826, Cucsat.PASA.G2374, Cucsat.PASA.G6855, Cucsat.PASA.G19600, Cucsat.PASA.G4787, Cucsat.PASA.G2520, Cucsat.PASA.G1973, Cucsat.PASA.G14286, Cucsat.PASA.G10350, Cucsat.PASA.G11681, Cucsat.PASA.G4406, Cucsat.PASA.G1039, Cucsat.PASA.G5603, Cucsat.PASA.G16193
S1	BP	GO:0071704	organic substance metabolic process	12	Cucsat.PASA.G19600, Cucsat.PASA.G14826, Cucsat.PASA.G6855, Cucsat.PASA.G2520, Cucsat.PASA.G4787, Cucsat.PASA.G3656, Cucsat.PASA.G14286, Cucsat.PASA.G1973, Cucsat.PASA.G4406, Cucsat.PASA.G1039, Cucsat.PASA.G11681, Cucsat.PASA.G5603
S1	BP	GO:0044238	primary metabolic process	10	Cucsat.PASA.G14826, Cucsat.PASA.G19600, Cucsat.PASA.G4787, Cucsat.PASA.G2520, Cucsat.PASA.G3656, Cucsat.PASA.G1973, Cucsat.PASA.G11681, Cucsat.PASA.G1039, Cucsat.PASA.G4406, Cucsat.PASA.G5603
S1	BP	GO:0006807	nitrogen compound metabolic process	10	Cucsat.PASA.G14826, Cucsat.PASA.G6855, Cucsat.PASA.G19600, Cucsat.PASA.G4787, Cucsat.PASA.G1973, Cucsat.PASA.G14286, Cucsat.PASA.G4406, Cucsat.PASA.G11681, Cucsat.PASA.G1039, Cucsat.PASA.G5603
S1	BP	GO:0050794	regulation of cellular process	6	Cucsat.PASA.G14826, Cucsat.PASA.G1973, Cucsat.PASA.G4406, Cucsat.PASA.G1039, Cucsat.PASA.G14376, Cucsat.PASA.G8676
S1	BP	GO:0009058	biosynthetic process	5	Cucsat.PASA.G6855, Cucsat.PASA.G2520, Cucsat.PASA.G11681, Cucsat.PASA.G4406, Cucsat.PASA.G1039
S1	BP	GO:0051716	cellular response to stimulus	4	Cucsat.PASA.G14826, Cucsat.PASA.G1973, Cucsat.PASA.G4406, Cucsat.PASA.G2374
S1	BP	GO:0007154	cell communication	3	Cucsat.PASA.G14826, Cucsat.PASA.G1973, Cucsat.PASA.G4406
S1	BP	GO:0007165	signal transduction	3	Cucsat.PASA.G14826, Cucsat.PASA.G1973, Cucsat.PASA.G4406
S1	BP	GO:0055085	transmembrane transport	3	Cucsat.PASA.G10350, Cucsat.PASA.G10909, Cucsat.PASA.G11612
S1	BP	GO:0071840	cellular component organization or biogenesis	3	Cucsat.PASA.G3656, Cucsat.PASA.G14376, Cucsat.PASA.G10994
S1	BP	GO:0009056	catabolic process	3	Cucsat.PASA.G3656, Cucsat.PASA.G14286, Cucsat.PASA.G2374
S1	BP	GO:0051234	establishment of localization	3	Cucsat.PASA.G10350, Cucsat.PASA.G10909, Cucsat.PASA.G11612
S1	BP	GO:0019222	regulation of metabolic process	2	Cucsat.PASA.G1039, Cucsat.PASA.G4406
S1	BP	GO:0006950	response to stress	2	Cucsat.PASA.G16626, Cucsat.PASA.G2374
S1	BP	GO:0042221	response to chemical	2	Cucsat.PASA.G4406, Cucsat.PASA.G2374
S1	BP	GO:0007275	multicellular organism development	2	Cucsat.PASA.G4406, Cucsat.PASA.G11681
S1	BP	GO:0048523	negative regulation of cellular process	2	Cucsat.PASA.G4406, Cucsat.PASA.G8676
S1	BP	GO:0048856	anatomical structure development	2	Cucsat.PASA.G11681, Cucsat.PASA.G4406
S1	BP	GO:2000241	regulation of reproductive process	1	Cucsat.PASA.G11681
S1	MF	GO:1901363	heterocyclic compound binding	15	Cucsat.PASA.G14826, Cucsat.PASA.G13349, Cucsat.PASA.G10994, Cucsat.PASA.G1085, Cucsat.PASA.G5022, Cucsat.PASA.G16626, Cucsat.PASA.G2374, Cucsat.PASA.G5166, Cucsat.PASA.G13000, Cucsat.PASA.G17534, Cucsat.PASA.G1973, Cucsat.PASA.G4406, Cucsat.PASA.G1039, Cucsat.PASA.G5603, Cucsat.PASA.G5309
S1	MF	GO:0097159	organic cyclic compound binding	15	Cucsat.PASA.G14826, Cucsat.PASA.G13349, Cucsat.PASA.G10994, Cucsat.PASA.G1085, Cucsat.PASA.G5022, Cucsat.PASA.G16626, Cucsat.PASA.G2374, Cucsat.PASA.G5166, Cucsat.PASA.G13000, Cucsat.PASA.G17534, Cucsat.PASA.G1973, Cucsat.PASA.G4406, Cucsat.PASA.G1039, Cucsat.PASA.G5603, Cucsat.PASA.G5309
S1	MF	GO:0043167	ion binding	11	Cucsat.PASA.G14826, Cucsat.PASA.G16225, Cucsat.PASA.G1973, Cucsat.PASA.G10350, Cucsat.PASA.G5309, Cucsat.PASA.G10994, Cucsat.PASA.G1085, Cucsat.PASA.G16626, Cucsat.PASA.G5022, Cucsat.PASA.G2374, Cucsat.PASA.G5166
S1	MF	GO:0036094	small molecule binding	8	Cucsat.PASA.G14826, Cucsat.PASA.G1973, Cucsat.PASA.G5309, Cucsat.PASA.G13349, Cucsat.PASA.G10994, Cucsat.PASA.G5022, Cucsat.PASA.G16626, Cucsat.PASA.G5166
S1	MF	GO:0005515	protein binding	7	Cucsat.PASA.G14826, Cucsat.PASA.G6874, Cucsat.PASA.G16225, Cucsat.PASA.G1973, Cucsat.PASA.G4406, Cucsat.PASA.G14898, Cucsat.PASA.G16626
S1	MF	GO:0097367	carbohydrate derivative binding	6	Cucsat.PASA.G14826, Cucsat.PASA.G1973, Cucsat.PASA.G5309, Cucsat.PASA.G10994, Cucsat.PASA.G16626, Cucsat.PASA.G5166
S1	MF	GO:0016491	oxidoreductase activity	6	Cucsat.PASA.G10350, Cucsat.PASA.G5603, Cucsat.PASA.G13349, Cucsat.PASA.G1085, Cucsat.PASA.G5022, Cucsat.PASA.G2374
S1	MF	GO:0016787	hydrolase activity	6	Cucsat.PASA.G4787, Cucsat.PASA.G3656, Cucsat.PASA.G14286, Cucsat.PASA.G5309, Cucsat.PASA.G10994, Cucsat.PASA.G16193
S1	MF	GO:0016740	transferase activity	5	Cucsat.PASA.G14826, Cucsat.PASA.G2520, Cucsat.PASA.G1973, Cucsat.PASA.G5987, Cucsat.PASA.G11681
S1	MF	GO:0140096	catalytic activity, acting on a protein	4	Cucsat.PASA.G14826, Cucsat.PASA.G4787, Cucsat.PASA.G1973, Cucsat.PASA.G11681
S1	MF	GO:0022857	transmembrane transporter activity	3	Cucsat.PASA.G10350, Cucsat.PASA.G10909, Cucsat.PASA.G11612
S1	MF	GO:0140640	catalytic activity, acting on a nucleic acid	2	Cucsat.PASA.G5166, Cucsat.PASA.G16193
S1	MF	GO:0016887	ATP hydrolysis activity	1	Cucsat.PASA.G10994
S1	MF	GO:0004386	helicase activity	1	Cucsat.PASA.G16193
S1	MF	GO:0008289	lipid binding	1	Cucsat.PASA.G8676
S1	MF	GO:0003700	DNA-binding transcription factor activity	1	Cucsat.PASA.G1039
S1	MF	GO:0051540	metal cluster binding	1	Cucsat.PASA.G10350
S1	MF	GO:0030234	enzyme regulator activity	1	Cucsat.PASA.G3656
S1	MF	GO:0016829	lyase activity	1	Cucsat.PASA.G6855
S1	MF	GO:0008094	ATP-dependent activity, acting on DNA	1	Cucsat.PASA.G5166
S1	CC	GO:0005622	intracellular anatomical structure	11	Cucsat.PASA.G19600, Cucsat.PASA.G6855, Cucsat.PASA.G14826, Cucsat.PASA.G2520, Cucsat.PASA.G1973, Cucsat.PASA.G10350, Cucsat.PASA.G4406, Cucsat.PASA.G1039, Cucsat.PASA.G11681, Cucsat.PASA.G10994, Cucsat.PASA.G16626
S1	CC	GO:0043226	organelle	10	Cucsat.PASA.G19600, Cucsat.PASA.G6855, Cucsat.PASA.G2520, Cucsat.PASA.G1973, Cucsat.PASA.G10350, Cucsat.PASA.G4406, Cucsat.PASA.G1039, Cucsat.PASA.G11681, Cucsat.PASA.G10994, Cucsat.PASA.G16626
S1	CC	GO:0016020	membrane	9	Cucsat.PASA.G17365, Cucsat.PASA.G6855, Cucsat.PASA.G6874, Cucsat.PASA.G3656, Cucsat.PASA.G10350, Cucsat.PASA.G10909, Cucsat.PASA.G1085, Cucsat.PASA.G11612, Cucsat.PASA.G4574
S1	CC	GO:0005737	cytoplasm	8	Cucsat.PASA.G14826, Cucsat.PASA.G6855, Cucsat.PASA.G2520, Cucsat.PASA.G1973, Cucsat.PASA.G10350, Cucsat.PASA.G11681, Cucsat.PASA.G10994, Cucsat.PASA.G16626
S1	CC	GO:0031224	intrinsic component of membrane	7	Cucsat.PASA.G17365, Cucsat.PASA.G3656, Cucsat.PASA.G10350, Cucsat.PASA.G10909, Cucsat.PASA.G1085, Cucsat.PASA.G11612, Cucsat.PASA.G4574
S1	CC	GO:0071944	cell periphery	3	Cucsat.PASA.G6874, Cucsat.PASA.G11612, Cucsat.PASA.G2374
S1	CC	GO:0005576	extracellular region	2	Cucsat.PASA.G3656, Cucsat.PASA.G2374
S1	CC	GO:0140513	nuclear protein-containing complex	1	Cucsat.PASA.G19600
S1	CC	GO:1902494	catalytic complex	1	Cucsat.PASA.G10350
S1	CC	GO:1990351	transporter complex	1	Cucsat.PASA.G10350
S1	CC	GO:0098796	membrane protein complex	1	Cucsat.PASA.G10350
S1	CC	GO:0098552	side of membrane	1	Cucsat.PASA.G6874
S1	CC	GO:0098798	mitochondrial protein-containing complex	1	Cucsat.PASA.G10350
S1	CC	GO:0070069	cytochrome complex	1	Cucsat.PASA.G10350
S1	CC	GO:1990904	ribonucleoprotein complex	1	Cucsat.PASA.G19600
S1	CC	GO:0031975	envelope	1	Cucsat.PASA.G10350
S1	CC	GO:0070469	respirasome	1	Cucsat.PASA.G10350
S1	CC	GO:0030312	external encapsulating structure	1	Cucsat.PASA.G2374
S1	CC	GO:0019898	extrinsic component of membrane	1	Cucsat.PASA.G6874
S2	BP	GO:0071704	organic substance metabolic process	10	Cucsat.PASA.G12659, Cucsat.PASA.G19578, Cucsat.PASA.G2520, Cucsat.PASA.G3656, Cucsat.PASA.G5603, Cucsat.PASA.G14269, Cucsat.PASA.G8662, Cucsat.PASA.G12598, Cucsat.PASA.G11940, Cucsat.PASA.G7167
S2	BP	GO:0044238	primary metabolic process	9	Cucsat.PASA.G12659, Cucsat.PASA.G19578, Cucsat.PASA.G2520, Cucsat.PASA.G3656, Cucsat.PASA.G5603, Cucsat.PASA.G8662, Cucsat.PASA.G12598, Cucsat.PASA.G11940, Cucsat.PASA.G7167
S2	BP	GO:0044237	cellular metabolic process	9	Cucsat.PASA.G18102, Cucsat.PASA.G19578, Cucsat.PASA.G2520, Cucsat.PASA.G5603, Cucsat.PASA.G8662, Cucsat.PASA.G12598, Cucsat.PASA.G11940, Cucsat.PASA.G2374, Cucsat.PASA.G7167
S2	BP	GO:0006807	nitrogen compound metabolic process	7	Cucsat.PASA.G12659, Cucsat.PASA.G19578, Cucsat.PASA.G5603, Cucsat.PASA.G8662, Cucsat.PASA.G12598, Cucsat.PASA.G11940, Cucsat.PASA.G7167
S2	BP	GO:0071840	cellular component organization or biogenesis	5	Cucsat.PASA.G18102, Cucsat.PASA.G16807, Cucsat.PASA.G3656, Cucsat.PASA.G6092, Cucsat.PASA.G10994
S2	BP	GO:0006950	response to stress	4	Cucsat.PASA.G8662, Cucsat.PASA.G16626, Cucsat.PASA.G2374, Cucsat.PASA.G7167
S2	BP	GO:0051641	cellular localization	3	Cucsat.PASA.G18102, Cucsat.PASA.G16807, Cucsat.PASA.G11940
S2	BP	GO:0065009	regulation of molecular function	3	Cucsat.PASA.G19578, Cucsat.PASA.G3656, Cucsat.PASA.G8662
S2	BP	GO:0051716	cellular response to stimulus	3	Cucsat.PASA.G8662, Cucsat.PASA.G7167, Cucsat.PASA.G2374
S2	BP	GO:0009056	catabolic process	3	Cucsat.PASA.G18102, Cucsat.PASA.G3656, Cucsat.PASA.G2374
S2	BP	GO:0009058	biosynthetic process	3	Cucsat.PASA.G2520, Cucsat.PASA.G12598, Cucsat.PASA.G11940
S2	BP	GO:0033036	macromolecule localization	3	Cucsat.PASA.G18102, Cucsat.PASA.G16807, Cucsat.PASA.G11940
S2	BP	GO:0051234	establishment of localization	3	Cucsat.PASA.G18102, Cucsat.PASA.G16807, Cucsat.PASA.G11940
S2	BP	GO:0050794	regulation of cellular process	2	Cucsat.PASA.G19578, Cucsat.PASA.G12598
S2	BP	GO:0019222	regulation of metabolic process	2	Cucsat.PASA.G19578, Cucsat.PASA.G12598
S2	BP	GO:0042221	response to chemical	2	Cucsat.PASA.G2374, Cucsat.PASA.G7167
S2	BP	GO:0009628	response to abiotic stimulus	2	Cucsat.PASA.G16626, Cucsat.PASA.G7167
S2	BP	GO:0061919	process utilizing autophagic mechanism	1	Cucsat.PASA.G18102
S2	BP	GO:0007154	cell communication	1	Cucsat.PASA.G8662
S2	BP	GO:0006734	NADH metabolic process	1	Cucsat.PASA.G5603
S2	MF	GO:1901363	heterocyclic compound binding	9	Cucsat.PASA.G18102, Cucsat.PASA.G399, Cucsat.PASA.G5603, Cucsat.PASA.G8662, Cucsat.PASA.G12598, Cucsat.PASA.G10994, Cucsat.PASA.G1085, Cucsat.PASA.G16626, Cucsat.PASA.G2374
S2	MF	GO:0097159	organic cyclic compound binding	9	Cucsat.PASA.G18102, Cucsat.PASA.G399, Cucsat.PASA.G5603, Cucsat.PASA.G8662, Cucsat.PASA.G12598, Cucsat.PASA.G10994, Cucsat.PASA.G1085, Cucsat.PASA.G16626, Cucsat.PASA.G2374
S2	MF	GO:0043167	ion binding	7	Cucsat.PASA.G8662, Cucsat.PASA.G14269, Cucsat.PASA.G10994, Cucsat.PASA.G1085, Cucsat.PASA.G16626, Cucsat.PASA.G2374, Cucsat.PASA.G6376
S2	MF	GO:0016787	hydrolase activity	4	Cucsat.PASA.G12659, Cucsat.PASA.G3656, Cucsat.PASA.G14269, Cucsat.PASA.G10994
S2	MF	GO:0036094	small molecule binding	3	Cucsat.PASA.G8662, Cucsat.PASA.G10994, Cucsat.PASA.G16626
S2	MF	GO:0016491	oxidoreductase activity	3	Cucsat.PASA.G5603, Cucsat.PASA.G1085, Cucsat.PASA.G2374
S2	MF	GO:0097367	carbohydrate derivative binding	3	Cucsat.PASA.G8662, Cucsat.PASA.G10994, Cucsat.PASA.G16626
S2	MF	GO:0005515	protein binding	3	Cucsat.PASA.G19578, Cucsat.PASA.G8662, Cucsat.PASA.G16626
S2	MF	GO:0016740	transferase activity	3	Cucsat.PASA.G19578, Cucsat.PASA.G2520, Cucsat.PASA.G11940
S2	MF	GO:0140096	catalytic activity, acting on a protein	2	Cucsat.PASA.G12659, Cucsat.PASA.G11940
S2	MF	GO:0030234	enzyme regulator activity	2	Cucsat.PASA.G3656, Cucsat.PASA.G8662
S2	MF	GO:0016887	ATP hydrolysis activity	1	Cucsat.PASA.G10994
S2	MF	GO:0003700	DNA-binding transcription factor activity	1	Cucsat.PASA.G12598
S2	MF	GO:0004601	peroxidase activity	1	Cucsat.PASA.G2374
S2	CC	GO:0043226	organelle	10	Cucsat.PASA.G18102, Cucsat.PASA.G2520, Cucsat.PASA.G399, Cucsat.PASA.G16807, Cucsat.PASA.G6092, Cucsat.PASA.G8662, Cucsat.PASA.G12598, Cucsat.PASA.G11940, Cucsat.PASA.G10994, Cucsat.PASA.G16626
S2	CC	GO:0005622	intracellular anatomical structure	10	Cucsat.PASA.G18102, Cucsat.PASA.G2520, Cucsat.PASA.G399, Cucsat.PASA.G16807, Cucsat.PASA.G6092, Cucsat.PASA.G8662, Cucsat.PASA.G12598, Cucsat.PASA.G11940, Cucsat.PASA.G10994, Cucsat.PASA.G16626
S2	CC	GO:0031224	intrinsic component of membrane	7	Cucsat.PASA.G18102, Cucsat.PASA.G19578, Cucsat.PASA.G16807, Cucsat.PASA.G3656, Cucsat.PASA.G11940, Cucsat.PASA.G1085, Cucsat.PASA.G6376
S2	CC	GO:0005737	cytoplasm	7	Cucsat.PASA.G18102, Cucsat.PASA.G2520, Cucsat.PASA.G16807, Cucsat.PASA.G8662, Cucsat.PASA.G11940, Cucsat.PASA.G10994, Cucsat.PASA.G16626
S2	CC	GO:0016020	membrane	7	Cucsat.PASA.G18102, Cucsat.PASA.G19578, Cucsat.PASA.G16807, Cucsat.PASA.G3656, Cucsat.PASA.G11940, Cucsat.PASA.G1085, Cucsat.PASA.G6376
S2	CC	GO:0005576	extracellular region	3	Cucsat.PASA.G13151, Cucsat.PASA.G3656, Cucsat.PASA.G2374
S2	CC	GO:0012505	endomembrane system	2	Cucsat.PASA.G18102, Cucsat.PASA.G11940
S2	CC	GO:0000785	chromatin	1	Cucsat.PASA.G6092
S2	CC	GO:1902494	catalytic complex	1	Cucsat.PASA.G8662
S2	CC	GO:1990351	transporter complex	1	Cucsat.PASA.G16807
S2	CC	GO:0140535	intracellular protein-containing complex	1	Cucsat.PASA.G8662
S2	CC	GO:0000407	phagophore assembly site	1	Cucsat.PASA.G18102
S2	CC	GO:0030312	external encapsulating structure	1	Cucsat.PASA.G2374
S2	CC	GO:0071944	cell periphery	1	Cucsat.PASA.G2374
S3	BP	GO:0071704	organic substance metabolic process	148	Cucsat.PASA.G436, Cucsat.PASA.G14763, Cucsat.PASA.G14642, Cucsat.PASA.G19817, Cucsat.PASA.G7372, Cucsat.PASA.G14526, Cucsat.PASA.G1271, Cucsat.PASA.G16946, Cucsat.PASA.G15186, Cucsat.PASA.G17244, Cucsat.PASA.G2002, Cucsat.PASA.G10290, Cucsat.PASA.G12073, Cucsat.PASA.G2520, Cucsat.PASA.G4787, Cucsat.PASA.G1795, Cucsat.PASA.G12351, Cucsat.PASA.G14894, Cucsat.PASA.G16311, Cucsat.PASA.G1713, Cucsat.P…
S3	BP	GO:0044238	primary metabolic process	143	Cucsat.PASA.G436, Cucsat.PASA.G19817, Cucsat.PASA.G14763, Cucsat.PASA.G14642, Cucsat.PASA.G7372, Cucsat.PASA.G1271, Cucsat.PASA.G14526, Cucsat.PASA.G16946, Cucsat.PASA.G17244, Cucsat.PASA.G15186, Cucsat.PASA.G10290, Cucsat.PASA.G2002, Cucsat.PASA.G4787, Cucsat.PASA.G12073, Cucsat.PASA.G2520, Cucsat.PASA.G1795, Cucsat.PASA.G12351, Cucsat.PASA.G14894, Cucsat.PASA.G16311, Cucsat.PASA.G1713, Cucsat.P…
S3	BP	GO:0044237	cellular metabolic process	141	Cucsat.PASA.G14764, Cucsat.PASA.G14763, Cucsat.PASA.G19817, Cucsat.PASA.G14642, Cucsat.PASA.G7372, Cucsat.PASA.G14526, Cucsat.PASA.G1271, Cucsat.PASA.G16946, Cucsat.PASA.G15186, Cucsat.PASA.G17244, Cucsat.PASA.G10290, Cucsat.PASA.G15187, Cucsat.PASA.G2002, Cucsat.PASA.G4787, Cucsat.PASA.G12073, Cucsat.PASA.G2520, Cucsat.PASA.G1795, Cucsat.PASA.G14894, Cucsat.PASA.G16311, Cucsat.PASA.G1713, Cucsat…
S3	BP	GO:0006807	nitrogen compound metabolic process	124	Cucsat.PASA.G19817, Cucsat.PASA.G14763, Cucsat.PASA.G14642, Cucsat.PASA.G14526, Cucsat.PASA.G1271, Cucsat.PASA.G16946, Cucsat.PASA.G17244, Cucsat.PASA.G10290, Cucsat.PASA.G15187, Cucsat.PASA.G2002, Cucsat.PASA.G4787, Cucsat.PASA.G12073, Cucsat.PASA.G1795, Cucsat.PASA.G12351, Cucsat.PASA.G14894, Cucsat.PASA.G16311, Cucsat.PASA.G1713, Cucsat.PASA.G2928, Cucsat.PASA.G11002, Cucsat.PASA.G2194, Cucsat…
S3	BP	GO:0009058	biosynthetic process	77	Cucsat.PASA.G353, Cucsat.PASA.G11859, Cucsat.PASA.G14763, Cucsat.PASA.G14642, Cucsat.PASA.G7372, Cucsat.PASA.G10883, Cucsat.PASA.G8545, Cucsat.PASA.G14526, Cucsat.PASA.G918, Cucsat.PASA.G16946, Cucsat.PASA.G17244, Cucsat.PASA.G15186, Cucsat.PASA.G12073, Cucsat.PASA.G2520, Cucsat.PASA.G1476, Cucsat.PASA.G7699, Cucsat.PASA.G1795, Cucsat.PASA.G7457, Cucsat.PASA.G18138, Cucsat.PASA.G6889, Cucsat.PASA…
S3	BP	GO:0050794	regulation of cellular process	51	Cucsat.PASA.G353, Cucsat.PASA.G14642, Cucsat.PASA.G7372, Cucsat.PASA.G8545, Cucsat.PASA.G14526, Cucsat.PASA.G17244, Cucsat.PASA.G1476, Cucsat.PASA.G1795, Cucsat.PASA.G14894, Cucsat.PASA.G16311, Cucsat.PASA.G9069, Cucsat.PASA.G11002, Cucsat.PASA.G12532, Cucsat.PASA.G19578, Cucsat.PASA.G5741, Cucsat.PASA.G2315, Cucsat.PASA.G19499, Cucsat.PASA.G3525, Cucsat.PASA.G1509, Cucsat.PASA.G12728, Cucsat.PAS…
S3	BP	GO:0019222	regulation of metabolic process	45	Cucsat.PASA.G353, Cucsat.PASA.G12728, Cucsat.PASA.G14665, Cucsat.PASA.G14642, Cucsat.PASA.G12720, Cucsat.PASA.G7372, Cucsat.PASA.G8545, Cucsat.PASA.G14526, Cucsat.PASA.G12327, Cucsat.PASA.G17244, Cucsat.PASA.G4688, Cucsat.PASA.G8723, Cucsat.PASA.G1476, Cucsat.PASA.G6864, Cucsat.PASA.G1795, Cucsat.PASA.G19723, Cucsat.PASA.G12351, Cucsat.PASA.G16695, Cucsat.PASA.G14894, Cucsat.PASA.G4406, Cucsat.PA…
S3	BP	GO:0071840	cellular component organization or biogenesis	31	Cucsat.PASA.G11339, Cucsat.PASA.G12804, Cucsat.PASA.G11958, Cucsat.PASA.G12849, Cucsat.PASA.G16807, Cucsat.PASA.G11959, Cucsat.PASA.G7372, Cucsat.PASA.G1271, Cucsat.PASA.G17244, Cucsat.PASA.G2002, Cucsat.PASA.G16672, Cucsat.PASA.G9636, Cucsat.PASA.G8723, Cucsat.PASA.G3656, Cucsat.PASA.G12012, Cucsat.PASA.G16311, Cucsat.PASA.G19087, Cucsat.PASA.G2928, Cucsat.PASA.G12937, Cucsat.PASA.G18819, Cucsat…
S3	BP	GO:0051234	establishment of localization	26	Cucsat.PASA.G11339, Cucsat.PASA.G10889, Cucsat.PASA.G16807, Cucsat.PASA.G1091, Cucsat.PASA.G10286, Cucsat.PASA.G13179, Cucsat.PASA.G17876, Cucsat.PASA.G9550, Cucsat.PASA.G16770, Cucsat.PASA.G4688, Cucsat.PASA.G8689, Cucsat.PASA.G16695, Cucsat.PASA.G10909, Cucsat.PASA.G19061, Cucsat.PASA.G12937, Cucsat.PASA.G11860, Cucsat.PASA.G11940, Cucsat.PASA.G11920, Cucsat.PASA.G9566, Cucsat.PASA.G2672, Cucsa…
S3	BP	GO:0048856	anatomical structure development	23	Cucsat.PASA.G353, Cucsat.PASA.G12728, Cucsat.PASA.G12532, Cucsat.PASA.G7372, Cucsat.PASA.G1271, Cucsat.PASA.G6993, Cucsat.PASA.G5044, Cucsat.PASA.G12327, Cucsat.PASA.G19804, Cucsat.PASA.G4312, Cucsat.PASA.G15151, Cucsat.PASA.G5797, Cucsat.PASA.G6864, Cucsat.PASA.G1795, Cucsat.PASA.G19723, Cucsat.PASA.G19111, Cucsat.PASA.G14661, Cucsat.PASA.G11681, Cucsat.PASA.G14894, Cucsat.PASA.G4406, Cucsat.PAS…
S3	BP	GO:0007275	multicellular organism development	21	Cucsat.PASA.G353, Cucsat.PASA.G12728, Cucsat.PASA.G12532, Cucsat.PASA.G7372, Cucsat.PASA.G1271, Cucsat.PASA.G6993, Cucsat.PASA.G5044, Cucsat.PASA.G12327, Cucsat.PASA.G19804, Cucsat.PASA.G4312, Cucsat.PASA.G15151, Cucsat.PASA.G5797, Cucsat.PASA.G6864, Cucsat.PASA.G1795, Cucsat.PASA.G19723, Cucsat.PASA.G19111, Cucsat.PASA.G14894, Cucsat.PASA.G4406, Cucsat.PASA.G18148, Cucsat.PASA.G11681, Cucsat.PAS…
S3	BP	GO:0051716	cellular response to stimulus	19	Cucsat.PASA.G18819, Cucsat.PASA.G11903, Cucsat.PASA.G12728, Cucsat.PASA.G8040, Cucsat.PASA.G8662, Cucsat.PASA.G7372, Cucsat.PASA.G13137, Cucsat.PASA.G18987, Cucsat.PASA.G2194, Cucsat.PASA.G8125, Cucsat.PASA.G11546, Cucsat.PASA.G7167, Cucsat.PASA.G8278, Cucsat.PASA.G2374, Cucsat.PASA.G3663, Cucsat.PASA.G15151, Cucsat.PASA.G18138, Cucsat.PASA.G4406, Cucsat.PASA.G16311
S3	BP	GO:0009056	catabolic process	17	Cucsat.PASA.G436, Cucsat.PASA.G748, Cucsat.PASA.G14039, Cucsat.PASA.G6993, Cucsat.PASA.G905, Cucsat.PASA.G12448, Cucsat.PASA.G8125, Cucsat.PASA.G18958, Cucsat.PASA.G13504, Cucsat.PASA.G2374, Cucsat.PASA.G18102, Cucsat.PASA.G7469, Cucsat.PASA.G18264, Cucsat.PASA.G3656, Cucsat.PASA.G11284, Cucsat.PASA.G8518, Cucsat.PASA.G12451
S3	BP	GO:0006950	response to stress	16	Cucsat.PASA.G12728, Cucsat.PASA.G10286, Cucsat.PASA.G8662, Cucsat.PASA.G2194, Cucsat.PASA.G13379, Cucsat.PASA.G16626, Cucsat.PASA.G11546, Cucsat.PASA.G2362, Cucsat.PASA.G9423, Cucsat.PASA.G2374, Cucsat.PASA.G7167, Cucsat.PASA.G8278, Cucsat.PASA.G16770, Cucsat.PASA.G6701, Cucsat.PASA.G18138, Cucsat.PASA.G19499
S3	BP	GO:0044281	small molecule metabolic process	14	Cucsat.PASA.G11901, Cucsat.PASA.G12728, Cucsat.PASA.G11002, Cucsat.PASA.G14763, Cucsat.PASA.G15248, Cucsat.PASA.G7247, Cucsat.PASA.G18958, Cucsat.PASA.G4312, Cucsat.PASA.G15033, Cucsat.PASA.G18264, Cucsat.PASA.G8518, Cucsat.PASA.G11681, Cucsat.PASA.G11396, Cucsat.PASA.G16491
S3	BP	GO:0007154	cell communication	13	Cucsat.PASA.G18819, Cucsat.PASA.G11903, Cucsat.PASA.G8040, Cucsat.PASA.G8662, Cucsat.PASA.G7372, Cucsat.PASA.G13137, Cucsat.PASA.G18987, Cucsat.PASA.G8125, Cucsat.PASA.G3663, Cucsat.PASA.G15151, Cucsat.PASA.G4406, Cucsat.PASA.G17103, Cucsat.PASA.G16311
S3	BP	GO:0055085	transmembrane transport	13	Cucsat.PASA.G10889, Cucsat.PASA.G16807, Cucsat.PASA.G10286, Cucsat.PASA.G11860, Cucsat.PASA.G13179, Cucsat.PASA.G11920, Cucsat.PASA.G16770, Cucsat.PASA.G13471, Cucsat.PASA.G8689, Cucsat.PASA.G7567, Cucsat.PASA.G16695, Cucsat.PASA.G10909, Cucsat.PASA.G19061
S3	BP	GO:0007049	cell cycle	12	Cucsat.PASA.G19578, Cucsat.PASA.G11958, Cucsat.PASA.G6578, Cucsat.PASA.G11959, Cucsat.PASA.G16662, Cucsat.PASA.G16695, Cucsat.PASA.G19087, Cucsat.PASA.G2194, Cucsat.PASA.G1262, Cucsat.PASA.G11546, Cucsat.PASA.G18958, Cucsat.PASA.G16946
S3	BP	GO:0033036	macromolecule localization	12	Cucsat.PASA.G18102, Cucsat.PASA.G2672, Cucsat.PASA.G4688, Cucsat.PASA.G12937, Cucsat.PASA.G11859, Cucsat.PASA.G16807, Cucsat.PASA.G14144, Cucsat.PASA.G18983, Cucsat.PASA.G7372, Cucsat.PASA.G17876, Cucsat.PASA.G11940, Cucsat.PASA.G9566
S3	BP	GO:0007165	signal transduction	11	Cucsat.PASA.G3663, Cucsat.PASA.G15151, Cucsat.PASA.G18819, Cucsat.PASA.G11903, Cucsat.PASA.G8040, Cucsat.PASA.G4406, Cucsat.PASA.G16311, Cucsat.PASA.G7372, Cucsat.PASA.G13137, Cucsat.PASA.G18987, Cucsat.PASA.G8125
S3	MF	GO:0097159	organic cyclic compound binding	127	Cucsat.PASA.G399, Cucsat.PASA.G10286, Cucsat.PASA.G14642, Cucsat.PASA.G19817, Cucsat.PASA.G11895, Cucsat.PASA.G7372, Cucsat.PASA.G14526, Cucsat.PASA.G1271, Cucsat.PASA.G16946, Cucsat.PASA.G13161, Cucsat.PASA.G12073, Cucsat.PASA.G1795, Cucsat.PASA.G14894, Cucsat.PASA.G1713, Cucsat.PASA.G17080, Cucsat.PASA.G6391, Cucsat.PASA.G18715, Cucsat.PASA.G11002, Cucsat.PASA.G2194, Cucsat.PASA.G2471, Cucsat.P…
S3	MF	GO:1901363	heterocyclic compound binding	126	Cucsat.PASA.G399, Cucsat.PASA.G10286, Cucsat.PASA.G14642, Cucsat.PASA.G19817, Cucsat.PASA.G11895, Cucsat.PASA.G7372, Cucsat.PASA.G14526, Cucsat.PASA.G1271, Cucsat.PASA.G16946, Cucsat.PASA.G13161, Cucsat.PASA.G12073, Cucsat.PASA.G1795, Cucsat.PASA.G14894, Cucsat.PASA.G1713, Cucsat.PASA.G17080, Cucsat.PASA.G6391, Cucsat.PASA.G18715, Cucsat.PASA.G11002, Cucsat.PASA.G2194, Cucsat.PASA.G2471, Cucsat.P…
S3	MF	GO:0043167	ion binding	97	Cucsat.PASA.G19817, Cucsat.PASA.G7372, Cucsat.PASA.G1271, Cucsat.PASA.G7652, Cucsat.PASA.G16946, Cucsat.PASA.G13161, Cucsat.PASA.G12073, Cucsat.PASA.G1795, Cucsat.PASA.G12351, Cucsat.PASA.G14894, Cucsat.PASA.G16311, Cucsat.PASA.G6391, Cucsat.PASA.G18715, Cucsat.PASA.G11002, Cucsat.PASA.G2471, Cucsat.PASA.G15966, Cucsat.PASA.G9423, Cucsat.PASA.G1262, Cucsat.PASA.G18958, Cucsat.PASA.G19804, Cucsat.…
S3	MF	GO:0016740	transferase activity	64	Cucsat.PASA.G14764, Cucsat.PASA.G14763, Cucsat.PASA.G19817, Cucsat.PASA.G10886, Cucsat.PASA.G918, Cucsat.PASA.G16946, Cucsat.PASA.G15186, Cucsat.PASA.G2520, Cucsat.PASA.G12073, Cucsat.PASA.G7699, Cucsat.PASA.G19503, Cucsat.PASA.G18138, Cucsat.PASA.G11263, Cucsat.PASA.G6889, Cucsat.PASA.G246, Cucsat.PASA.G11002, Cucsat.PASA.G14039, Cucsat.PASA.G7247, Cucsat.PASA.G5264, Cucsat.PASA.G1262, Cucsat.PA…
S3	MF	GO:0036094	small molecule binding	59	Cucsat.PASA.G353, Cucsat.PASA.G8662, Cucsat.PASA.G19817, Cucsat.PASA.G7372, Cucsat.PASA.G1271, Cucsat.PASA.G16626, Cucsat.PASA.G16946, Cucsat.PASA.G1795, Cucsat.PASA.G19503, Cucsat.PASA.G18138, Cucsat.PASA.G19061, Cucsat.PASA.G18715, Cucsat.PASA.G11002, Cucsat.PASA.G12532, Cucsat.PASA.G13349, Cucsat.PASA.G10994, Cucsat.PASA.G9226, Cucsat.PASA.G9423, Cucsat.PASA.G1262, Cucsat.PASA.G18958, Cucsat.P…
S3	MF	GO:0097367	carbohydrate derivative binding	48	Cucsat.PASA.G353, Cucsat.PASA.G8040, Cucsat.PASA.G1091, Cucsat.PASA.G8662, Cucsat.PASA.G19817, Cucsat.PASA.G13179, Cucsat.PASA.G10387, Cucsat.PASA.G12169, Cucsat.PASA.G7372, Cucsat.PASA.G13137, Cucsat.PASA.G18987, Cucsat.PASA.G1271, Cucsat.PASA.G10545, Cucsat.PASA.G12327, Cucsat.PASA.G16626, Cucsat.PASA.G5133, Cucsat.PASA.G5331, Cucsat.PASA.G16770, Cucsat.PASA.G6866, Cucsat.PASA.G7316, Cucsat.PAS…
S3	MF	GO:0016787	hydrolase activity	41	Cucsat.PASA.G10503, Cucsat.PASA.G12804, Cucsat.PASA.G436, Cucsat.PASA.G14269, Cucsat.PASA.G1091, Cucsat.PASA.G7372, Cucsat.PASA.G1271, Cucsat.PASA.G918, Cucsat.PASA.G8125, Cucsat.PASA.G5133, Cucsat.PASA.G15187, Cucsat.PASA.G6866, Cucsat.PASA.G7316, Cucsat.PASA.G12073, Cucsat.PASA.G4787, Cucsat.PASA.G9817, Cucsat.PASA.G7699, Cucsat.PASA.G20243, Cucsat.PASA.G3656, Cucsat.PASA.G6889, Cucsat.PASA.G16…
S3	MF	GO:0140096	catalytic activity, acting on a protein	35	Cucsat.PASA.G332, Cucsat.PASA.G10503, Cucsat.PASA.G8040, Cucsat.PASA.G19817, Cucsat.PASA.G10387, Cucsat.PASA.G12169, Cucsat.PASA.G13214, Cucsat.PASA.G13137, Cucsat.PASA.G18987, Cucsat.PASA.G5331, Cucsat.PASA.G7316, Cucsat.PASA.G4787, Cucsat.PASA.G12073, Cucsat.PASA.G19646, Cucsat.PASA.G19503, Cucsat.PASA.G7699, Cucsat.PASA.G17103, Cucsat.PASA.G11681, Cucsat.PASA.G16311, Cucsat.PASA.G15040, Cucsat…
S3	MF	GO:0005515	protein binding	28	Cucsat.PASA.G12707, Cucsat.PASA.G14665, Cucsat.PASA.G1091, Cucsat.PASA.G8662, Cucsat.PASA.G7372, Cucsat.PASA.G13137, Cucsat.PASA.G16626, Cucsat.PASA.G6866, Cucsat.PASA.G8723, Cucsat.PASA.G8689, Cucsat.PASA.G1476, Cucsat.PASA.G4406, Cucsat.PASA.G9025, Cucsat.PASA.G6993, Cucsat.PASA.G5044, Cucsat.PASA.G1262, Cucsat.PASA.G19804, Cucsat.PASA.G18958, Cucsat.PASA.G19578, Cucsat.PASA.G6874, Cucsat.PASA.…
S3	MF	GO:0016491	oxidoreductase activity	22	Cucsat.PASA.G12849, Cucsat.PASA.G943, Cucsat.PASA.G13214, Cucsat.PASA.G13753, Cucsat.PASA.G13349, Cucsat.PASA.G6993, Cucsat.PASA.G1085, Cucsat.PASA.G9027, Cucsat.PASA.G12448, Cucsat.PASA.G2374, Cucsat.PASA.G18135, Cucsat.PASA.G16672, Cucsat.PASA.G9817, Cucsat.PASA.G18264, Cucsat.PASA.G4976, Cucsat.PASA.G12451, Cucsat.PASA.G1930, Cucsat.PASA.G8518, Cucsat.PASA.G5603, Cucsat.PASA.G15080, Cucsat.PAS…
S3	MF	GO:0003700	DNA-binding transcription factor activity	16	Cucsat.PASA.G11903, Cucsat.PASA.G12728, Cucsat.PASA.G8072, Cucsat.PASA.G13246, Cucsat.PASA.G14665, Cucsat.PASA.G12598, Cucsat.PASA.G9403, Cucsat.PASA.G3663, Cucsat.PASA.G4313, Cucsat.PASA.G1476, Cucsat.PASA.G2315, Cucsat.PASA.G14894, Cucsat.PASA.G2019, Cucsat.PASA.G3525, Cucsat.PASA.G17080, Cucsat.PASA.G1509
S3	MF	GO:0140640	catalytic activity, acting on a nucleic acid	13	Cucsat.PASA.G972, Cucsat.PASA.G11628, Cucsat.PASA.G18715, Cucsat.PASA.G6993, Cucsat.PASA.G918, Cucsat.PASA.G16946, Cucsat.PASA.G13405, Cucsat.PASA.G12073, Cucsat.PASA.G7699, Cucsat.PASA.G5989, Cucsat.PASA.G18138, Cucsat.PASA.G6889, Cucsat.PASA.G11396
S3	MF	GO:0022857	transmembrane transporter activity	11	Cucsat.PASA.G16770, Cucsat.PASA.G10889, Cucsat.PASA.G7567, Cucsat.PASA.G8689, Cucsat.PASA.G16695, Cucsat.PASA.G10286, Cucsat.PASA.G11860, Cucsat.PASA.G13179, Cucsat.PASA.G10909, Cucsat.PASA.G19061, Cucsat.PASA.G11920
S3	MF	GO:0016887	ATP hydrolysis activity	7	Cucsat.PASA.G6866, Cucsat.PASA.G14166, Cucsat.PASA.G1091, Cucsat.PASA.G7372, Cucsat.PASA.G10994, Cucsat.PASA.G9226, Cucsat.PASA.G5133
S3	MF	GO:0030234	enzyme regulator activity	5	Cucsat.PASA.G6578, Cucsat.PASA.G3656, Cucsat.PASA.G16695, Cucsat.PASA.G8134, Cucsat.PASA.G8662
S3	MF	GO:0090079	translation regulator activity, nucleic acid binding	5	Cucsat.PASA.G246, Cucsat.PASA.G5741, Cucsat.PASA.G8723, Cucsat.PASA.G7457, Cucsat.PASA.G395
S3	MF	GO:0003735	structural constituent of ribosome	5	Cucsat.PASA.G18586, Cucsat.PASA.G972, Cucsat.PASA.G47, Cucsat.PASA.G10883, Cucsat.PASA.G18426
S3	MF	GO:0051540	metal cluster binding	3	Cucsat.PASA.G17254, Cucsat.PASA.G18138, Cucsat.PASA.G16946
S3	MF	GO:0016874	ligase activity	3	Cucsat.PASA.G11396, Cucsat.PASA.G8278, Cucsat.PASA.G18958
S3	MF	GO:0003682	chromatin binding	3	Cucsat.PASA.G8723, Cucsat.PASA.G19499, Cucsat.PASA.G16946
S3	CC	GO:0005622	intracellular anatomical structure	131	Cucsat.PASA.G399, Cucsat.PASA.G10286, Cucsat.PASA.G3292, Cucsat.PASA.G7372, Cucsat.PASA.G17876, Cucsat.PASA.G11895, Cucsat.PASA.G9550, Cucsat.PASA.G1271, Cucsat.PASA.G16946, Cucsat.PASA.G13161, Cucsat.PASA.G17244, Cucsat.PASA.G16672, Cucsat.PASA.G2002, Cucsat.PASA.G15187, Cucsat.PASA.G2520, Cucsat.PASA.G1795, Cucsat.PASA.G14894, Cucsat.PASA.G16311, Cucsat.PASA.G1713, Cucsat.PASA.G17080, Cucsat.PA…
S3	CC	GO:0043226	organelle	120	Cucsat.PASA.G399, Cucsat.PASA.G10286, Cucsat.PASA.G3292, Cucsat.PASA.G7372, Cucsat.PASA.G17876, Cucsat.PASA.G11895, Cucsat.PASA.G9550, Cucsat.PASA.G1271, Cucsat.PASA.G16946, Cucsat.PASA.G13161, Cucsat.PASA.G17244, Cucsat.PASA.G16672, Cucsat.PASA.G2002, Cucsat.PASA.G15187, Cucsat.PASA.G2520, Cucsat.PASA.G1795, Cucsat.PASA.G14894, Cucsat.PASA.G16311, Cucsat.PASA.G1713, Cucsat.PASA.G17080, Cucsat.PA…
S3	CC	GO:0016020	membrane	109	Cucsat.PASA.G16828, Cucsat.PASA.G10286, Cucsat.PASA.G14764, Cucsat.PASA.G19817, Cucsat.PASA.G7372, Cucsat.PASA.G17876, Cucsat.PASA.G17755, Cucsat.PASA.G1271, Cucsat.PASA.G2362, Cucsat.PASA.G15186, Cucsat.PASA.G17365, Cucsat.PASA.G16672, Cucsat.PASA.G11263, Cucsat.PASA.G9025, Cucsat.PASA.G18715, Cucsat.PASA.G19768, Cucsat.PASA.G9423, Cucsat.PASA.G11920, Cucsat.PASA.G2111, Cucsat.PASA.G15294, Cucsa…
S3	CC	GO:0031224	intrinsic component of membrane	90	Cucsat.PASA.G10889, Cucsat.PASA.G16828, Cucsat.PASA.G14764, Cucsat.PASA.G10286, Cucsat.PASA.G19817, Cucsat.PASA.G17876, Cucsat.PASA.G18807, Cucsat.PASA.G15186, Cucsat.PASA.G17365, Cucsat.PASA.G19225, Cucsat.PASA.G16672, Cucsat.PASA.G20961, Cucsat.PASA.G1476, Cucsat.PASA.G3656, Cucsat.PASA.G11263, Cucsat.PASA.G19061, Cucsat.PASA.G13748, Cucsat.PASA.G12937, Cucsat.PASA.G9025, Cucsat.PASA.G18715, Cu…
S3	CC	GO:0005737	cytoplasm	61	Cucsat.PASA.G11859, Cucsat.PASA.G8662, Cucsat.PASA.G10286, Cucsat.PASA.G7372, Cucsat.PASA.G17876, Cucsat.PASA.G10883, Cucsat.PASA.G9550, Cucsat.PASA.G1271, Cucsat.PASA.G16626, Cucsat.PASA.G17244, Cucsat.PASA.G15187, Cucsat.PASA.G16672, Cucsat.PASA.G9636, Cucsat.PASA.G2520, Cucsat.PASA.G5797, Cucsat.PASA.G20961, Cucsat.PASA.G6648, Cucsat.PASA.G12937, Cucsat.PASA.G8134, Cucsat.PASA.G47, Cucsat.PASA…
S3	CC	GO:0071944	cell periphery	20	Cucsat.PASA.G10889, Cucsat.PASA.G12937, Cucsat.PASA.G11859, Cucsat.PASA.G11958, Cucsat.PASA.G11959, Cucsat.PASA.G18715, Cucsat.PASA.G10387, Cucsat.PASA.G7372, Cucsat.PASA.G17755, Cucsat.PASA.G8125, Cucsat.PASA.G11920, Cucsat.PASA.G2374, Cucsat.PASA.G5331, Cucsat.PASA.G7316, Cucsat.PASA.G6874, Cucsat.PASA.G8689, Cucsat.PASA.G4976, Cucsat.PASA.G16662, Cucsat.PASA.G18983, Cucsat.PASA.G3727
S3	CC	GO:1902494	catalytic complex	16	Cucsat.PASA.G972, Cucsat.PASA.G8662, Cucsat.PASA.G2194, Cucsat.PASA.G7148, Cucsat.PASA.G11546, Cucsat.PASA.G16946, Cucsat.PASA.G18958, Cucsat.PASA.G6502, Cucsat.PASA.G2002, Cucsat.PASA.G16672, Cucsat.PASA.G6578, Cucsat.PASA.G18502, Cucsat.PASA.G18138, Cucsat.PASA.G11284, Cucsat.PASA.G16695, Cucsat.PASA.G19499
S3	CC	GO:0140513	nuclear protein-containing complex	12	Cucsat.PASA.G17244, Cucsat.PASA.G2002, Cucsat.PASA.G4688, Cucsat.PASA.G8723, Cucsat.PASA.G972, Cucsat.PASA.G18502, Cucsat.PASA.G18138, Cucsat.PASA.G19499, Cucsat.PASA.G1509, Cucsat.PASA.G11546, Cucsat.PASA.G16946, Cucsat.PASA.G18958
S3	CC	GO:0031974	membrane-enclosed lumen	12	Cucsat.PASA.G2672, Cucsat.PASA.G8723, Cucsat.PASA.G18502, Cucsat.PASA.G18138, Cucsat.PASA.G19499, Cucsat.PASA.G47, Cucsat.PASA.G3758, Cucsat.PASA.G6993, Cucsat.PASA.G2928, Cucsat.PASA.G11546, Cucsat.PASA.G16946, Cucsat.PASA.G13405
S3	CC	GO:0031975	envelope	11	Cucsat.PASA.G2672, Cucsat.PASA.G6502, Cucsat.PASA.G16672, Cucsat.PASA.G4688, Cucsat.PASA.G3843, Cucsat.PASA.G18148, Cucsat.PASA.G10286, Cucsat.PASA.G12123, Cucsat.PASA.G7372, Cucsat.PASA.G17876, Cucsat.PASA.G1271
S3	CC	GO:0005829	cytosol	11	Cucsat.PASA.G4312, Cucsat.PASA.G18586, Cucsat.PASA.G972, Cucsat.PASA.G6314, Cucsat.PASA.G11859, Cucsat.PASA.G14166, Cucsat.PASA.G8518, Cucsat.PASA.G6219, Cucsat.PASA.G590, Cucsat.PASA.G10883, Cucsat.PASA.G9566
S3	CC	GO:1990904	ribonucleoprotein complex	10	Cucsat.PASA.G18586, Cucsat.PASA.G2002, Cucsat.PASA.G972, Cucsat.PASA.G9636, Cucsat.PASA.G6314, Cucsat.PASA.G47, Cucsat.PASA.G1207, Cucsat.PASA.G3758, Cucsat.PASA.G10883, Cucsat.PASA.G2928
S3	CC	GO:0012505	endomembrane system	9	Cucsat.PASA.G2672, Cucsat.PASA.G18102, Cucsat.PASA.G4688, Cucsat.PASA.G6219, Cucsat.PASA.G18983, Cucsat.PASA.G7372, Cucsat.PASA.G7148, Cucsat.PASA.G9414, Cucsat.PASA.G11940
S3	CC	GO:0140535	intracellular protein-containing complex	9	Cucsat.PASA.G972, Cucsat.PASA.G6578, Cucsat.PASA.G11284, Cucsat.PASA.G18138, Cucsat.PASA.G8662, Cucsat.PASA.G7148, Cucsat.PASA.G11546, Cucsat.PASA.G18958, Cucsat.PASA.G16946
S3	CC	GO:0005576	extracellular region	6	Cucsat.PASA.G12804, Cucsat.PASA.G13151, Cucsat.PASA.G3656, Cucsat.PASA.G12451, Cucsat.PASA.G12448, Cucsat.PASA.G2374
S3	CC	GO:0005654	nucleoplasm	4	Cucsat.PASA.G8723, Cucsat.PASA.G19499, Cucsat.PASA.G6993, Cucsat.PASA.G11546
S3	CC	GO:0098796	membrane protein complex	4	Cucsat.PASA.G6502, Cucsat.PASA.G16672, Cucsat.PASA.G3843, Cucsat.PASA.G6219
S3	CC	GO:0098798	mitochondrial protein-containing complex	4	Cucsat.PASA.G6502, Cucsat.PASA.G16672, Cucsat.PASA.G3843, Cucsat.PASA.G47
S3	CC	GO:0099080	supramolecular complex	4	Cucsat.PASA.G6866, Cucsat.PASA.G9636, Cucsat.PASA.G1091, Cucsat.PASA.G7372
S3	CC	GO:0005667	transcription regulator complex	3	Cucsat.PASA.G15151, Cucsat.PASA.G1509, Cucsat.PASA.G11546
