# Supplementary material for: miRNA Profiling and Its Role in Multi-Omics Regulatory Networks Connected with Somaclonal Variation in Cucumber (Cucumis sativus L.)
Source: Int J Mol Sci. 2022 Apr 13;23(8):4317. doi: 10.3390/ijms23084317 (PMC9031375; doi:10.3390/ijms23084317)
Supplement: Supplementary file 1 [file ijms-23-04317-s001.zip › Table S6 - STRING enrichment.xlsx]

## Sheet: S1 network enrichment
term id	# background genes	# genes	category	description	FDR value	genes
GO:0009987	11004	300	GO Process	Cellular process	6.39e-10	CER1,SPI,LIN2,PDLP2,UGT74E2,At1g06080,PDS1,NDA1,PLL5,OTP82,ALB1,PRA1.E,BON3,NFXL1,AT1G10490,XTH33,AT1G11060,AAPT1,RDR1,HMGA,AT1G15170,GA3OX1,GAPCP-2,AT1G18170,FMO1,SMT2,emb1507,AT1G21400,AT1G21580,SHM6,LPR1,AT1G24620,DCP5,FEZ,AT1G28100,SCPL45,PUP3,AT1G29070,NRPA2,HERK2,PRK,PUP11,KU80,EMB3105,AT1G49570,POLGAMMA2,LysoPL2,HUB2,HEMA1,At1g59750,AT1G60420,ECHID,DWA3,STM,YDA,AT1G63900,RBOHF,FT,ABCG39,HP…
GO:0008152	7962	227	GO Process	Metabolic process	1.13e-07	CER1,LIN2,PDLP2,UGT74E2,At1g06080,PDS1,NDA1,PLL5,OTP82,ALB1,NFXL1,AT1G10490,XTH33,AAPT1,RDR1,GA3OX1,GAPCP-2,GLYR2,AT1G18170,FMO1,SMT2,emb1507,AT1G21400,AT1G21580,SHM6,LPR1,DCP5,ICME-LIKE1,AT1G28100,SCPL45,AT1G29070,NRPA2,AT1G30350,HERK2,PRK,KU80,EMB3105,AT1G49570,POLGAMMA2,LysoPL2,GLIP3,HUB2,HEMA1,AT1G60420,ECHID,STM,YDA,AT1G63900,RBOHF,HPR,NUDX1,PHYLLO,HEMB1,GH9B1,ALAAT2,AT1G74070,LQY1,CLV1,AT1G…
GO:0044237	6729	194	GO Process	Cellular metabolic process	2.47e-06	CER1,LIN2,PDLP2,UGT74E2,At1g06080,PDS1,PLL5,OTP82,ALB1,NFXL1,AT1G10490,XTH33,AAPT1,RDR1,GA3OX1,GAPCP-2,AT1G18170,FMO1,emb1507,AT1G21400,AT1G21580,SHM6,DCP5,AT1G28100,SCPL45,AT1G29070,NRPA2,HERK2,PRK,KU80,EMB3105,AT1G49570,POLGAMMA2,LysoPL2,HUB2,HEMA1,ECHID,STM,YDA,AT1G63900,RBOHF,HPR,NUDX1,PHYLLO,HEMB1,GH9B1,ALAAT2,AT1G74070,LQY1,CLV1,AT1G76630,ADH1,AT1G77680,AT1G78420,APT2,PP2-B11,GAD4,PP2-B10,S…
GO:0046148	115	15	GO Process	Pigment biosynthetic process	3.69e-05	LIN2,ALB1,AT1G28100,HEMA1,HEMB1,APT2,HEME2,MYB12,HEME1,CHLI1,CHLM,IPP1,PSY,FC-I,LUT2
GO:0006779	44	10	GO Process	Porphyrin-containing compound biosynthetic process	6.42e-05	LIN2,ALB1,HEMA1,HEMB1,HEME2,HEME1,CHLI1,CHLM,IPP1,FC-I
GO:0015995	38	9	GO Process	Chlorophyll biosynthetic process	0.00015	LIN2,ALB1,HEMA1,HEMB1,HEME2,HEME1,CHLI1,CHLM,IPP1
GO:0050896	5174	150	GO Process	Response to stimulus	0.00015	CER1,SPI,UGT74E2,NDA1,BON3,NFXL1,RDR1,GA3OX1,FMO1,AT1G21400,SHM6,HIPP22,LPR1,AT1G24620,FEZ,HERK2,PRK,KU80,AT1G49570,POLGAMMA2,LysoPL2,GLIP3,HUB2,At1g59750,AT1G60420,DWA3,YDA,RBOHF,FT,ABCG39,HPR,CRF10,PHO1;H1,NUDX1,ALAAT2,SARD1,BBX21,CLV1,ADH1,AAP3,AT1G78020,EBF1,AGO5,GLR5,PTAC12,AIR9,MTP11,PP2C5,AT2G43850,ATHB-7,PSI-P,ABCB4,WRKY23,MYB12,HAT5,CYP38,RWA2,GSTU8,PAH1,CPK2,ATBFRUCT1,HSP60-3A,PME3,HEME…
GO:0071704	6962	189	GO Process	Organic substance metabolic process	0.00015	CER1,LIN2,UGT74E2,At1g06080,PDS1,PLL5,OTP82,ALB1,NFXL1,AT1G10490,XTH33,AAPT1,RDR1,GA3OX1,GAPCP-2,AT1G18170,FMO1,SMT2,emb1507,AT1G21400,AT1G21580,SHM6,DCP5,AT1G28100,SCPL45,AT1G29070,NRPA2,AT1G30350,HERK2,PRK,KU80,EMB3105,POLGAMMA2,LysoPL2,GLIP3,HUB2,HEMA1,ECHID,STM,YDA,AT1G63900,NUDX1,PHYLLO,HEMB1,GH9B1,ALAAT2,AT1G74070,LQY1,CLV1,AT1G76630,ADH1,AT1G77680,AT1G78420,APT2,PP2-B11,GAD4,PP2-B10,SQN,AT…
GO:0009058	2480	81	GO Process	Biosynthetic process	0.0016	CER1,LIN2,At1g06080,ALB1,NFXL1,AAPT1,RDR1,GA3OX1,FMO1,SMT2,SHM6,AT1G28100,AT1G29070,NRPA2,PRK,EMB3105,POLGAMMA2,LysoPL2,HEMA1,ECHID,STM,RBOHF,NUDX1,PHYLLO,HEMB1,ALAAT2,APT2,FRA8,LOG1,CSLB03,PTAC12,HEME2,MYB12,RWA2,PAH1,OMR1,HEME1,PRPS20,FAD5,MFP1,AT3G16780,EMB2729,PHO1,AT3G25810,RPL15,HIRA,RPL9,ASN1,PYRR,HCEF1,AT3G54210,P5CS2,SBPASE,PSRP5,AT3G60800,RRF,AT4G02930,AT4G04670,OASA1,CHLI1,TPPG,CHLM,em…
GO:0015979	225	17	GO Process	Photosynthesis	0.0016	PDLP2,ALB1,PRK,LQY1,PSBW,PSI-P,DEG2,LHCA4,HCEF1,SBPASE,AT3G63540,CHLI1,IPP1,HCF136,CRR1,PSAN,FNR1
GO:0044249	2275	76	GO Process	Cellular biosynthetic process	0.0016	CER1,LIN2,At1g06080,ALB1,NFXL1,AAPT1,RDR1,GA3OX1,FMO1,SHM6,AT1G28100,AT1G29070,NRPA2,EMB3105,POLGAMMA2,LysoPL2,HEMA1,ECHID,STM,RBOHF,NUDX1,PHYLLO,HEMB1,APT2,FRA8,LOG1,CSLB03,PTAC12,HEME2,RWA2,PAH1,OMR1,HEME1,PRPS20,FAD5,MFP1,AT3G16780,EMB2729,PHO1,AT3G25810,RPL15,HIRA,RPL9,ASN1,PYRR,HCEF1,AT3G54210,P5CS2,SBPASE,PSRP5,AT3G60800,RRF,AT4G02930,OASA1,CHLI1,TPPG,CHLM,emb2726,THY-2,GGR,MIPS3,SVR3,EMB31…
GO:0055085	1203	48	GO Process	Transmembrane transport	0.0016	AT1G15170,PUP3,PUP11,ABCG39,PHO1;H1,AT1G71140,AAP3,APT2,ABCG7,VIT1,GLR5,GAMMA-TIP,MTP11,UMAMIT14,ABCB4,PPT2,SKOR,ZIP1,PMT5,PHO1,ABCB19,AT3G29060,ABCA2,ABCA7,ABCA8,MGT6,ANTR2,TOC159,SWEET17,PUP10,NIP1;2,YSL1,HMA2,HA2,HMA1,SAMC1,UMAMIT9,PEX1,KUP7,GLR2.5,AT5G18840,PHT4;5,emb1211,AT5G25430,APE2,SWEET10,MGE1,NRAMP4
GO:0055114	1369	52	GO Process	Oxidation-reduction process	0.0016	CER1,LIN2,PDLP2,At1g06080,PDS1,NDA1,GA3OX1,GAPCP-2,GLYR2,FMO1,AT1G21400,LPR1,AT1G49570,HEMA1,AT1G60420,RBOHF,HPR,ADH1,PMDH1,UCC1,PSI-P,RWA2,CYP72A15,FAD5,EMB2729,PYRR,CYP71A22,TRX1,HCEF1,P5CS2,CYP78A9,AT4G09670,NDB3,AT4G28570,THY-2,APX3,NdhM,PA2,PEX1,AT5G13440,GDH1,BCB,FRO4,YUC6,GA3,AT5G42850,RWA1,CRR1,LUT2,AT5G60010,CYP94B1,FNR1
GO:1901564	4053	118	GO Process	Organonitrogen compound metabolic process	0.0016	LIN2,UGT74E2,PDS1,PLL5,ALB1,NFXL1,AAPT1,GAPCP-2,AT1G18170,FMO1,AT1G21400,SHM6,SCPL45,AT1G29070,HERK2,EMB3105,HUB2,HEMA1,STM,YDA,AT1G63900,NUDX1,PHYLLO,HEMB1,ALAAT2,AT1G74070,LQY1,CLV1,AT1G78420,APT2,PP2-B11,GAD4,PP2-B10,SQN,AT2G16250,EBF1,FRA8,LOG1,HAI3,ARASP,PP2C5,HEME2,AT2G43850,DEG2,CYP38,PDK,GSTU8,OMR1,CPK2,MES17,HEME1,PRPS20,AT3G15520,AHP4,AT3G16780,UPL6,AT3G20530,PAC1,PKP-ALPHA,PERK3,NIK2,R…
GO:0042221	2590	82	GO Process	Response to chemical	0.003	CER1,SPI,UGT74E2,BON3,NFXL1,RDR1,GA3OX1,FMO1,AT1G21400,SHM6,HIPP22,FEZ,HERK2,AT1G49570,LysoPL2,At1g59750,AT1G60420,DWA3,RBOHF,ABCG39,HPR,CRF10,SARD1,CLV1,ADH1,EBF1,GLR5,AIR9,MTP11,PP2C5,ATHB-7,PSI-P,ABCB4,WRKY23,MYB12,RWA2,GSTU8,HSP60-3A,HEME1,AHP4,PAC1,PKP-ALPHA,PMZ,ABCB19,SUS4,CAM7,ASN1,BCS1,PSRP2,RR17,AT3G61260,BRH1,SAG21,AT4G02930,FBW2,OASA1,IAGLU,SWEET17,NIP1;2,YSL1,CBL3,CRF4,ROP9,emb2726,AP…
GO:0006783	23	6	GO Process	Heme biosynthetic process	0.0035	LIN2,HEMA1,HEMB1,HEME2,HEME1,FC-I
GO:0065007	5216	142	GO Process	Biological regulation	0.0035	SPI,UGT74E2,BON3,NFXL1,AT1G11060,RDR1,HMGA,GA3OX1,GAPCP-2,FMO1,SMT2,HIPP22,DCP5,FEZ,AT1G27660,SERPIN1,KU80,AT1G49560,At1g59750,AT1G60420,STM,YDA,AT1G63900,RBOHF,FT,BBX14,CRF10,PHYLLO,AT1G69570,AT1G72210,SARD1,BBX21,CLV1,CYCB2;4,AT1G76630,ADH1,AT1G77680,AT1G78420,APL,VIT1,PMDH1,EBF1,ATC,AGO5,LOG1,PSBW,GLR5,PTAC12,SCAR2,MTP11,PP2C5,CYCP4;1,ATHB-7,ABCB4,WRKY23,MYB12,AT2G47680,HAT5,AGL4,SKOR,PDK,CPK2…
GO:1901576	2363	76	GO Process	Organic substance biosynthetic process	0.0035	CER1,LIN2,At1g06080,ALB1,NFXL1,AAPT1,RDR1,GA3OX1,FMO1,SMT2,SHM6,AT1G28100,AT1G29070,NRPA2,PRK,EMB3105,POLGAMMA2,LysoPL2,HEMA1,ECHID,NUDX1,PHYLLO,HEMB1,APT2,FRA8,CSLB03,PTAC12,HEME2,MYB12,RWA2,PAH1,OMR1,HEME1,PRPS20,FAD5,MFP1,AT3G16780,EMB2729,PHO1,AT3G25810,RPL15,HIRA,RPL9,ASN1,PYRR,HCEF1,AT3G54210,P5CS2,SBPASE,PSRP5,AT3G60800,RRF,AT4G02930,AT4G04670,OASA1,CHLI1,TPPG,CHLM,emb2726,THY-2,GGR,MIPS3,…
GO:0006807	5335	144	GO Process	Nitrogen compound metabolic process	0.0042	LIN2,UGT74E2,PDS1,PLL5,OTP82,ALB1,NFXL1,AT1G10490,AAPT1,RDR1,GAPCP-2,AT1G18170,FMO1,emb1507,AT1G21400,AT1G21580,SHM6,DCP5,SCPL45,AT1G29070,NRPA2,HERK2,KU80,EMB3105,POLGAMMA2,HUB2,HEMA1,STM,YDA,AT1G63900,NUDX1,PHYLLO,HEMB1,ALAAT2,AT1G74070,LQY1,CLV1,AT1G76630,AT1G77680,AT1G78420,APT2,PP2-B11,GAD4,PP2-B10,SQN,AT2G16250,EBF1,FRA8,LOG1,HAI3,ARASP,PTAC12,PP2C5,HEME2,AT2G43850,DEG2,CYP38,PDK,GSTU8,OMR1…
GO:0009642	134	12	GO Process	Response to light intensity	0.0049	NFXL1,AT1G21400,FAD5,ASN1,PYRR,LHCA4,SAG21,SWEET17,HMA1,GDH1,BCB,APE2
GO:0044238	6374	166	GO Process	Primary metabolic process	0.005	CER1,At1g06080,PDS1,PLL5,OTP82,NFXL1,AT1G10490,XTH33,AAPT1,RDR1,GA3OX1,GAPCP-2,AT1G18170,FMO1,SMT2,emb1507,AT1G21400,AT1G21580,SHM6,DCP5,AT1G28100,SCPL45,AT1G29070,NRPA2,AT1G30350,HERK2,PRK,KU80,EMB3105,POLGAMMA2,GLIP3,HUB2,YDA,AT1G63900,NUDX1,PHYLLO,GH9B1,ALAAT2,AT1G74070,LQY1,CLV1,AT1G76630,AT1G77680,AT1G78420,APT2,PP2-B11,GAD4,PP2-B10,SQN,AT2G16250,PMDH1,EBF1,FRA8,HAI3,ARASP,CSLB03,PTAC12,PP2C…
GO:0010038	374	21	GO Process	Response to metal ion	0.0051	BON3,HIPP22,LysoPL2,AT1G60420,ADH1,MTP11,GSTU8,HSP60-3A,HEME1,PAC1,PKP-ALPHA,CAM7,AT4G02930,OASA1,YSL1,CBL3,emb2726,GDH1,HCF136,ATSRL1,NRAMP4
GO:0006782	15	5	GO Process	Protoporphyrinogen ix biosynthetic process	0.0052	LIN2,HEMA1,HEMB1,HEME2,HEME1
GO:0051179	2370	74	GO Process	Localization	0.0085	AT1G01490,PDLP2,PRA1.E,AT1G11060,AT1G15170,HIPP22,AT1G23000,PUP3,PUP11,STM,RBOHF,ABCG39,PHO1;H1,AT1G71140,AAP3,APT2,ABCG7,VIT1,GLR5,GAMMA-TIP,NAKR2,MTP11,UMAMIT14,ABCB4,WRKY23,PPT2,SKOR,PAH1,ZIP1,RHD3,TOC120,PMT5,PHO1,ABCB19,AT3G29060,ABCA2,ABCA7,ABCA8,MGT6,AT3G60800,AT3G61260,ANTR2,TOC159,SWEET17,RAB1C,PUP10,NIP1;2,YSL1,NBR1,HMA2,HA2,HMA1,SAMC1,CPSRP54,FTIP1,UMAMIT9,PEX1,KUP7,GLR2.5,KEG,AT5G1884…
GO:0051234	2261	71	GO Process	Establishment of localization	0.0099	AT1G01490,PDLP2,PRA1.E,AT1G11060,AT1G15170,HIPP22,AT1G23000,PUP3,PUP11,STM,ABCG39,PHO1;H1,AT1G71140,AAP3,APT2,ABCG7,VIT1,GLR5,GAMMA-TIP,NAKR2,MTP11,UMAMIT14,ABCB4,WRKY23,PPT2,SKOR,PAH1,ZIP1,RHD3,TOC120,PMT5,PHO1,ABCB19,AT3G29060,ABCA2,ABCA7,ABCA8,MGT6,AT3G60800,ANTR2,TOC159,SWEET17,RAB1C,PUP10,NIP1;2,YSL1,NBR1,HMA2,HA2,HMA1,SAMC1,CPSRP54,UMAMIT9,PEX1,KUP7,GLR2.5,KEG,AT5G18840,RANGAP2,BCB,PHT4;5,e…
GO:0006810	2223	70	GO Process	Transport	0.01	AT1G01490,PDLP2,PRA1.E,AT1G15170,HIPP22,AT1G23000,PUP3,PUP11,STM,ABCG39,PHO1;H1,AT1G71140,AAP3,APT2,ABCG7,VIT1,GLR5,GAMMA-TIP,NAKR2,MTP11,UMAMIT14,ABCB4,WRKY23,PPT2,SKOR,PAH1,ZIP1,RHD3,TOC120,PMT5,PHO1,ABCB19,AT3G29060,ABCA2,ABCA7,ABCA8,MGT6,AT3G60800,ANTR2,TOC159,SWEET17,RAB1C,PUP10,NIP1;2,YSL1,NBR1,HMA2,HA2,HMA1,SAMC1,CPSRP54,UMAMIT9,PEX1,KUP7,GLR2.5,KEG,AT5G18840,RANGAP2,BCB,PHT4;5,emb1211,FRO…
GO:0006811	925	36	GO Process	Ion transport	0.0157	AT1G01490,HIPP22,AT1G23000,PHO1;H1,AAP3,APT2,VIT1,GLR5,NAKR2,MTP11,UMAMIT14,PPT2,SKOR,ZIP1,PMT5,PHO1,AT3G29060,MGT6,ANTR2,NIP1;2,YSL1,HMA2,HA2,HMA1,SAMC1,KUP7,GLR2.5,AT5G18840,BCB,FRO4,AT5G25430,AT5G27690,APE2,XIP1,AT5G62290,NRAMP4
GO:0009314	624	27	GO Process	Response to radiation	0.0223	NDA1,NFXL1,GA3OX1,AT1G21400,KU80,FT,HPR,SARD1,BBX21,PTAC12,MYB12,HAT5,FAD5,HCF107,ABCB19,ASN1,PYRR,LHCA4,BCS1,SAG21,SWEET17,HMA1,FTIP1,GDH1,BCB,APE2,MGE1
GO:0009063	95	9	GO Process	Cellular amino acid catabolic process	0.0231	PDS1,AT1G21400,SHM6,PHYLLO,ALAAT2,GAD4,OMR1,ASN1,GDH1
GO:0030001	338	18	GO Process	Metal ion transport	0.0252	AT1G01490,HIPP22,AT1G23000,VIT1,GLR5,NAKR2,MTP11,SKOR,ZIP1,MGT6,YSL1,HMA2,HMA1,KUP7,GLR2.5,BCB,AT5G27690,NRAMP4
GO:0009416	604	26	GO Process	Response to light stimulus	0.0291	NDA1,NFXL1,GA3OX1,AT1G21400,FT,HPR,SARD1,BBX21,PTAC12,MYB12,HAT5,FAD5,HCF107,ABCB19,ASN1,PYRR,LHCA4,BCS1,SAG21,SWEET17,HMA1,FTIP1,GDH1,BCB,APE2,MGE1
GO:0009646	45	6	GO Process	Response to absence of light	0.0488	AT1G21400,ASN1,SAG21,SWEET17,GDH1,BCB
GO:0050789	4671	122	GO Process	Regulation of biological process	0.0498	SPI,BON3,NFXL1,AT1G11060,RDR1,HMGA,GA3OX1,FMO1,SMT2,DCP5,FEZ,AT1G27660,SERPIN1,AT1G49560,At1g59750,AT1G60420,STM,YDA,AT1G63900,RBOHF,FT,BBX14,CRF10,PHYLLO,AT1G69570,AT1G72210,SARD1,BBX21,CLV1,CYCB2;4,AT1G76630,ADH1,AT1G77680,AT1G78420,APL,PMDH1,EBF1,ATC,AGO5,PSBW,GLR5,PTAC12,SCAR2,PP2C5,CYCP4;1,ATHB-7,ABCB4,WRKY23,MYB12,AT2G47680,HAT5,AGL4,SKOR,PDK,CPK2,FAD5,MFP1,AHP4,HCF107,VRN1,AT3G20530,PHO1,R…
GO:0003824	6726	204	GO Function	Catalytic activity	8.17e-09	CER1,LIN2,UGT74E2,At1g06080,PDS1,NDA1,PLL5,ALB1,NFXL1,AT1G10490,XTH33,AAPT1,RDR1,NUDT18,GA3OX1,GAPCP-2,GLYR2,AT1G18170,FMO1,SMT2,emb1507,AT1G21400,AT1G21580,SHM6,LPR1,ICME-LIKE1,SCPL45,NRPA2,AT1G30350,HERK2,PRK,KU80,AT1G49570,POLGAMMA2,LysoPL2,GLIP3,HUB2,HEMA1,AT1G60420,ECHID,TBL2,YDA,AT1G63900,RBOHF,ABCG39,HPR,NUDX1,PHYLLO,HEMB1,GH9B1,ALAAT2,AT1G74070,LQY1,CLV1,ADH1,AT1G77680,AT1G78420,APT2,ABCG…
GO:0005488	8453	235	GO Function	Binding	2.13e-07	AT1G01490,CER1,LIN2,PDS1,PLL5,OTP82,ALB1,BON3,NFXL1,AT1G10490,AAPT1,RDR1,NUDT18,HMGA,GA3OX1,GAPCP-2,GLYR2,FMO1,AT1G19715,emb1507,AT1G21400,AT1G21580,SHM6,HIPP22,AT1G23000,LPR1,AT1G24620,DCP5,FEZ,NPGR1,AT1G27660,AT1G29070,NRPA2,AT1G30350,HERK2,PP2-A9,PRK,PP2-A4,KU80,EMB3105,AT1G49560,AT1G49570,POLGAMMA2,HUB2,HEMA1,At1g59750,DWA3,STM,YDA,AT1G63900,RBOHF,FT,ABCG39,HPR,BBX14,CRF10,PHO1;H1,NUDX1,PHYLL…
GO:0043167	5185	153	GO Function	Ion binding	3.68e-05	AT1G01490,CER1,PDS1,PLL5,OTP82,ALB1,BON3,NFXL1,AT1G10490,AAPT1,NUDT18,GA3OX1,FMO1,emb1507,AT1G21400,AT1G21580,SHM6,HIPP22,AT1G23000,LPR1,AT1G24620,NRPA2,AT1G30350,HERK2,PRK,KU80,AT1G49570,HUB2,YDA,AT1G63900,RBOHF,FT,ABCG39,BBX14,PHO1;H1,NUDX1,PHYLLO,AT1G69570,HEMB1,ALAAT2,BBX21,LQY1,CLV1,ADH1,AT1G77680,AT1G78020,AT1G78420,ABCG7,VIT1,GAD4,AT2G16250,AT2G18193,AGO5,HAI3,UCC1,ARASP,NAKR2,PP2C5,AT2G43…
GO:0043169	3039	97	GO Function	Cation binding	0.00065	AT1G01490,CER1,PDS1,PLL5,OTP82,BON3,NFXL1,AAPT1,NUDT18,GA3OX1,AT1G21400,AT1G21580,SHM6,HIPP22,AT1G23000,LPR1,AT1G24620,NRPA2,AT1G30350,AT1G49570,HUB2,AT1G63900,RBOHF,BBX14,NUDX1,PHYLLO,AT1G69570,HEMB1,BBX21,LQY1,ADH1,AT1G77680,AT1G78020,AT1G78420,VIT1,AGO5,HAI3,UCC1,ARASP,NAKR2,PP2C5,AT2G47680,CPK2,CYP72A15,TOC120,HS1,EMB2729,ATXR2,PKP-ALPHA,HCF101,AT3G25810,PMZ,CAM7,LHCA4,CYP71A22,HCEF1,SBPASE,B…
GO:0046872	3023	96	GO Function	Metal ion binding	0.00074	AT1G01490,CER1,PDS1,PLL5,OTP82,BON3,NFXL1,AAPT1,NUDT18,GA3OX1,AT1G21400,AT1G21580,SHM6,HIPP22,AT1G23000,LPR1,AT1G24620,NRPA2,AT1G30350,AT1G49570,HUB2,AT1G63900,RBOHF,BBX14,NUDX1,PHYLLO,AT1G69570,HEMB1,BBX21,LQY1,ADH1,AT1G77680,AT1G78020,AT1G78420,VIT1,AGO5,HAI3,UCC1,ARASP,NAKR2,PP2C5,AT2G47680,CPK2,CYP72A15,TOC120,HS1,ATXR2,PKP-ALPHA,HCF101,AT3G25810,PMZ,CAM7,LHCA4,CYP71A22,HCEF1,SBPASE,BRH1,DAG1…
GO:1901363	5413	150	GO Function	Heterocyclic compound binding	0.0011	ALB1,NFXL1,AT1G10490,RDR1,HMGA,GAPCP-2,GLYR2,FMO1,emb1507,AT1G21580,SHM6,DCP5,FEZ,AT1G27660,AT1G29070,NRPA2,HERK2,PRK,KU80,EMB3105,AT1G49560,AT1G49570,POLGAMMA2,HEMA1,At1g59750,STM,YDA,ABCG39,HPR,CRF10,PHYLLO,AT1G69570,AT1G72210,ALAAT2,SARD1,CLV1,AT1G76630,ADH1,AT1G77680,APL,ABCG7,GAD4,AT2G16250,AT2G18193,AGO5,AT2G43850,ATHB-7,PSI-P,ABCB4,WRKY23,MYB12,AT2G47680,HAT5,AGL4,AT3G05060,PDK,OMR1,CPK2,H…
GO:0097159	5434	150	GO Function	Organic cyclic compound binding	0.0012	ALB1,NFXL1,AT1G10490,RDR1,HMGA,GAPCP-2,GLYR2,FMO1,emb1507,AT1G21580,SHM6,DCP5,FEZ,AT1G27660,AT1G29070,NRPA2,HERK2,PRK,KU80,EMB3105,AT1G49560,AT1G49570,POLGAMMA2,HEMA1,At1g59750,STM,YDA,ABCG39,HPR,CRF10,PHYLLO,AT1G69570,AT1G72210,ALAAT2,SARD1,CLV1,AT1G76630,ADH1,AT1G77680,APL,ABCG7,GAD4,AT2G16250,AT2G18193,AGO5,AT2G43850,ATHB-7,PSI-P,ABCB4,WRKY23,MYB12,AT2G47680,HAT5,AGL4,AT3G05060,PDK,OMR1,CPK2,H…
GO:0022857	1112	45	GO Function	Transmembrane transporter activity	0.0016	AT1G15170,PUP3,PUP11,ABCG39,PHO1;H1,AT1G71140,AAP3,APT2,ABCG7,VIT1,GLR5,GAMMA-TIP,MTP11,UMAMIT14,ABCB4,PPT2,SKOR,ZIP1,PMT5,PHO1,ABCB19,AT3G29060,ABCA2,ABCA7,ABCA8,MGT6,ANTR2,SWEET17,PUP10,NIP1;2,YSL1,HMA2,HA2,HMA1,SAMC1,UMAMIT9,KUP7,GLR2.5,AT5G18840,PHT4;5,emb1211,AT5G25430,APE2,SWEET10,NRAMP4
GO:0016491	1202	47	GO Function	Oxidoreductase activity	0.0021	CER1,LIN2,At1g06080,PDS1,NDA1,GA3OX1,GAPCP-2,GLYR2,FMO1,AT1G21400,LPR1,AT1G49570,HEMA1,AT1G60420,RBOHF,HPR,ADH1,PMDH1,UCC1,RWA2,CYP72A15,FAD5,PYRR,CYP71A22,TRX1,P5CS2,CYP78A9,AT4G09670,NDB3,AT4G28570,THY-2,APX3,NdhM,PA2,AT5G13440,GDH1,BCB,FRO4,YUC6,GA3,AT5G42850,RWA1,CRR1,LUT2,AT5G60010,CYP94B1,FNR1
GO:0016787	2363	74	GO Function	Hydrolase activity	0.0097	PLL5,XTH33,NUDT18,emb1507,AT1G21580,ICME-LIKE1,SCPL45,KU80,POLGAMMA2,LysoPL2,GLIP3,ABCG39,NUDX1,GH9B1,AT1G77680,ABCG7,AT2G18193,LOG1,HAI3,ARASP,PP2C5,ABCB4,AT2G47680,DEG2,PAH1,MES17,ATBFRUCT1,RHD3,PME3,TOC120,PAC1,ABCB19,PYRR,ABCA2,ABCA7,ABCA8,BCS1,HCEF1,SBPASE,AT3G57810,scpl40,TOC159,AT4G02930,scpl20,RAB1C,CHLI1,AT4G19420,AAH,TPPG,ROP9,HA2,AT4G34880,HMA1,AT5G03620,CPSRP54,AT5G06750,GUS2,PEX1,SVR…
GO:0036094	2687	81	GO Function	Small molecule binding	0.0133	ALB1,AT1G10490,GAPCP-2,GLYR2,FMO1,emb1507,SHM6,NRPA2,HERK2,PRK,KU80,HEMA1,YDA,ABCG39,HPR,PHO1;H1,PHYLLO,ALAAT2,CLV1,ADH1,ABCG7,GAD4,AT2G16250,AT2G18193,AT2G43850,ABCB4,AT2G47680,PDK,OMR1,CPK2,HSP60-3A,RHD3,TOC120,AT3G20530,PKP-ALPHA,PHO1,HCF101,PERK3,NIK2,ABCB19,AT3G29060,ASN1,PYRR,AT3G47570,ABCA2,ABCA7,ABCA8,emb1796,BCS1,P5CS2,TOC159,AT4G02930,CPK21,OASA1,SVR7,RAB1C,CHLI1,SRF8,AT4G23740,AT4G2857…
GO:0015114	20	5	GO Function	Phosphate ion transmembrane transporter activity	0.0158	PHO1;H1,APT2,PPT2,PHO1,AT3G29060
GO:0009507	1926	94	GO Component	Chloroplast	5.96e-13	LIN2,PDLP2,OTP82,ALB1,AT1G15170,GAPCP-2,GLYR2,AT1G18170,AT1G29070,PRK,EMB3105,POLGAMMA2,HEMA1,AT1G63900,HPR,PHYLLO,HEMB1,GH9B1,AT1G74070,LQY1,ABCG7,PMDH1,PSBW,ARASP,PTAC12,SKL2,GAMMA-TIP,HEME2,PSI-P,DEG2,CYP38,PPT2,OMR1,HEME1,PRPS20,AT3G15520,FAD5,MFP1,TOC120,HCF107,EMB2729,PKP-ALPHA,HCF101,AT3G25810,RPL15,RPL9,PYRR,LHCA4,emb1796,PSRP2,CP33,HCEF1,AT3G54210,P5CS2,SBPASE,PSRP5,AT3G57810,RRF,AT3G635…
GO:0009536	2275	102	GO Component	Plastid	2.8e-12	LIN2,PDLP2,OTP82,ALB1,AT1G15170,GAPCP-2,GLYR2,AT1G18170,AT1G29070,PRK,EMB3105,POLGAMMA2,HEMA1,AT1G63900,HPR,PHYLLO,HEMB1,GH9B1,AT1G74070,LQY1,ABCG7,PMDH1,PSBW,ARASP,PTAC12,SKL2,GAMMA-TIP,HEME2,PSI-P,DEG2,CYP38,PPT2,OMR1,HEME1,PRPS20,AT3G15520,FAD5,MFP1,TOC120,HCF107,EMB2729,PKP-ALPHA,HCF101,AT3G25810,RPL15,RPL9,PYRR,LHCA4,emb1796,PSRP2,CP33,HCEF1,AT3G54210,P5CS2,SBPASE,PSRP5,AT3G57810,RRF,AT3G635…
GO:0009526	603	45	GO Component	Plastid envelope	3.2e-11	PRK,EMB3105,HEMA1,AT1G63900,PHYLLO,ABCG7,ARASP,GAMMA-TIP,HEME2,PSI-P,DEG2,PPT2,PRPS20,FAD5,TOC120,HCF107,RPL15,RPL9,LHCA4,PSRP2,HCEF1,AT3G54210,SBPASE,PSRP5,ANTR2,TOC159,CHLM,emb2726,APX3,HMA1,SAMC1,EMB3137,PSY,PHT4;5,emb1211,HCF136,GA3,FC-I,emb1138,AT5G38510,PnsB5,APE2,RPL24,LUT2,FNR1
GO:0009941	591	44	GO Component	Chloroplast envelope	4.92e-11	PRK,EMB3105,HEMA1,AT1G63900,PHYLLO,ABCG7,ARASP,GAMMA-TIP,HEME2,PSI-P,DEG2,PPT2,PRPS20,FAD5,TOC120,HCF107,RPL15,RPL9,LHCA4,PSRP2,AT3G54210,SBPASE,PSRP5,ANTR2,TOC159,CHLM,emb2726,APX3,HMA1,SAMC1,EMB3137,PSY,PHT4;5,emb1211,HCF136,GA3,FC-I,emb1138,AT5G38510,PnsB5,APE2,RPL24,LUT2,FNR1
GO:0110165	13776	352	GO Component	Cellular anatomical entity	7.72e-11	CER1,SPI,LIN2,PDLP2,UGT74E2,At1g06080,PDS1,NDA1,PLL5,AT1G07730,OTP82,ALB1,PRA1.E,BON3,NFXL1,AT1G10490,XTH33,AT1G11060,AAPT1,RDR1,NUDT18,HMGA,AT1G15170,GA3OX1,GAPCP-2,GLYR2,AT1G18170,AT1G20300,SMT2,emb1507,AT1G21400,SHM6,HIPP22,LPR1,AT1G24620,DCP5,ICME-LIKE1,FEZ,NPGR1,AT1G27660,SCPL45,PUP3,AT1G29070,NRPA2,HERK2,PRK,PUP11,SERPIN1,RLP7,KU80,EMB3105,AT1G49560,AT1G49570,AT1G50590,POLGAMMA2,LysoPL2,GLI…
GO:0005622	10863	292	GO Component	Intracellular	4.54e-10	SPI,LIN2,PDLP2,UGT74E2,PDS1,NDA1,PLL5,OTP82,ALB1,PRA1.E,NFXL1,AT1G10490,AT1G11060,AAPT1,RDR1,NUDT18,HMGA,AT1G15170,GA3OX1,GAPCP-2,GLYR2,AT1G18170,AT1G20300,SMT2,emb1507,AT1G21400,SHM6,LPR1,AT1G24620,DCP5,ICME-LIKE1,FEZ,AT1G27660,SCPL45,AT1G29070,NRPA2,PRK,SERPIN1,KU80,EMB3105,AT1G49560,AT1G50590,POLGAMMA2,LysoPL2,GLIP3,HUB2,HEMA1,At1g59750,AT1G60420,ECHID,TBL2,DWA3,STM,YDA,AT1G63900,FT,HPR,BBX14,…
GO:0005737	7911	228	GO Component	Cytoplasm	1.62e-09	SPI,LIN2,PDLP2,PDS1,NDA1,OTP82,ALB1,PRA1.E,AAPT1,NUDT18,AT1G15170,GA3OX1,GAPCP-2,GLYR2,AT1G18170,AT1G20300,SMT2,emb1507,AT1G21400,SHM6,LPR1,AT1G24620,DCP5,ICME-LIKE1,SCPL45,AT1G29070,NRPA2,PRK,SERPIN1,KU80,EMB3105,POLGAMMA2,LysoPL2,GLIP3,HEMA1,AT1G60420,ECHID,TBL2,DWA3,STM,YDA,AT1G63900,FT,HPR,PHO1;H1,NUDX1,PHYLLO,HEMB1,GH9B1,AT1G70950,AT1G71140,ALAAT2,AT1G74070,LQY1,CLV1,CYCB2;4,AT1G76630,ADH1,A…
GO:0016020	5659	176	GO Component	Membrane	4.34e-09	CER1,PDLP2,At1g06080,NDA1,PLL5,PRA1.E,BON3,XTH33,AAPT1,AT1G15170,AT1G18170,HIPP22,LPR1,ICME-LIKE1,NPGR1,PUP3,HERK2,PRK,PUP11,RLP7,LysoPL2,GLIP3,HEMA1,TBL2,STM,YDA,AT1G63900,RBOHF,MAKR2,ABCG39,PHO1;H1,PHYLLO,EXPA1,AT1G71140,LQY1,CLV1,ADH1,AAP3,APT2,ABCG7,VIT1,AT2G16250,AT2G18193,FRA8,PSBW,UCC1,GLR5,ARASP,CSLB03,TBL37,AIR9,GAMMA-TIP,SCAR2,MTP11,UMAMIT14,EXPA4,AT2G43850,PSI-P,ABCB4,DEG2,CYP38,PPT2,S…
GO:0043231	9376	257	GO Component	Intracellular membrane-bounded organelle	4.34e-09	LIN2,PDLP2,UGT74E2,NDA1,PLL5,OTP82,ALB1,PRA1.E,NFXL1,AT1G10490,AT1G11060,AAPT1,RDR1,NUDT18,HMGA,AT1G15170,GAPCP-2,GLYR2,AT1G18170,AT1G20300,SMT2,emb1507,AT1G21400,LPR1,AT1G24620,DCP5,ICME-LIKE1,FEZ,AT1G27660,SCPL45,AT1G29070,NRPA2,PRK,KU80,EMB3105,AT1G49560,AT1G50590,POLGAMMA2,LysoPL2,GLIP3,HUB2,HEMA1,At1g59750,AT1G60420,ECHID,TBL2,STM,AT1G63900,FT,HPR,BBX14,CRF10,PHO1;H1,PHYLLO,AT1G69570,HEMB1,G…
GO:0043226	9930	267	GO Component	Organelle	8.63e-09	CER1,SPI,LIN2,PDLP2,UGT74E2,At1g06080,NDA1,PLL5,OTP82,ALB1,PRA1.E,NFXL1,AT1G10490,AT1G11060,AAPT1,RDR1,NUDT18,HMGA,AT1G15170,GAPCP-2,GLYR2,AT1G18170,AT1G20300,SMT2,emb1507,AT1G21400,LPR1,AT1G24620,DCP5,ICME-LIKE1,FEZ,AT1G27660,SCPL45,AT1G29070,NRPA2,PRK,KU80,EMB3105,AT1G49560,AT1G50590,POLGAMMA2,LysoPL2,GLIP3,HUB2,HEMA1,At1g59750,AT1G60420,ECHID,TBL2,DWA3,STM,AT1G63900,FT,HPR,BBX14,CRF10,PHO1;H1,…
GO:0043229	9831	265	GO Component	Intracellular organelle	8.63e-09	SPI,LIN2,PDLP2,UGT74E2,NDA1,PLL5,OTP82,ALB1,PRA1.E,NFXL1,AT1G10490,AT1G11060,AAPT1,RDR1,NUDT18,HMGA,AT1G15170,GAPCP-2,GLYR2,AT1G18170,AT1G20300,SMT2,emb1507,AT1G21400,LPR1,AT1G24620,DCP5,ICME-LIKE1,FEZ,AT1G27660,SCPL45,AT1G29070,NRPA2,PRK,KU80,EMB3105,AT1G49560,AT1G50590,POLGAMMA2,LysoPL2,GLIP3,HUB2,HEMA1,At1g59750,AT1G60420,ECHID,TBL2,DWA3,STM,AT1G63900,FT,HPR,BBX14,CRF10,PHO1;H1,PHYLLO,AT1G6957…
GO:0043227	9634	260	GO Component	Membrane-bounded organelle	1.21e-08	CER1,LIN2,PDLP2,UGT74E2,At1g06080,NDA1,PLL5,OTP82,ALB1,PRA1.E,NFXL1,AT1G10490,AT1G11060,AAPT1,RDR1,NUDT18,HMGA,AT1G15170,GAPCP-2,GLYR2,AT1G18170,AT1G20300,SMT2,emb1507,AT1G21400,LPR1,AT1G24620,DCP5,ICME-LIKE1,FEZ,AT1G27660,SCPL45,AT1G29070,NRPA2,PRK,KU80,EMB3105,AT1G49560,AT1G50590,POLGAMMA2,LysoPL2,GLIP3,HUB2,HEMA1,At1g59750,AT1G60420,ECHID,TBL2,STM,AT1G63900,FT,HPR,BBX14,CRF10,PHO1;H1,PHYLLO,AT…
GO:0009532	686	42	GO Component	Plastid stroma	1.78e-08	LIN2,ALB1,GAPCP-2,GLYR2,PRK,EMB3105,HEMB1,LQY1,PTAC12,HEME2,PSI-P,DEG2,CYP38,HEME1,PRPS20,MFP1,HCF107,EMB2729,PKP-ALPHA,HCF101,RPL15,RPL9,LHCA4,PSRP2,CP33,HCEF1,AT3G54210,SBPASE,RRF,OASA1,SVR7,CHLI1,emb2726,CPSRP54,EMB3137,HCF136,emb1138,AT5G39790,AT5G51110,CRR1,RPL24,FNR1
GO:0009570	682	41	GO Component	Chloroplast stroma	4.51e-08	LIN2,ALB1,GAPCP-2,GLYR2,PRK,EMB3105,HEMB1,LQY1,PTAC12,HEME2,PSI-P,DEG2,CYP38,HEME1,PRPS20,HCF107,EMB2729,PKP-ALPHA,HCF101,RPL15,RPL9,LHCA4,PSRP2,CP33,HCEF1,AT3G54210,SBPASE,RRF,OASA1,SVR7,CHLI1,emb2726,CPSRP54,EMB3137,HCF136,emb1138,AT5G39790,AT5G51110,CRR1,RPL24,FNR1
GO:0031967	1017	52	GO Component	Organelle envelope	4.87e-08	NDA1,PRK,EMB3105,HEMA1,AT1G63900,PHYLLO,AAP3,ABCG7,ARASP,GAMMA-TIP,HEME2,PSI-P,DEG2,PPT2,PRPS20,FAD5,TOC120,HCF107,RPL15,RPL9,LHCA4,BCS1,PSRP2,HCEF1,AT3G54210,SBPASE,PSRP5,ANTR2,TOC159,NDB3,CHLM,emb2726,APX3,HMA1,SAMC1,AT5G13440,EMB3137,PSY,RANGAP2,PHT4;5,emb1211,HCF136,GA3,FC-I,emb1138,AT5G38510,PnsB5,APE2,RPL24,MGE1,LUT2,FNR1
GO:0031969	264	22	GO Component	Chloroplast membrane	1.99e-06	HEMA1,AT1G63900,PHYLLO,ARASP,PPT2,FAD5,TOC120,HCF107,ANTR2,TOC159,CHLM,HMA1,SAMC1,PSY,PHT4;5,emb1211,GA3,FC-I,AT5G38510,PnsB5,APE2,LUT2
GO:0009579	494	30	GO Component	Thylakoid	5.38e-06	PDLP2,ALB1,AT1G18170,PRK,AT1G74070,LQY1,PSBW,PSI-P,DEG2,CYP38,AT3G15520,FAD5,MFP1,LHCA4,PSRP2,CP33,SBPASE,PSRP5,RRF,AT3G63540,CHLM,NdhM,GGR,NdhU,emb1211,HCF136,FC-I,PnsB5,PSAN,FNR1
GO:0042651	370	25	GO Component	Thylakoid membrane	9.09e-06	PDLP2,AT1G18170,PRK,LQY1,PSBW,PSI-P,DEG2,CYP38,AT3G15520,MFP1,LHCA4,PSRP2,CP33,PSRP5,AT3G63540,CHLM,NdhM,GGR,NdhU,emb1211,HCF136,FC-I,PnsB5,PSAN,FNR1
GO:0009534	434	27	GO Component	Chloroplast thylakoid	1.27e-05	PDLP2,ALB1,AT1G18170,PRK,AT1G74070,LQY1,PSBW,PSI-P,DEG2,CYP38,AT3G15520,MFP1,LHCA4,PSRP2,CP33,PSRP5,AT3G63540,CHLM,NdhM,GGR,NdhU,emb1211,HCF136,FC-I,PnsB5,PSAN,FNR1
GO:0009535	357	24	GO Component	Chloroplast thylakoid membrane	1.44e-05	PDLP2,AT1G18170,PRK,LQY1,PSBW,PSI-P,DEG2,CYP38,AT3G15520,MFP1,LHCA4,PSRP2,CP33,PSRP5,CHLM,NdhM,GGR,NdhU,emb1211,HCF136,FC-I,PnsB5,PSAN,FNR1
GO:0031224	3647	110	GO Component	Intrinsic component of membrane	8.9e-05	CER1,PDLP2,At1g06080,NDA1,PRA1.E,XTH33,AAPT1,AT1G15170,ICME-LIKE1,PUP3,HERK2,PUP11,RLP7,TBL2,AT1G63900,RBOHF,ABCG39,PHO1;H1,PHYLLO,AT1G71140,LQY1,CLV1,AAP3,ABCG7,VIT1,AT2G16250,AT2G18193,FRA8,PSBW,UCC1,GLR5,ARASP,CSLB03,TBL37,GAMMA-TIP,MTP11,UMAMIT14,PSI-P,ABCB4,PPT2,SKOR,RWA2,ZIP1,RHD3,CYP72A15,FAD5,TOC120,PMT5,PHO1,PERK3,NIK2,ABCB19,AT3G29060,LHCA4,AT3G47570,ABCA2,ABCA7,ABCA8,CYP71A22,BCS1,ASAT…
GO:0016021	3505	105	GO Component	Integral component of membrane	0.00021	CER1,PDLP2,At1g06080,PRA1.E,XTH33,AAPT1,AT1G15170,ICME-LIKE1,PUP3,HERK2,PUP11,RLP7,TBL2,AT1G63900,RBOHF,ABCG39,PHO1;H1,PHYLLO,AT1G71140,LQY1,CLV1,AAP3,ABCG7,VIT1,AT2G16250,AT2G18193,FRA8,PSBW,GLR5,ARASP,CSLB03,TBL37,GAMMA-TIP,MTP11,UMAMIT14,PSI-P,ABCB4,PPT2,SKOR,RWA2,ZIP1,RHD3,CYP72A15,FAD5,TOC120,PMT5,PHO1,PERK3,NIK2,ABCB19,AT3G29060,LHCA4,AT3G47570,ABCA2,ABCA7,ABCA8,CYP71A22,BCS1,ASAT1,MGT6,AT3…
GO:0005886	2757	87	GO Component	Plasma membrane	0.00022	PDLP2,PLL5,BON3,XTH33,NPGR1,HERK2,RLP7,LysoPL2,STM,YDA,RBOHF,MAKR2,ABCG39,PHO1;H1,CLV1,ADH1,AAP3,APT2,ABCG7,AT2G16250,UCC1,GLR5,CSLB03,AIR9,SCAR2,MTP11,UMAMIT14,AT2G43850,ABCB4,ZIP1,ATBFRUCT1,RHD3,PME3,AT3G16780,HS1,PMT5,AT3G20530,PHO1,PERK3,NIK2,ABCB19,AT3G29060,SUS4,CAM7,AT3G47570,ABCA7,MGT6,AT3G61260,CPK21,HAP2,FLA2,OASA1,RAB1C,NIP1;2,SRF8,AT4G23740,YSL1,CBL3,PPI1,ROP9,emb2726,HMA2,HA2,APX3,HM…
GO:0031984	765	33	GO Component	Organelle subcompartment	0.00096	PDLP2,ALB1,AT1G18170,PRK,AT1G74070,LQY1,PSBW,CSLB03,PSI-P,DEG2,CYP38,RWA2,AT3G15520,MFP1,PHO1,AT3G29060,LHCA4,PSRP2,CP33,PSRP5,AT3G60800,AT3G63540,CHLM,NdhM,GGR,KEG,NdhU,emb1211,HCF136,FC-I,PnsB5,PSAN,FNR1
GO:0071944	3265	96	GO Component	Cell periphery	0.001	PDLP2,PLL5,BON3,XTH33,NPGR1,SCPL45,HERK2,RLP7,LysoPL2,STM,YDA,RBOHF,MAKR2,ABCG39,PHO1;H1,EXPA1,CLV1,ADH1,AAP3,APT2,ABCG7,AT2G16250,UCC1,GLR5,CSLB03,AIR9,SCAR2,MTP11,UMAMIT14,EXPA4,AT2G43850,ABCB4,ZIP1,ATBFRUCT1,RHD3,PME3,AT3G16780,HS1,PMT5,AT3G20530,PHO1,PERK3,NIK2,ABCB19,AT3G29060,SUS4,CAM7,AT3G47570,ABCA7,MGT6,AT3G61260,AT4G02930,CPK21,HAP2,FLA2,OASA1,RAB1C,CHLI1,NIP1;2,AT4G19420,SRF8,AT4G23740…
GO:0005829	2567	79	GO Component	Cytosol	0.0013	PDS1,GAPCP-2,emb1507,DCP5,NRPA2,AT1G60420,ECHID,HPR,NUDX1,HEMB1,ADH1,AT1G78020,APT2,GAD4,SQN,AGO5,LOG1,HAI3,EXPA4,PSI-P,ABCB4,DEG2,CYP38,PDK,GSTU8,PAH1,HSP60-3A,RHD3,PME3,CYP72A15,PRPS20,AT3G15520,MFP1,AHP4,AT3G16780,HS1,PAC1,HCF101,RPL15,ABCB19,SUS4,CAM7,RPL9,ASN1,LHCA4,TRX1,PSRP2,CP33,HCEF1,AT3G54210,P5CS2,SBPASE,PSRP5,AT3G61260,RRF,TOC159,AT4G02930,CPK21,AT4G09670,FLA2,OASA1,RAB1C,TPS5,CHLI1,C…
GO:0031090	2072	64	GO Component	Organelle membrane	0.0063	CER1,At1g06080,NDA1,PRA1.E,LPR1,ICME-LIKE1,GLIP3,HEMA1,AT1G63900,PHYLLO,AT1G71140,AAP3,VIT1,FRA8,ARASP,CSLB03,GAMMA-TIP,MTP11,AT2G43850,PPT2,RWA2,PAH1,CPK2,HSP60-3A,RHD3,FAD5,TOC120,HCF107,PHO1,BCS1,ANTR2,TOC159,HAP2,FLA2,OASA1,SWEET17,RAB1C,NDB3,CHLM,CBL3,PPI1,APX3,HMA1,SAMC1,ATCSLA09,FTIP1,GUS2,PEX1,KUP7,AT5G13440,PSY,RANGAP2,PHT4;5,emb1211,AT5G25260,GA3,FC-I,AT5G38510,PnsB5,APE2,RWA1,MGE1,LUT2…
GO:0009547	9	3	GO Component	Plastid ribosome	0.0335	RPL15,RPL9,emb2726
CL:13365	44	12	STRING clusters	Mostly uncharacterized, incl. plastid translation, and ccb3/yggt	3e-06	AT1G29070,EMB3105,AT1G62780,AT1G63610,AT2G35410,PRPS20,PSRP2,CP33,PSRP5,AT4G09040,AT5G02160,EMB3143
CL:13607	25	9	STRING clusters	Porphyrin biosynthesis, and magnesium chelatase complex	2.98e-05	LIN2,ALB1,HEMA1,HEMB1,HEME2,HEME1,CHLI1,CHLM,FC-I
CL:13024	171	18	STRING clusters	Thylakoid, and stromule	3.55e-05	PDLP2,PRK,AT1G74730,LQY1,AT2G03420,PSBW,PSI-P,CYP38,AT3G15520,LHCA4,AT3G63540,NdhM,NdhU,AT5G39530,PnsB5,APE2,PSAN,FNR1
CL:13368	38	10	STRING clusters	Mostly uncharacterized, incl. plastid translation, and ccb3/yggt	3.55e-05	AT1G29070,EMB3105,AT1G62780,AT2G35410,PRPS20,PSRP2,CP33,PSRP5,AT5G02160,EMB3143
CL:13373	18	8	STRING clusters	Mixed, incl. plastid translation, and small ribosomal subunit rrna binding	3.55e-05	AT1G29070,EMB3105,AT2G35410,PRPS20,PSRP2,CP33,PSRP5,EMB3143
CL:13608	18	8	STRING clusters	Porphyrin biosynthesis, and magnesium chelatase complex	3.55e-05	LIN2,ALB1,HEMB1,HEME2,HEME1,CHLI1,CHLM,FC-I
CL:13027	160	17	STRING clusters	Photosystem, and thylakoid	4.64e-05	PDLP2,PRK,AT1G74730,LQY1,AT2G03420,PSBW,PSI-P,CYP38,AT3G15520,LHCA4,AT3G63540,NdhM,NdhU,PnsB5,APE2,PSAN,FNR1
CL:13370	33	9	STRING clusters	Mostly uncharacterized, incl. plastid translation, and ccb3/yggt	5.54e-05	AT1G29070,EMB3105,AT1G62780,AT2G35410,PRPS20,PSRP2,CP33,PSRP5,EMB3143
CL:13376	12	6	STRING clusters	Mixed, incl. plastid translation, and small ribosomal subunit rrna binding	0.00033	AT1G29070,EMB3105,PRPS20,PSRP2,PSRP5,EMB3143
CL:1771	31	7	STRING clusters	Plastid ribosome, and rrna-binding	0.0026	RPL15,RPL9,AT3G54210,RRF,emb2726,EMB3137,RPL24
CL:13030	81	10	STRING clusters	Mixed, incl. plastid thylakoid lumen, and nad(p)h dehydrogenase complex (plastoquinone)	0.0035	PDLP2,AT1G74730,LQY1,AT2G03420,CYP38,AT3G15520,AT3G63540,NdhM,NdhU,PnsB5
CL:1774	26	6	STRING clusters	rRNA-binding, and Ribosomal protein L35, conserved site	0.009	RPL15,RPL9,AT3G54210,RRF,EMB3137,RPL24
CL:13031	70	8	STRING clusters	Mixed, incl. nad(p)h dehydrogenase complex (plastoquinone), and plastid thylakoid lumen	0.0338	PDLP2,AT1G74730,LQY1,CYP38,AT3G15520,NdhM,NdhU,PnsB5
CL:1777	21	5	STRING clusters	rRNA-binding, and Ribosomal protein L35, conserved site	0.0338	RPL15,RPL9,AT3G54210,EMB3137,RPL24
ath00860	53	9	KEGG	Porphyrin and chlorophyll metabolism	0.00036	LIN2,ALB1,HEMA1,HEMB1,HEME2,HEME1,CHLI1,CHLM,FC-I
ath01110	1216	49	KEGG	Biosynthesis of secondary metabolites	0.00036	CER1,LIN2,ALB1,AAPT1,GA3OX1,GAPCP-2,SMT2,AT1G21400,SHM6,ICME-LIKE1,AT1G49570,LysoPL2,HEMA1,ECHID,HPR,PHYLLO,HEMB1,HGPT,ADH1,GAD4,AT2G20690,PMDH1,HEME2,PAH1,OMR1,ATBFRUCT1,HEME1,EMB2729,PKP-ALPHA,AT3G25810,SUS4,ASN1,PYRR,HCEF1,P5CS2,OASA1,TPS5,CHLI1,TPPG,CHLM,GGR,PA2,MIPS3,IPP1,PSY,GA3,FC-I,LUT2,AT5G65750
ath01100	2275	71	KEGG	Metabolic pathways	0.0037	LIN2,PDS1,ALB1,AAPT1,GA3OX1,GAPCP-2,GLYR2,SMT2,AT1G21400,SHM6,ICME-LIKE1,AT1G30350,AT1G30820,PRK,AT1G49570,LysoPL2,HEMA1,ECHID,HPR,PHYLLO,HEMB1,GH9B1,HGPT,ALAAT2,ADH1,APT2,GAD4,AT2G20690,PMDH1,HEME2,GSTU8,PAH1,OMR1,ATBFRUCT1,PME3,HEME1,EMB2729,PKP-ALPHA,AT3G27540,SUS4,ASN1,PYRR,LHCA4,HCEF1,P5CS2,SBPASE,OASA1,TPS5,CHLI1,AAH,TPPG,CHLM,HA2,THY-2,APX3,GGR,PA2,GUS2,MIPS3,AT5G13440,IPP1,PSY,GDH1,AT5G19…
ath01200	268	14	KEGG	Carbon metabolism	0.0396	GAPCP-2,GLYR2,SHM6,PRK,HPR,ALAAT2,PMDH1,OMR1,PKP-ALPHA,HCEF1,SBPASE,OASA1,GDH1,AT5G65750
GOCC:0110165	8673	262	COMPARTMENTS	Cellular anatomical entity	1.52e-13	SPI,LIN2,PDLP2,At1g06080,NDA1,PLL5,ALB1,PRA1.E,BON3,NFXL1,XTH33,AAPT1,RDR1,HMGA,AT1G15170,GA3OX1,GAPCP-2,GLYR2,AT1G18170,AT1G20300,SMT2,emb1507,AT1G21400,LPR1,AT1G24620,DCP5,ICME-LIKE1,FEZ,NPGR1,AT1G27595,SCPL45,PUP3,AT1G29070,NRPA2,HERK2,AT1G30820,PRK,PUP11,SERPIN1,KU80,EMB3105,POLGAMMA2,LysoPL2,HUB2,HEMA1,At1g59750,AT1G60420,ECHID,DWA3,STM,YDA,AT1G63900,RBOHF,MAKR2,FT,ABCG39,HPR,NUDX1,PHYLLO,EX…
GOCC:0009507	1552	81	COMPARTMENTS	Chloroplast	1.99e-12	LIN2,PDLP2,ALB1,AT1G15170,GLYR2,AT1G18170,PRK,EMB3105,POLGAMMA2,HEMA1,AT1G63900,HPR,HEMB1,GH9B1,AT1G74070,LQY1,ABCG7,PMDH1,PSBW,ARASP,PTAC12,SKL2,GAMMA-TIP,HEME2,PSI-P,DEG2,CYP38,HEME1,PRPS20,AT3G15520,MFP1,TOC120,HCF107,EMB2729,PKP-ALPHA,HCF101,RPL15,RPL9,PYRR,LHCA4,emb1796,PSRP2,CP33,HCEF1,AT3G54210,P5CS2,SBPASE,PSRP5,AT3G57810,RRF,ANTR2,TOC159,OASA1,SVR7,CHLI1,CHLM,emb2726,APX3,HMA1,NdhM,GGR,S…
GOCC:0009536	1642	83	COMPARTMENTS	Plastid	3.14e-12	LIN2,PDLP2,ALB1,AT1G15170,GAPCP-2,GLYR2,AT1G18170,PRK,EMB3105,POLGAMMA2,HEMA1,AT1G63900,HPR,HEMB1,GH9B1,AT1G74070,LQY1,ABCG7,PMDH1,PSBW,ARASP,PTAC12,SKL2,GAMMA-TIP,HEME2,PSI-P,DEG2,CYP38,HEME1,PRPS20,AT3G15520,MFP1,TOC120,HCF107,EMB2729,PKP-ALPHA,HCF101,RPL15,RPL9,PYRR,LHCA4,emb1796,PSRP2,CP33,HCEF1,AT3G54210,P5CS2,SBPASE,PSRP5,AT3G57810,RRF,ANTR2,TOC159,OASA1,SVR7,CHLI1,CHLM,emb2726,APX3,HMA1,Nd…
GOCC:0005737	5597	181	COMPARTMENTS	Cytoplasm	1.89e-10	SPI,LIN2,PDLP2,NDA1,ALB1,PRA1.E,AAPT1,AT1G15170,GA3OX1,GAPCP-2,GLYR2,AT1G18170,AT1G20300,SMT2,emb1507,AT1G21400,LPR1,AT1G24620,DCP5,ICME-LIKE1,AT1G29070,NRPA2,PRK,SERPIN1,EMB3105,POLGAMMA2,LysoPL2,HEMA1,AT1G60420,ECHID,STM,YDA,AT1G63900,FT,HPR,NUDX1,PHYLLO,HEMB1,GH9B1,AT1G71140,AT1G74070,LQY1,AT1G76630,ADH1,AT1G77680,AT1G78020,APT2,ABCG7,VIT1,GAD4,SQN,AT2G18193,PMDH1,EBF1,ATC,AGO5,FRA8,LOG1,PSBW,…
GOCC:0043231	5808	184	COMPARTMENTS	Intracellular membrane-bounded organelle	5.42e-10	LIN2,PDLP2,NDA1,ALB1,PRA1.E,NFXL1,AAPT1,RDR1,HMGA,AT1G15170,GAPCP-2,GLYR2,AT1G18170,AT1G20300,SMT2,emb1507,AT1G21400,LPR1,AT1G24620,ICME-LIKE1,FEZ,AT1G27595,AT1G29070,NRPA2,PRK,KU80,EMB3105,POLGAMMA2,LysoPL2,HUB2,HEMA1,At1g59750,ECHID,STM,AT1G63900,FT,HPR,PHYLLO,HEMB1,GH9B1,AT1G71140,AT1G72490,SARD1,AT1G74070,LQY1,AT1G78020,APL,APT2,PP2-B11,ABCG7,VIT1,GAD4,AT2G18193,PMDH1,EBF1,ATC,FRA8,LOG1,PSBW,…
GOCC:0005622	7410	219	COMPARTMENTS	Intracellular	8.77e-10	SPI,LIN2,PDLP2,NDA1,ALB1,PRA1.E,NFXL1,AAPT1,RDR1,HMGA,AT1G15170,GA3OX1,GAPCP-2,GLYR2,AT1G18170,AT1G20300,SMT2,emb1507,AT1G21400,LPR1,AT1G24620,DCP5,ICME-LIKE1,FEZ,AT1G27595,AT1G29070,NRPA2,PRK,SERPIN1,KU80,EMB3105,POLGAMMA2,LysoPL2,HUB2,HEMA1,At1g59750,AT1G60420,ECHID,DWA3,STM,YDA,AT1G63900,FT,HPR,NUDX1,PHYLLO,HEMB1,GH9B1,AT1G71140,AT1G72490,SARD1,AT1G74070,LQY1,AT1G76630,ADH1,AT1G77680,AT1G78020…
GOCC:0043227	6055	187	COMPARTMENTS	Membrane-bounded organelle	2.18e-09	LIN2,PDLP2,At1g06080,NDA1,ALB1,PRA1.E,NFXL1,AAPT1,RDR1,HMGA,AT1G15170,GAPCP-2,GLYR2,AT1G18170,AT1G20300,SMT2,emb1507,AT1G21400,LPR1,AT1G24620,ICME-LIKE1,FEZ,AT1G27595,AT1G29070,NRPA2,PRK,KU80,EMB3105,POLGAMMA2,LysoPL2,HUB2,HEMA1,At1g59750,ECHID,STM,AT1G63900,FT,HPR,PHYLLO,HEMB1,GH9B1,AT1G71140,AT1G72490,SARD1,AT1G74070,LQY1,AT1G78020,APL,APT2,PP2-B11,ABCG7,VIT1,GAD4,AT2G18193,PMDH1,EBF1,ATC,FRA8,…
GOCC:0016020	3056	114	COMPARTMENTS	Membrane	2.72e-09	PDLP2,At1g06080,NDA1,PLL5,BON3,XTH33,AT1G18170,ICME-LIKE1,NPGR1,PUP3,HERK2,PRK,PUP11,LysoPL2,STM,YDA,AT1G63900,RBOHF,MAKR2,ABCG39,EXPA1,AT1G71140,LQY1,CLV1,ADH1,APT2,VIT1,AT2G16250,PSBW,UCC1,GLR5,ARASP,AIR9,GAMMA-TIP,SCAR2,MTP11,UMAMIT14,AT2G43850,PSI-P,ABCB4,DEG2,CYP38,SKOR,PAH1,CPK2,ATBFRUCT1,HSP60-3A,RHD3,PME3,AT3G15520,MFP1,TOC120,AT3G16780,HCF107,HS1,PMT5,PHO1,ABCB19,SUS4,CAM7,LHCA4,AT3G4757…
GOCC:0043226	6433	195	COMPARTMENTS	Organelle	2.72e-09	SPI,LIN2,PDLP2,At1g06080,NDA1,ALB1,PRA1.E,NFXL1,AAPT1,RDR1,HMGA,AT1G15170,GAPCP-2,GLYR2,AT1G18170,AT1G20300,SMT2,emb1507,AT1G21400,LPR1,AT1G24620,DCP5,ICME-LIKE1,FEZ,AT1G27595,AT1G29070,NRPA2,PRK,KU80,EMB3105,POLGAMMA2,LysoPL2,HUB2,HEMA1,At1g59750,ECHID,DWA3,STM,AT1G63900,FT,HPR,PHYLLO,HEMB1,GH9B1,AT1G71140,AT1G72490,SARD1,AT1G74070,LQY1,AT1G78020,APL,APT2,PP2-B11,ABCG7,VIT1,GAD4,AT2G18193,PMDH1,…
GOCC:0043229	6357	193	COMPARTMENTS	Intracellular organelle	2.72e-09	SPI,LIN2,PDLP2,NDA1,ALB1,PRA1.E,NFXL1,AAPT1,RDR1,HMGA,AT1G15170,GAPCP-2,GLYR2,AT1G18170,AT1G20300,SMT2,emb1507,AT1G21400,LPR1,AT1G24620,DCP5,ICME-LIKE1,FEZ,AT1G27595,AT1G29070,NRPA2,PRK,KU80,EMB3105,POLGAMMA2,LysoPL2,HUB2,HEMA1,At1g59750,ECHID,DWA3,STM,AT1G63900,FT,HPR,PHYLLO,HEMB1,GH9B1,AT1G71140,AT1G72490,SARD1,AT1G74070,LQY1,AT1G78020,APL,APT2,PP2-B11,ABCG7,VIT1,GAD4,AT2G18193,PMDH1,EBF1,ATC,F…
GOCC:0009532	604	40	COMPARTMENTS	Plastid stroma	9.67e-09	LIN2,ALB1,GLYR2,PRK,EMB3105,HEMB1,LQY1,PTAC12,HEME2,PSI-P,DEG2,CYP38,HEME1,PRPS20,MFP1,HCF107,PKP-ALPHA,HCF101,RPL15,RPL9,LHCA4,PSRP2,CP33,HCEF1,AT3G54210,SBPASE,RRF,OASA1,SVR7,CHLI1,emb2726,CPSRP54,EMB3137,HCF136,emb1138,AT5G39790,AT5G51110,CRR1,RPL24,FNR1
GOCC:0009570	597	39	COMPARTMENTS	Chloroplast stroma	2.23e-08	LIN2,ALB1,GLYR2,PRK,EMB3105,HEMB1,LQY1,PTAC12,HEME2,PSI-P,DEG2,CYP38,HEME1,PRPS20,HCF107,PKP-ALPHA,HCF101,RPL15,RPL9,LHCA4,PSRP2,CP33,HCEF1,AT3G54210,SBPASE,RRF,OASA1,SVR7,CHLI1,emb2726,CPSRP54,EMB3137,HCF136,emb1138,AT5G39790,AT5G51110,CRR1,RPL24,FNR1
GOCC:0009526	516	34	COMPARTMENTS	Plastid envelope	2.49e-07	PRK,EMB3105,AT1G63900,ABCG7,ARASP,GAMMA-TIP,HEME2,PSI-P,DEG2,PRPS20,TOC120,HCF107,RPL15,RPL9,LHCA4,PSRP2,HCEF1,AT3G54210,SBPASE,PSRP5,ANTR2,TOC159,CHLM,emb2726,APX3,HMA1,SAMC1,EMB3137,emb1211,HCF136,GA3,emb1138,RPL24,FNR1
GOCC:0009941	493	33	COMPARTMENTS	Chloroplast envelope	2.76e-07	PRK,EMB3105,AT1G63900,ABCG7,ARASP,GAMMA-TIP,HEME2,PSI-P,DEG2,PRPS20,TOC120,HCF107,RPL15,RPL9,LHCA4,PSRP2,AT3G54210,SBPASE,PSRP5,ANTR2,TOC159,CHLM,emb2726,APX3,HMA1,SAMC1,EMB3137,emb1211,HCF136,GA3,emb1138,RPL24,FNR1
GOCC:0031967	785	40	COMPARTMENTS	Organelle envelope	7.61e-06	NDA1,PRK,EMB3105,AT1G63900,ABCG7,ARASP,GAMMA-TIP,HEME2,PSI-P,DEG2,PRPS20,TOC120,HCF107,RPL15,RPL9,LHCA4,BCS1,PSRP2,HCEF1,AT3G54210,SBPASE,PSRP5,ANTR2,TOC159,NDB3,CHLM,emb2726,APX3,HMA1,SAMC1,AT5G13440,EMB3137,RANGAP2,emb1211,HCF136,GA3,emb1138,RPL24,MGE1,FNR1
GOCC:0031975	788	40	COMPARTMENTS	Envelope	7.85e-06	NDA1,PRK,EMB3105,AT1G63900,ABCG7,ARASP,GAMMA-TIP,HEME2,PSI-P,DEG2,PRPS20,TOC120,HCF107,RPL15,RPL9,LHCA4,BCS1,PSRP2,HCEF1,AT3G54210,SBPASE,PSRP5,ANTR2,TOC159,NDB3,CHLM,emb2726,APX3,HMA1,SAMC1,AT5G13440,EMB3137,RANGAP2,emb1211,HCF136,GA3,emb1138,RPL24,MGE1,FNR1
GOCC:0009579	422	26	COMPARTMENTS	Thylakoid	4.82e-05	ALB1,AT1G18170,PRK,LQY1,PSBW,PSI-P,DEG2,CYP38,AT3G15520,FAD5,MFP1,LHCA4,PSRP2,CP33,SBPASE,PSRP5,RRF,CHLM,NdhM,GGR,NdhU,emb1211,HCF136,PnsB5,PSAN,FNR1
GOCC:0042651	284	20	COMPARTMENTS	Thylakoid membrane	0.00014	AT1G18170,PRK,LQY1,PSBW,PSI-P,DEG2,CYP38,AT3G15520,MFP1,LHCA4,PSRP2,PSRP5,NdhM,GGR,NdhU,emb1211,HCF136,PnsB5,PSAN,FNR1
GOCC:0009535	264	19	COMPARTMENTS	Chloroplast thylakoid membrane	0.00017	AT1G18170,PRK,LQY1,PSBW,PSI-P,DEG2,CYP38,AT3G15520,MFP1,LHCA4,PSRP2,PSRP5,NdhM,NdhU,emb1211,HCF136,PnsB5,PSAN,FNR1
GOCC:0034357	291	20	COMPARTMENTS	Photosynthetic membrane	0.00017	AT1G18170,PRK,LQY1,PSBW,PSI-P,DEG2,CYP38,AT3G15520,MFP1,LHCA4,PSRP2,PSRP5,NdhM,GGR,NdhU,emb1211,HCF136,PnsB5,PSAN,FNR1
GOCC:0055035	269	19	COMPARTMENTS	Plastid thylakoid membrane	0.00019	AT1G18170,PRK,LQY1,PSBW,PSI-P,DEG2,CYP38,AT3G15520,MFP1,LHCA4,PSRP2,PSRP5,NdhM,NdhU,emb1211,HCF136,PnsB5,PSAN,FNR1
GOCC:0071944	2096	72	COMPARTMENTS	Cell periphery	0.00019	PLL5,BON3,XTH33,NPGR1,SCPL45,HERK2,LysoPL2,STM,YDA,RBOHF,MAKR2,ABCG39,EXPA1,CLV1,ADH1,APT2,AT2G16250,GLR5,AIR9,SCAR2,UMAMIT14,EXPA4,AT2G43850,ABCB4,AGL4,ATBFRUCT1,RHD3,PME3,AT3G16780,HS1,PMT5,PHO1,ABCB19,SUS4,CAM7,AT3G47570,ABCA7,MGT6,AT3G61260,AT4G02930,CPK21,HAP2,FLA2,OASA1,RAB1C,CHLI1,NIP1;2,SRF8,AT4G23740,YSL1,CBL3,PPI1,ROP9,HMA2,HA2,APX3,HMA1,NAK,FTIP1,GUS2,KUP7,GLR2.5,AT5G17760,AT5G19730,BC…
GOCC:0005886	1733	62	COMPARTMENTS	Plasma membrane	0.00026	PLL5,BON3,XTH33,NPGR1,HERK2,LysoPL2,STM,YDA,RBOHF,MAKR2,ABCG39,CLV1,ADH1,APT2,AT2G16250,GLR5,AIR9,SCAR2,UMAMIT14,AT2G43850,ABCB4,ATBFRUCT1,RHD3,PME3,AT3G16780,HS1,PMT5,PHO1,ABCB19,SUS4,CAM7,AT3G47570,ABCA7,MGT6,AT3G61260,CPK21,HAP2,FLA2,OASA1,RAB1C,NIP1;2,SRF8,AT4G23740,YSL1,CBL3,PPI1,ROP9,HMA2,HA2,APX3,HMA1,NAK,FTIP1,KUP7,GLR2.5,AT5G17760,BCB,AT5G25260,AT5G49665,SWEET10,At5g60920,AT5G63710
GOCC:0009534	330	21	COMPARTMENTS	Chloroplast thylakoid	0.00026	ALB1,AT1G18170,PRK,LQY1,PSBW,PSI-P,DEG2,CYP38,AT3G15520,MFP1,LHCA4,PSRP2,PSRP5,CHLM,NdhM,NdhU,emb1211,HCF136,PnsB5,PSAN,FNR1
GOCC:0031976	333	21	COMPARTMENTS	Plastid thylakoid	0.00028	ALB1,AT1G18170,PRK,LQY1,PSBW,PSI-P,DEG2,CYP38,AT3G15520,MFP1,LHCA4,PSRP2,PSRP5,CHLM,NdhM,NdhU,emb1211,HCF136,PnsB5,PSAN,FNR1
GOCC:0009547	10	4	COMPARTMENTS	Plastid ribosome	0.0054	RPL15,RPL9,emb2726,RPL24
GOCC:0000313	27	5	COMPARTMENTS	Organellar ribosome	0.015	AT1G29070,RPL15,RPL9,emb2726,RPL24
GOCC:0031984	588	25	COMPARTMENTS	Organelle subcompartment	0.016	ALB1,AT1G18170,PRK,LQY1,PSBW,PSI-P,DEG2,CYP38,RWA2,AT3G15520,MFP1,PHO1,LHCA4,PSRP2,PSRP5,AT3G60800,CHLM,NdhM,KEG,NdhU,emb1211,HCF136,PnsB5,PSAN,FNR1
GOCC:0000315	17	4	COMPARTMENTS	Organellar large ribosomal subunit	0.0258	AT1G29070,RPL15,RPL9,RPL24
GOCC:0000311	7	3	COMPARTMENTS	Plastid large ribosomal subunit	0.0299	RPL15,RPL9,RPL24
GOCC:0031969	117	9	COMPARTMENTS	Chloroplast membrane	0.0299	AT1G63900,ARASP,TOC120,HCF107,ANTR2,TOC159,SAMC1,emb1211,GA3
GOCC:0042170	127	9	COMPARTMENTS	Plastid membrane	0.0482	AT1G63900,ARASP,TOC120,HCF107,ANTR2,TOC159,SAMC1,emb1211,GA3
KW-0150	1516	80	UniProt Keywords	Chloroplast	1.3e-12	LIN2,OTP82,ALB1,GAPCP-2,GLYR2,AT1G18170,AT1G29070,PRK,EMB3105,POLGAMMA2,HEMA1,AT1G63900,PHYLLO,HEMB1,AT1G74070,LQY1,PSBW,ARASP,PTAC12,SKL2,HEME2,PSI-P,DEG2,CYP38,PPT2,OMR1,HEME1,PRPS20,AT3G15520,FAD5,TOC120,HCF107,EMB2729,PKP-ALPHA,HCF101,AT3G25810,RPL15,RPL9,PYRR,LHCA4,PSRP2,CP33,HCEF1,AT3G54210,SBPASE,PSRP5,RRF,AT3G63540,ANTR2,TOC159,SVR7,CHLI1,CHLM,emb2726,HMA1,NdhM,GGR,SAMC1,CPSRP54,SVR3,EMB3…
KW-0809	1863	87	UniProt Keywords	Transit peptide	1.79e-11	LIN2,NDA1,OTP82,ALB1,NUDT18,GAPCP-2,GLYR2,AT1G18170,AT1G20300,AT1G21400,AT1G29070,PRK,EMB3105,POLGAMMA2,HEMA1,PHYLLO,HEMB1,ALAAT2,AT1G74070,LQY1,PSBW,ARASP,PTAC12,SKL2,HEME2,PSI-P,DEG2,CYP38,PPT2,OMR1,HSP60-3A,HEME1,PRPS20,AT3G15520,FAD5,HCF107,EMB2729,PKP-ALPHA,HCF101,AT3G25810,RPL9,PYRR,LHCA4,emb1796,PSRP2,CP33,HCEF1,AT3G54210,SBPASE,PSRP5,RRF,AT3G63540,ANTR2,SAG21,AT4G02930,SVR7,CHLI1,NDB3,CHL…
KW-0149	32	9	UniProt Keywords	Chlorophyll biosynthesis	7.66e-06	LIN2,ALB1,HEMA1,HEMB1,HEME2,HEME1,CHLI1,CHLM,IPP1
KW-0460	603	33	UniProt Keywords	Magnesium	2.65e-05	PLL5,AAPT1,NUDT18,NUDX1,PHYLLO,HEMB1,HGPT,AT1G77680,AT2G18193,AGO5,HAI3,PP2C5,TOC120,HS1,PKP-ALPHA,AT3G25810,LHCA4,BCS1,HCEF1,SBPASE,MGT6,TOC159,HMA2,HA2,HMA1,GGR,AT5G06750,IPP1,AT5G17760,DCL4,AT5G22580,AT5G48960,AHG1
KW-0472	6660	181	UniProt Keywords	Membrane	4.51e-05	CER1,PDLP2,At1g06080,NDA1,PRA1.E,BON3,XTH33,AT1G10790,AT1G10880,AAPT1,AT1G14990,AT1G15170,HIPP22,LPR1,ICME-LIKE1,PUP3,HERK2,AT1G31130,PUP11,RLP7,AT1G48460,LysoPL2,HEMA1,TBL2,STM,YDA,AT1G63900,RBOHF,MAKR2,CP5,AT1G65820,ABCG39,PHO1;H1,PHYLLO,EXPA1,AT1G71140,AT1G72100,RLP13,AT1G74730,LQY1,CLV1,AAP3,ABCG7,VIT1,AT2G05755,AT2G16250,AT2G16980,AT2G18193,FRA8,PSBW,UCC1,GLR5,ARASP,CSLB03,AT2G32970,TBL37,AT…
KW-0479	3261	103	UniProt Keywords	Metal-binding	5.72e-05	AT1G01490,AT1G05120,PDS1,PLL5,NFXL1,CYP87A2,AAPT1,NUDT18,GA3OX1,AT1G21400,HIPP22,AT1G23000,LPR1,AT1G24620,NRPA2,AT1G30350,AT1G32740,AT1G49570,HUB2,AT1G63900,RBOHF,BBX14,NUDX1,PHYLLO,AT1G69570,HEMB1,HGPT,BBX21,LQY1,ADH1,AT1G77680,AT1G78020,AT1G78420,AT1G80030,VIT1,AGO5,HAI3,UCC1,ARASP,NAKR2,PP2C5,CYP718,CYP704A2,AT2G47680,CPK2,AT3G11950,CYP72A7,CYP72A15,TOC120,HS1,ATXR2,PKP-ALPHA,HCF101,AT3G25810,…
KW-0627	18	6	UniProt Keywords	Porphyrin biosynthesis	0.00028	LIN2,HEMA1,HEMB1,HEME2,HEME1,FC-I
KW-0560	1168	45	UniProt Keywords	Oxidoreductase	0.001	LIN2,At1g06080,PDS1,NDA1,CYP87A2,GA3OX1,GAPCP-2,GLYR2,FMO1,AT1G21400,LPR1,AT1G49570,HEMA1,AT1G60420,RBOHF,HPR,ADH1,PMDH1,CYP718,CYP704A2,RWA2,CYP72A7,CYP72A15,FAD5,PYRR,CYP71A22,P5CS2,CYP78A9,AT4G09670,NDB3,AT4G28570,THY-2,APX3,CYP81D8,PA2,GDH1,FRO4,YUC6,GA3,RWA1,CRR1,CYP715A1,AT5G60010,CYP94B1,FNR1
KW-0520	267	17	UniProt Keywords	NAD	0.0016	NDA1,GAPCP-2,GLYR2,AT1G60420,HPR,NUDX1,ADH1,PMDH1,PARP2,NDB3,NdhM,MIPS3,GDH1,NdhU,FRO4,CRR1,LUT2
KW-0793	292	18	UniProt Keywords	Thylakoid	0.0016	AT1G18170,AT1G74070,LQY1,PSBW,PSI-P,DEG2,CYP38,AT3G15520,LHCA4,AT3G63540,CHLM,NdhM,GGR,NdhU,HCF136,FC-I,PSAN,FNR1
KW-0521	281	17	UniProt Keywords	NADP	0.0027	CER1,NDA1,GLYR2,FMO1,HEMA1,RBOHF,PYRR,P5CS2,NDB3,THY-2,NdhM,NdhU,YUC6,GA3,CRR1,AT5G60010,FNR1
KW-1133	5371	141	UniProt Keywords	Transmembrane helix	0.0037	CER1,PDLP2,At1g06080,PRA1.E,XTH33,AT1G10790,AT1G10880,AAPT1,AT1G14990,AT1G15170,ICME-LIKE1,PUP3,HERK2,AT1G31130,PUP11,RLP7,AT1G48460,TBL2,AT1G63900,RBOHF,CP5,AT1G65820,ABCG39,PHO1;H1,PHYLLO,AT1G71140,AT1G72100,RLP13,AT1G74730,LQY1,CLV1,AAP3,ABCG7,VIT1,AT2G05755,AT2G16250,AT2G16980,AT2G18193,FRA8,PSBW,GLR5,ARASP,CSLB03,AT2G32970,TBL37,AT2G35470,GAMMA-TIP,MTP11,UMAMIT14,CYP718,CYP704A2,PSI-P,ABCB4,…
KW-0699	73	8	UniProt Keywords	rRNA-binding	0.0054	AT1G29070,EMB3105,PRPS20,RPL9,PSRP2,AT3G54210,EMB3137,RPL24
KW-1003	1177	42	UniProt Keywords	Cell membrane	0.006	PDLP2,BON3,XTH33,HERK2,RLP7,LysoPL2,STM,YDA,RBOHF,MAKR2,PHO1;H1,RLP13,CLV1,AAP3,UCC1,AT2G43850,ABCB4,ZIP1,PMT5,AT3G20530,PERK3,NIK2,ABCB19,AT3G29060,AT3G47570,AT3G61260,CPK21,HAP2,FLA2,RAB1C,PPI1,HMA2,HA2,NAK,KUP7,BCB,AT5G25260,XIP1,SWEET10,AT5G51110,At5g60920,AT5G63710
KW-0694	710	28	UniProt Keywords	RNA-binding	0.0151	RDR1,emb1507,AT1G22330,AT1G29070,EMB3105,STM,AT1G77680,AGO5,AT2G35410,AT2G44710,AT2G47680,AT3G07250,PRPS20,HCF107,RPL9,PSRP2,CP33,AT3G54210,DRB4,AT4G09040,SVR7,CPSRP54,AT5G08420,EMB3137,AT5G14580,DCL4,emb1138,RPL24
KW-0602	114	9	UniProt Keywords	Photosynthesis	0.016	ALB1,PRK,PSBW,LHCA4,CHLI1,IPP1,HCF136,PSAN,FNR1
KW-0547	2297	67	UniProt Keywords	Nucleotide-binding	0.0195	AT1G05120,ALB1,AT1G10490,ARFA1F,emb1507,HERK2,AT1G30820,PRK,KU80,YDA,ABCG39,HGPT,CLV1,ADH1,ABCG7,AT2G16250,AT2G18193,AT2G18330,AT2G20470,AT2G43850,ABCB4,AT2G47680,PDK,CPK2,HSP60-3A,RHD3,TOC120,AT3G20530,PKP-ALPHA,HCF101,PERK3,NIK2,AT3G26700,ABCB19,ASN1,AT3G47570,ABCA2,ABCA7,ABCA8,BCS1,P5CS2,TOC159,AT4G02930,CPK21,SVR7,RAB1C,CHLI1,SRF8,AT4G23740,ROP9,HMA2,HA2,HMA1,NAK,CPSRP54,PEX1,KEG,AT5G17760,AT…
KW-0449	445	19	UniProt Keywords	Lipoprotein	0.04	AT1G01490,BON3,AT1G10380,HIPP22,AT1G23000,UCC1,CPK2,AT3G20530,AT3G60800,CPK21,FLA2,RAB1C,CBL3,ROP9,NAK,BCB,AT5G25260,AT5G27690,At5g60920
KW-0350	11	3	UniProt Keywords	Heme biosynthesis	0.0482	LIN2,HEMB1,FC-I

## Sheet: S2 network enrichment
term id	# background genes	# genes	category	description	FDR value	genes
GO:0006355	1868	52	GO Process	Regulation of transcription, dna-templated	0.0341	HDG2,AT1G09250,AT1G10610,HMGA,SEP3,HSFA1D,HSFB4,AT1G49560,ZFP4,AT1G69570,AT1G72210,AT1G72570,BBX21,GL2,IAA32,bZIP23,WRKY15,BLH4,SYD,WRKY35,AT2G40620,AGL6,NGA1,WRKY23,LBD41,TLP9,TCP4,EBP,WOX1,ZML1,ICE1,NTT,WRKY69,SHP1,ANL2,STK,NAC073,IAA29,GATA9,ANT,MYB4,NF-YA10,KAN,TFL2,ESE3,MYB86,NUC,HDG5,MYB82,AT5G61890,IAA9,AT5G66770
GO:0007275	2260	59	GO Process	Multicellular organism development	0.0341	XIB,CYP88A3,HDG2,NRT1.1,AT1G18390,emb1507,SEP3,LCR,NAS4,YDA,AT1G69570,HTH,BBX21,IAA32,SQN,AT2G17500,WAVH1,BLH4,ABCG32,SYD,AIR9,WRKY35,PAL1,AGL6,NGA1,DEX1,TCP4,WOX1,PMT5,ICE1,ABCB19,AT3G56930,NTT,SHP1,AT3G60800,ANL2,STK,CLL2,SDG2,GSO1,CYCD3;1,ANT,GH9B18,AT5G11460,KAN,TFL2,SWEET12,BR6OX1,AATP1,CRA1,NUC,HDG5,BXL1,AT5G49665,MYB82,SVL1,XBAT32,FOLK,AT5G61890
GO:0009056	1576	47	GO Process	Catabolic process	0.0341	GLX1,DCP5,ICME-LIKE1,LCR,SCPL45,AT1G30350,PME2,GH9B1,CKX5,AT1G76630,ADH1,AT1G77680,GAD4,PLA2A,FUC1,APG9,AT2G34060,PAL1,SFGH,scpl25,PEX13,GSTU8,BRG3,PME3,UPL6,GAD5,PYD1,AT3G45310,scpl40,PRXR1,GH9B18,PRX52,PEX1,AT5G09760,AT5G14580,CA2,FTSH6,AT5G19730,UBP8,scpl42,AT5G45670,BXL1,AT5G51380,PFK7,XBAT32,XYL4,RHS19
GO:0009791	1237	41	GO Process	Post-embryonic development	0.0341	HDG2,NRT1.1,AT1G18390,emb1507,SEP3,YDA,AT1G69570,BBX21,IAA32,SQN,AT2G17500,SYD,AIR9,WRKY35,AGL6,NGA1,TCP4,PMT5,ICE1,ABCB19,NTT,SHP1,STK,CLL2,SDG2,GSO1,CYCD3;1,ANT,GH9B18,AT5G11460,KAN,TFL2,SWEET12,AATP1,CRA1,NUC,HDG5,BXL1,SVL1,XBAT32,FOLK
GO:0009987	11004	216	GO Process	Cellular process	0.0341	XIB,CYP88A3,HDG2,At1g06080,AT1G07160,NDA1,FATB,PRA1.E,XTH33,GLX1,NRT1.1,AT1G14390,HMGA,AT1G15150,BOR4,CAT8,AT1G18390,emb1507,WAK5,AT1G21380,AT1G21580,SEP3,DCP5,LCR,SCPL45,HSFA1D,FTM1,HSFB4,PERK7,IAR3,ATHB-15,PME2,NAS4,At1g58030,DWA3,YDA,RBOHF,ZFP4,EXPA1,GH9B1,AT1G72570,HTH,GASA6,CKX5,AT1G76630,ADH1,AAP3,AT1G77680,PP2-B11,GABP,IAA32,GAD4,PP2-B10,SQN,HB1,AT2G17500,AT2G21340,WAVH1,PLA2A,ABCG32,FUC1,…
GO:0032502	2627	67	GO Process	Developmental process	0.0341	XIB,CYP88A3,HDG2,NRT1.1,AT1G18390,emb1507,SEP3,LCR,ATHB-15,NAS4,YDA,AT1G69570,HTH,BBX21,IAA32,SQN,AT2G17500,WAVH1,BLH4,ABCG32,SYD,AIR9,WRKY35,PAL1,AGL6,NGA1,DEX1,TCP4,WOX1,PMT5,DWF1,ICE1,ABCB19,AT3G56930,NTT,SHP1,AT3G60800,ANL2,STK,CLL2,OASA1,SDG2,GSO1,GATA9,CYCD3;1,ANT,MYB4,GH9B18,PRX52,AT5G11460,CRN,KAN,TFL2,SWEET12,MYB86,BR6OX1,AATP1,CRA1,NUC,HDG5,BXL1,AT5G49665,MYB82,SVL1,XBAT32,FOLK,AT5G61890
GO:0044248	1167	37	GO Process	Cellular catabolic process	0.0341	GLX1,DCP5,LCR,SCPL45,GH9B1,AT1G76630,ADH1,AT1G77680,GAD4,FUC1,APG9,AT2G34060,PAL1,SFGH,scpl25,PEX13,GSTU8,BRG3,UPL6,GAD5,PYD1,AT3G45310,scpl40,PRXR1,GH9B18,PRX52,PEX1,AT5G14580,CA2,FTSH6,UBP8,scpl42,BXL1,AT5G51380,XBAT32,XYL4,RHS19
GO:0048608	1011	33	GO Process	Reproductive structure development	0.0341	HDG2,NRT1.1,AT1G18390,emb1507,SEP3,YDA,AT1G69570,IAA32,SQN,SYD,WRKY35,AGL6,NGA1,TCP4,ICE1,ABCB19,NTT,SHP1,STK,SDG2,GSO1,CYCD3;1,ANT,GH9B18,KAN,TFL2,SWEET12,AATP1,CRA1,NUC,HDG5,BXL1,FOLK
GO:0048731	1578	48	GO Process	System development	0.0341	XIB,HDG2,NRT1.1,AT1G18390,emb1507,SEP3,LCR,YDA,AT1G69570,IAA32,SQN,AT2G17500,WAVH1,BLH4,SYD,AIR9,WRKY35,AGL6,NGA1,TCP4,WOX1,PMT5,ICE1,ABCB19,AT3G56930,NTT,SHP1,AT3G60800,ANL2,STK,CLL2,SDG2,GSO1,CYCD3;1,ANT,GH9B18,KAN,TFL2,SWEET12,AATP1,CRA1,NUC,HDG5,BXL1,AT5G49665,SVL1,XBAT32,FOLK
GO:0050896	5174	114	GO Process	Response to stimulus	0.0341	NDA1,GLX1,NRT1.1,BOR4,AT1G18390,WAK5,HSFA1D,FTM1,HSFB4,PERK7,IAR3,ATB2,DWA3,MLO6,YDA,RBOHF,ZFP4,MLP28,AT1G72570,GASA6,BBX21,ADH1,AAP3,IAA32,GH3.1,HB1,bZIP23,AT2G17500,WAVH1,WRKY15,PLA2A,SYD,APG9,AT2G34060,AIR9,PAL1,MTP11,SFGH,AT2G44670,WRKY23,LBD41,BPM4,WNK1,TLP9,PYD4,GSTU8,BSMT1,BRG3,PME3,SRF7,AT3G14470,FAD5,EBP,CIPK1,PYD1,VRN1,ABCG15,AT3G21670,RALFL24,ICE1,ABCB19,CAM7,PHOT1,PYRR,F3H,AT3G57540,A…
GO:0065007	5216	116	GO Process	Biological regulation	0.0341	CYP88A3,HDG2,AT1G09250,AT1G10610,NRT1.1,HMGA,WAK5,SEP3,DCP5,LCR,HSFA1D,HSFB4,PERK7,AT1G49560,IAR3,PME2,At1g58030,YDA,RBOHF,ZFP4,AT1G69570,AT1G72210,AT1G72570,GASA6,CKX5,BBX21,AT1G76630,ADH1,AT1G77680,GL2,IAA32,bZIP23,AT2G17500,WRKY15,BLH4,SYD,WRKY35,MTP11,AT2G40620,AGL6,NGA1,WRKY23,LBD41,SKOR,ILR1,WNK1,TLP9,BRG3,PME3,SRF7,TCP4,FAD5,EBP,CIPK1,WOX1,VRN1,DWF1,ZML1,RALFL24,ICE1,ABCB19,CAM7,PHOT1,G3Pp…
GO:0065009	1969	56	GO Process	Regulation of molecular function	0.0341	HDG2,AT1G09250,AT1G10610,SEP3,HSFA1D,HSFB4,AT1G49560,PME2,YDA,ZFP4,AT1G69570,AT1G72210,AT1G72570,BBX21,IAA32,bZIP23,WRKY15,BLH4,WRKY35,AT2G40620,AGL6,NGA1,WRKY23,PME3,TCP4,EBP,WOX1,RALFL24,ICE1,PHOT1,NTT,WRKY69,SHP1,ANL2,STK,CAM8,NAC073,IAA29,GATA9,CYCD3;1,CYCD5;1,ANT,MYB4,NF-YA10,AT5G09760,KAN,TFL2,ESE3,MYB86,NUC,HDG5,MYB82,AT5G61890,CYCD4;1,IAA9,AT5G66770
GO:0018198	27	5	GO Process	Peptidyl-cysteine modification	0.0345	AT3G56930,AT3G60800,AT4G15080,AT5G15120,AT5G39890
GO:0008152	7962	159	GO Process	Metabolic process	0.0409	CYP88A3,At1g06080,AT1G07160,NDA1,FATB,XTH33,GLX1,NRT1.1,AT1G14390,AT1G18390,emb1507,WAK5,AT1G21580,AT1G22460,DCP5,ICME-LIKE1,LCR,SCPL45,AT1G30350,FTM1,PERK7,IAR3,PME2,NAS4,ATB2,YDA,RBOHF,HEXO3,ZFP4,GH9B1,HTH,CKX5,AT1G76630,ADH1,AT1G77680,PP2-B11,GAD4,PP2-B10,SQN,WAVH1,PLA2A,FUC1,BGAL8,APG9,UCC1,AT2G33170,AT2G34060,PAL1,AT2G39750,AT2G40280,SFGH,AT2G41820,scpl25,LPP3,ILR1,BPM4,WNK1,TLP9,PEX13,PYD4,…
GO:0009653	750	26	GO Process	Anatomical structure morphogenesis	0.0409	XIB,HDG2,SEP3,LCR,NAS4,YDA,AT2G17500,BLH4,SYD,AIR9,DEX1,TCP4,PMT5,DWF1,ICE1,ABCB19,AT3G56930,NTT,ANL2,CLL2,OASA1,GSO1,KAN,TFL2,SVL1,XBAT32
GO:0009889	2214	57	GO Process	Regulation of biosynthetic process	0.0409	HDG2,AT1G09250,AT1G10610,HMGA,SEP3,DCP5,HSFA1D,HSFB4,AT1G49560,ZFP4,AT1G69570,AT1G72210,AT1G72570,BBX21,AT1G76630,GL2,IAA32,bZIP23,WRKY15,BLH4,SYD,WRKY35,AT2G40620,AGL6,NGA1,WRKY23,LBD41,TLP9,TCP4,EBP,WOX1,ZML1,ICE1,NTT,WRKY69,SHP1,APG3,ANL2,STK,NAC073,IAA29,GATA9,ANT,MYB4,PRX52,NF-YA10,KAN,TFL2,ESE3,MYB86,NUC,HDG5,MYB82,XBAT32,AT5G61890,IAA9,AT5G66770
GO:0048856	2520	63	GO Process	Anatomical structure development	0.0409	XIB,CYP88A3,HDG2,NRT1.1,AT1G18390,emb1507,SEP3,LCR,NAS4,YDA,AT1G69570,HTH,BBX21,IAA32,SQN,AT2G17500,WAVH1,BLH4,ABCG32,SYD,AIR9,WRKY35,PAL1,AGL6,NGA1,DEX1,TCP4,WOX1,PMT5,DWF1,ICE1,ABCB19,AT3G56930,NTT,SHP1,AT3G60800,ANL2,STK,CLL2,OASA1,SDG2,GSO1,CYCD3;1,ANT,GH9B18,PRX52,AT5G11460,CRN,KAN,TFL2,SWEET12,BR6OX1,AATP1,CRA1,NUC,HDG5,BXL1,AT5G49665,MYB82,SVL1,XBAT32,FOLK,AT5G61890
GO:0090567	426	18	GO Process	Reproductive shoot system development	0.0411	HDG2,SEP3,YDA,AT1G69570,SQN,SYD,AGL6,NGA1,ABCB19,NTT,SHP1,STK,SDG2,ANT,KAN,TFL2,HDG5,FOLK
GO:0031326	2190	56	GO Process	Regulation of cellular biosynthetic process	0.0423	HDG2,AT1G09250,AT1G10610,HMGA,SEP3,DCP5,HSFA1D,HSFB4,AT1G49560,ZFP4,AT1G69570,AT1G72210,AT1G72570,BBX21,GL2,IAA32,bZIP23,WRKY15,BLH4,SYD,WRKY35,AT2G40620,AGL6,NGA1,WRKY23,LBD41,TLP9,TCP4,EBP,WOX1,ZML1,ICE1,NTT,WRKY69,SHP1,APG3,ANL2,STK,NAC073,IAA29,GATA9,ANT,MYB4,PRX52,NF-YA10,KAN,TFL2,ESE3,MYB86,NUC,HDG5,MYB82,XBAT32,AT5G61890,IAA9,AT5G66770
GO:0009057	761	26	GO Process	Macromolecule catabolic process	0.0425	DCP5,LCR,SCPL45,AT1G30350,PME2,GH9B1,AT1G76630,AT1G77680,FUC1,scpl25,BRG3,PME3,UPL6,AT3G45310,scpl40,GH9B18,AT5G09760,AT5G14580,FTSH6,AT5G19730,UBP8,scpl42,BXL1,AT5G51380,XBAT32,XYL4
GO:0010468	2307	58	GO Process	Regulation of gene expression	0.0425	HDG2,AT1G09250,AT1G10610,HMGA,SEP3,DCP5,HSFA1D,HSFB4,AT1G49560,ZFP4,AT1G69570,AT1G72210,AT1G72570,BBX21,AT1G76630,AT1G77680,GL2,IAA32,bZIP23,WRKY15,BLH4,SYD,WRKY35,AT2G40620,AGL6,NGA1,WRKY23,LBD41,TLP9,TCP4,EBP,WOX1,ZML1,ICE1,NTT,WRKY69,SHP1,APG3,ANL2,STK,NAC073,IAA29,GATA9,ANT,MYB4,NF-YA10,AT5G14580,KAN,TFL2,ESE3,MYB86,NUC,HDG5,MYB82,VIN3,AT5G61890,IAA9,AT5G66770
GO:0019222	2886	69	GO Process	Regulation of metabolic process	0.0425	HDG2,AT1G09250,AT1G10610,HMGA,SEP3,DCP5,HSFA1D,HSFB4,AT1G49560,YDA,ZFP4,AT1G69570,AT1G72210,AT1G72570,BBX21,AT1G76630,AT1G77680,GL2,IAA32,bZIP23,WRKY15,BLH4,SYD,WRKY35,AT2G40620,AGL6,NGA1,WRKY23,LBD41,TLP9,TCP4,FAD5,EBP,WOX1,ZML1,ICE1,NTT,WRKY69,SHP1,AT3G60800,APG3,ANL2,STK,CPR1,NAC073,IAA29,GATA9,CYCD3;1,CYCD5;1,ANT,MYB4,PRX52,NF-YA10,AT5G10530,AT5G14580,FTSH6,KAN,TFL2,ESE3,MYB86,NUC,HDG5,MYB82,…
GO:0031323	2661	65	GO Process	Regulation of cellular metabolic process	0.0425	HDG2,AT1G09250,AT1G10610,HMGA,SEP3,DCP5,HSFA1D,HSFB4,AT1G49560,YDA,ZFP4,AT1G69570,AT1G72210,AT1G72570,BBX21,GL2,IAA32,bZIP23,WRKY15,BLH4,SYD,WRKY35,AT2G40620,AGL6,NGA1,WRKY23,LBD41,TLP9,TCP4,FAD5,EBP,WOX1,ZML1,ICE1,NTT,WRKY69,SHP1,AT3G60800,APG3,ANL2,STK,NAC073,IAA29,GATA9,CYCD3;1,CYCD5;1,ANT,MYB4,PRX52,NF-YA10,AT5G10530,FTSH6,KAN,TFL2,ESE3,MYB86,NUC,HDG5,MYB82,VIN3,XBAT32,AT5G61890,CYCD4;1,IAA9,…
GO:0048367	723	25	GO Process	Shoot system development	0.0425	HDG2,SEP3,LCR,YDA,AT1G69570,SQN,BLH4,SYD,AGL6,NGA1,TCP4,ABCB19,NTT,SHP1,AT3G60800,STK,CLL2,SDG2,ANT,KAN,TFL2,NUC,HDG5,SVL1,FOLK
GO:1901575	1353	39	GO Process	Organic substance catabolic process	0.0425	GLX1,DCP5,LCR,SCPL45,AT1G30350,PME2,GH9B1,AT1G76630,ADH1,AT1G77680,GAD4,PLA2A,FUC1,PAL1,SFGH,scpl25,PEX13,BRG3,PME3,UPL6,GAD5,PYD1,AT3G45310,scpl40,GH9B18,PEX1,AT5G09760,AT5G14580,CA2,FTSH6,AT5G19730,UBP8,scpl42,AT5G45670,BXL1,AT5G51380,PFK7,XBAT32,XYL4
GO:2000112	2113	54	GO Process	Regulation of cellular macromolecule biosynthetic process	0.0425	HDG2,AT1G09250,AT1G10610,HMGA,SEP3,DCP5,HSFA1D,HSFB4,AT1G49560,ZFP4,AT1G69570,AT1G72210,AT1G72570,BBX21,GL2,IAA32,bZIP23,WRKY15,BLH4,SYD,WRKY35,AT2G40620,AGL6,NGA1,WRKY23,LBD41,TLP9,TCP4,EBP,WOX1,ZML1,ICE1,NTT,WRKY69,SHP1,APG3,ANL2,STK,NAC073,IAA29,GATA9,ANT,MYB4,NF-YA10,KAN,TFL2,ESE3,MYB86,NUC,HDG5,MYB82,AT5G61890,IAA9,AT5G66770
GO:0003006	1193	35	GO Process	Developmental process involved in reproduction	0.0445	HDG2,NRT1.1,AT1G18390,emb1507,SEP3,NAS4,YDA,AT1G69570,IAA32,SQN,SYD,WRKY35,AGL6,NGA1,TCP4,ICE1,ABCB19,NTT,SHP1,STK,OASA1,SDG2,GSO1,CYCD3;1,ANT,GH9B18,KAN,TFL2,SWEET12,AATP1,CRA1,NUC,HDG5,BXL1,FOLK
GO:0032501	2486	61	GO Process	Multicellular organismal process	0.0445	XIB,CYP88A3,HDG2,NRT1.1,AT1G18390,emb1507,SEP3,LCR,NAS4,YDA,AT1G69570,HTH,BBX21,IAA32,SQN,AT2G17500,WAVH1,BLH4,ABCG32,SYD,AIR9,WRKY35,PAL1,AGL6,NGA1,DEX1,TCP4,WOX1,PMT5,ICE1,ABCB19,AT3G56930,NTT,SHP1,AT3G60800,ANL2,STK,CLL2,OASA1,SDG2,GSO1,CYCD3;1,ANT,GH9B18,AT5G11460,CRN,KAN,TFL2,SWEET12,BR6OX1,AATP1,CRA1,NUC,HDG5,BXL1,AT5G49665,MYB82,SVL1,XBAT32,FOLK,AT5G61890
GO:0048467	77	7	GO Process	Gynoecium development	0.0445	SEP3,AGL6,NTT,STK,SDG2,KAN,FOLK
GO:0051171	2484	61	GO Process	Regulation of nitrogen compound metabolic process	0.0445	HDG2,AT1G09250,AT1G10610,HMGA,SEP3,DCP5,HSFA1D,HSFB4,AT1G49560,YDA,ZFP4,AT1G69570,AT1G72210,AT1G72570,BBX21,GL2,IAA32,bZIP23,WRKY15,BLH4,SYD,WRKY35,AT2G40620,AGL6,NGA1,WRKY23,LBD41,TLP9,TCP4,EBP,WOX1,ZML1,ICE1,NTT,WRKY69,SHP1,APG3,ANL2,STK,CPR1,NAC073,IAA29,GATA9,CYCD3;1,CYCD5;1,ANT,MYB4,NF-YA10,KAN,TFL2,ESE3,MYB86,NUC,HDG5,MYB82,VIN3,XBAT32,AT5G61890,CYCD4;1,IAA9,AT5G66770
GO:0003700	1317	45	GO Function	DNA-binding transcription factor activity	0.0024	HDG2,AT1G09250,AT1G10610,SEP3,HSFA1D,HSFB4,AT1G49560,ZFP4,AT1G69570,AT1G72210,AT1G72570,BBX21,IAA32,bZIP23,WRKY15,BLH4,WRKY35,AT2G40620,AGL6,NGA1,WRKY23,TCP4,EBP,WOX1,ICE1,NTT,WRKY69,SHP1,ANL2,STK,NAC073,IAA29,GATA9,ANT,MYB4,NF-YA10,KAN,ESE3,MYB86,NUC,HDG5,MYB82,AT5G61890,IAA9,AT5G66770
GO:0003824	6726	146	GO Function	Catalytic activity	0.0051	XIB,CYP88A3,At1g06080,AT1G07160,NDA1,FATB,XTH33,GLX1,AT1G14390,NUDT18,AT1G18390,emb1507,WAK5,AT1G21580,UGT85A2,AT1G22460,ICME-LIKE1,LCR,SCPL45,AT1G30350,FTM1,PERK7,IAR3,PME2,NAS4,ATB2,YDA,RBOHF,HEXO3,GH9B1,HTH,CKX5,ADH1,AT1G77680,GAD4,GH3.1,SQN,WAVH1,PLA2A,ABCG32,FUC1,SYD,BGAL8,XIF,UCC1,AT2G33170,AT2G34060,PAL1,AT2G39750,AT2G40280,SFGH,AT2G41820,scpl25,LPP3,ILR1,WNK1,PYD4,GSTU8,BSMT1,BRG3,PME3,SR…
GO:0043565	741	29	GO Function	Sequence-specific dna binding	0.0051	HDG2,SEP3,HSFA1D,HSFB4,GL2,WRKY15,BLH4,WRKY35,AGL6,NGA1,WRKY23,TCP4,ZML1,ICE1,WRKY69,SHP1,ANL2,STK,AT4G18690,NAC073,GATA9,MYB4,NF-YA10,KAN,TFL2,MYB86,HDG5,MYB82,AT5G66770
GO:0098772	1844	53	GO Function	Molecular function regulator	0.0071	HDG2,AT1G09250,AT1G10610,SEP3,HSFA1D,HSFB4,AT1G49560,PME2,ZFP4,AT1G69570,AT1G72210,AT1G72570,BBX21,IAA32,bZIP23,WRKY15,BLH4,WRKY35,AT2G40620,AGL6,NGA1,WRKY23,PME3,TCP4,EBP,WOX1,RALFL24,ICE1,NTT,WRKY69,SHP1,ANL2,STK,CAM8,NAC073,IAA29,GATA9,CYCD3;1,CYCD5;1,ANT,MYB4,NF-YA10,AT5G09760,KAN,ESE3,MYB86,NUC,HDG5,MYB82,AT5G61890,CYCD4;1,IAA9,AT5G66770
GO:0005488	8453	170	GO Function	Binding	0.0179	XIB,CYP88A3,HDG2,AT1G07160,FATB,AT1G09250,AT1G10610,GLX1,AT1G14390,NUDT18,HMGA,AT1G18390,PDCB3,AT1G19715,emb1507,WAK5,AT1G21580,SEP3,DCP5,AT1G30350,HSFA1D,FTM1,HSFB4,AT1G48405,PERK7,AT1G49560,IAR3,ATHB-15,DWA3,MLO6,YDA,RBOHF,ZFP4,AT1G69570,AT1G72210,AT1G72570,HTH,CKX5,BBX21,AT1G76630,ADH1,AT1G77680,GL2,PP2-B11,GAD4,PP2-B10,SQN,HB1,bZIP23,WAVH1,WRKY15,BLH4,ABCG32,SYD,BGAL8,XIF,UCC1,AT2G33170,AT2G3…
GO:0003677	1956	53	GO Function	DNA binding	0.023	HDG2,AT1G09250,AT1G10610,HMGA,AT1G21580,SEP3,HSFA1D,HSFB4,AT1G49560,ATHB-15,AT1G69570,AT1G72210,AT1G72570,AT1G76630,GL2,bZIP23,WRKY15,BLH4,SYD,AT2G33620,WRKY35,AT2G40620,AGL6,NGA1,WRKY23,TCP4,EBP,WOX1,VRN1,ZML1,NRPB5,ICE1,WRKY69,SHP1,ANL2,PARP2,STK,AT4G18690,NAC073,GATA9,ANT,MYB4,NF-YA10,KAN,TFL2,ESE3,MYB86,NUC,HDG5,MYB82,VIN3,AT5G61890,AT5G66770
GO:0071944	3265	91	GO Component	Cell periphery	2.67e-05	XTH33,GLX1,NRT1.1,BOR4,CAT8,AT1G18390,PDCB3,WAK5,SCPL45,AT1G48405,PERK7,IAR3,PME2,MLO6,YDA,RBOHF,MAKR2,HEXO3,EXPA1,ADH1,AAP3,HB1,ABCG32,BGAL8,UCC1,AT2G33170,AT2G34060,AIR9,MTP11,AT2G41190,AT2G41820,LPP3,TLP9,DEX1,PME3,SRF7,EBP,CIPK1,PMT5,DWF1,ABCG15,AT3G25290,ABCB19,CAM7,TET3,PHOT1,AT3G56930,AT3G57030,AT3G57540,MGT6,EXO,GLP9,OASA1,AT4G15080,COBL7,AT4G16260,GSO1,AT4G21450,PRXR1,AT4G23740,CSLG3,HA2…
GO:0110165	13776	270	GO Component	Cellular anatomical entity	2.67e-05	XIB,CYP88A3,HDG2,At1g06080,NDA1,AT1G07730,FATB,PRA1.E,AT1G09250,XTH33,AT1G10610,GLX1,NRT1.1,AT1G14390,NUDT18,HMGA,AT1G15150,BOR4,CAT8,AT1G18390,PDCB3,emb1507,WAK5,AT1G21380,UGT85A2,AT1G22460,SEP3,DCP5,ICME-LIKE1,SCPL45,HSFA1D,FTM1,HSFB4,AT1G48405,PERK7,AT1G49560,IAR3,ATHB-15,PME2,AT1G54460,At1g58030,ATB2,DWA3,MLO6,YDA,RBOHF,MAKR2,CBSX6,HEXO3,ZFP4,EXPA1,AT1G69570,GH9B1,MLP28,AT1G72210,AT1G72570,HT…
GO:0005886	2757	77	GO Component	Plasma membrane	0.00012	XTH33,GLX1,NRT1.1,BOR4,CAT8,AT1G18390,PDCB3,WAK5,AT1G48405,PERK7,IAR3,MLO6,YDA,RBOHF,MAKR2,HEXO3,ADH1,AAP3,HB1,ABCG32,UCC1,AT2G33170,AIR9,MTP11,AT2G41190,AT2G41820,LPP3,TLP9,DEX1,PME3,SRF7,EBP,CIPK1,PMT5,DWF1,ABCG15,AT3G25290,ABCB19,CAM7,TET3,PHOT1,AT3G56930,AT3G57030,AT3G57540,MGT6,GLP9,OASA1,AT4G15080,COBL7,AT4G16260,GSO1,AT4G21450,AT4G23740,CSLG3,HA2,PERK5,BGAL3,HMA1,NAK,ALA1,SYP132,AT5G10530,…
GO:0031224	3647	92	GO Component	Intrinsic component of membrane	0.00043	CYP88A3,At1g06080,NDA1,PRA1.E,XTH33,NRT1.1,AT1G14390,AT1G15150,BOR4,CAT8,AT1G18390,PDCB3,WAK5,AT1G22460,ICME-LIKE1,PERK7,At1g58030,MLO6,RBOHF,CBSX6,AAP3,GABP,AT2G17500,AT2G21340,ABCG32,APG9,UCC1,AT2G33170,MTP11,AT2G39750,AT2G40280,AT2G41190,AT2G41820,PPT2,LPP3,SKOR,PEX13,DEX1,SRF7,ROD1,FAD5,PMT5,LPAT5,DWF1,ABCG15,AT3G21670,AT3G25290,ABCB19,AT3G30390,TET3,G3Pp1,AT3G56930,MGT6,AT3G60800,ANTR2,AT4G0…
GO:0016020	5659	127	GO Component	Membrane	0.00097	CYP88A3,At1g06080,NDA1,PRA1.E,XTH33,GLX1,NRT1.1,AT1G14390,AT1G15150,BOR4,CAT8,AT1G18390,PDCB3,WAK5,AT1G21380,AT1G22460,ICME-LIKE1,AT1G48405,PERK7,IAR3,At1g58030,MLO6,YDA,RBOHF,MAKR2,CBSX6,HEXO3,EXPA1,ADH1,AAP3,GABP,HB1,AT2G17500,AT2G21340,PLA2A,ABCG32,APG9,UCC1,AT2G33170,AIR9,MTP11,AT2G39750,AT2G40280,AT2G41190,AT2G41820,PPT2,LPP3,SKOR,TLP9,PEX13,DEX1,PME3,SRF7,ROD1,FAD5,EBP,CIPK1,PMT5,LPAT5,DWF1…
GO:0016021	3505	87	GO Component	Integral component of membrane	0.0011	CYP88A3,At1g06080,PRA1.E,XTH33,NRT1.1,AT1G14390,AT1G15150,BOR4,CAT8,AT1G18390,WAK5,AT1G22460,ICME-LIKE1,PERK7,At1g58030,MLO6,RBOHF,CBSX6,AAP3,GABP,AT2G17500,AT2G21340,ABCG32,APG9,AT2G33170,MTP11,AT2G39750,AT2G40280,AT2G41190,AT2G41820,PPT2,LPP3,SKOR,PEX13,DEX1,SRF7,ROD1,FAD5,PMT5,LPAT5,DWF1,ABCG15,AT3G21670,AT3G25290,ABCB19,AT3G30390,TET3,G3Pp1,AT3G56930,MGT6,AT3G60800,ANTR2,AT4G00750,AT4G15080,A…
GO:0005618	633	23	GO Component	Cell wall	0.0263	XTH33,SCPL45,PME2,HEXO3,EXPA1,HB1,BGAL8,AT2G34060,PME3,AT3G57030,EXO,GLP9,AT4G16260,GSO1,PRXR1,BGAL11,BGAL3,PRX52,AT5G09760,AT5G19730,scpl42,BXL1,XYL4
GO:0005622	10863	204	GO Component	Intracellular	0.033	XIB,CYP88A3,HDG2,NDA1,FATB,PRA1.E,AT1G09250,AT1G10610,GLX1,NUDT18,HMGA,CAT8,emb1507,UGT85A2,AT1G22460,SEP3,DCP5,ICME-LIKE1,SCPL45,HSFA1D,FTM1,HSFB4,AT1G48405,AT1G49560,IAR3,ATHB-15,AT1G54460,At1g58030,ATB2,DWA3,YDA,CBSX6,HEXO3,ZFP4,AT1G69570,GH9B1,MLP28,AT1G72210,AT1G72570,BBX21,AT1G76630,ADH1,AAP3,AT1G77680,GL2,PP2-B11,GABP,IAA32,GAD4,GH3.1,SQN,HB1,bZIP23,AT2G21340,WRKY15,BLH4,PLA2A,ABCG32,FUC1,…
GO:0043227	9634	183	GO Component	Membrane-bounded organelle	0.046	XIB,CYP88A3,HDG2,At1g06080,NDA1,FATB,PRA1.E,AT1G09250,AT1G10610,GLX1,NUDT18,HMGA,CAT8,emb1507,UGT85A2,SEP3,DCP5,ICME-LIKE1,SCPL45,HSFA1D,FTM1,HSFB4,AT1G49560,IAR3,ATHB-15,At1g58030,ATB2,CBSX6,HEXO3,ZFP4,AT1G69570,GH9B1,MLP28,AT1G72210,AT1G72570,BBX21,AAP3,GL2,PP2-B11,GABP,IAA32,GAD4,bZIP23,AT2G17500,AT2G21340,WRKY15,BLH4,PLA2A,ABCG32,FUC1,SYD,BGAL8,APG9,XIF,AT2G33620,WRKY35,MTP11,AT2G39750,AT2G40…
CL:37168	13	6	STRING clusters	Mixed, incl. protein oxidation, and response to anoxia	0.0015	FTM1,ADH1,HB1,LBD41,AT5G15120,AT5G39890
CL:37159	41	7	STRING clusters	Mostly uncharacterized, incl. protein oxidation, and response to anoxia	0.0144	FTM1,ADH1,HB1,LBD41,AT5G15120,AT5G39890,AT5G54980
CL:24075	32	6	STRING clusters	Flower development, and K-box region	0.0244	SEP3,AGL6,VRN1,NTT,SHP1,STK
CL:37171	8	4	STRING clusters	Mixed, incl. response to anoxia, and response to caffeine	0.0244	ADH1,HB1,LBD41,AT5G15120
CL:36978	160	11	STRING clusters	Mostly uncharacterized, incl. cellular response to hypoxia, and kelch	0.0472	AT1G30200,FTM1,ADH1,PP2-B10,HB1,LBD41,TLP9,AT5G15120,AT5G39890,BXL1,AT5G54980
GOCC:0071944	2096	64	COMPARTMENTS	Cell periphery	0.00033	XTH33,GLX1,NRT1.1,BOR4,CAT8,AT1G18390,SCPL45,IAR3,PME2,MLO6,YDA,RBOHF,MAKR2,HEXO3,EXPA1,ADH1,HB1,ABCG32,BGAL8,AIR9,AT2G41820,LPP3,TLP9,PME3,SRF7,EBP,CIPK1,PMT5,DWF1,AT3G25290,ABCB19,CAM7,TET3,PHOT1,AT3G56930,AT3G57030,AT3G57540,MGT6,EXO,OASA1,AT4G15080,COBL7,AT4G16260,GSO1,PRXR1,AT4G23740,HA2,BGAL3,HMA1,NAK,iqd2,ALA1,PRX52,GILP,CRN,AT5G19730,SWEET12,scpl42,AT5G49665,PSKR2,AT5G54980,SVL1,BAG7,XYL4
GOCC:0005886	1733	52	COMPARTMENTS	Plasma membrane	0.004	XTH33,GLX1,NRT1.1,BOR4,CAT8,AT1G18390,IAR3,MLO6,YDA,RBOHF,MAKR2,HEXO3,ADH1,HB1,ABCG32,AIR9,AT2G41820,LPP3,TLP9,PME3,SRF7,EBP,CIPK1,PMT5,DWF1,AT3G25290,ABCB19,CAM7,TET3,PHOT1,AT3G56930,AT3G57030,AT3G57540,MGT6,OASA1,AT4G15080,COBL7,GSO1,AT4G23740,HA2,HMA1,NAK,iqd2,ALA1,GILP,CRN,SWEET12,AT5G49665,PSKR2,AT5G54980,SVL1,BAG7
GOCC:0110165	8673	177	COMPARTMENTS	Cellular anatomical entity	0.005	XIB,CYP88A3,At1g06080,NDA1,FATB,PRA1.E,XTH33,GLX1,NRT1.1,HMGA,BOR4,CAT8,AT1G18390,PDCB3,emb1507,WAK5,SEP3,DCP5,ICME-LIKE1,AT1G27595,SCPL45,IAR3,PME2,At1g58030,ATB2,DWA3,MLO6,YDA,RBOHF,MAKR2,CBSX6,HEXO3,EXPA1,GH9B1,HGPT,HTH,GASA6,CKX5,AT1G76630,ADH1,AT1G77680,PP2-B11,GABP,GAD4,SQN,HB1,bZIP23,AT2G17500,AT2G21340,WRKY15,PLA2A,ABCG32,FUC1,SYD,BGAL8,APG9,XIF,UCC1,AT2G33620,AIR9,MTP11,AT2G39750,AT2G402…
GOCC:0005576	399	19	COMPARTMENTS	Extracellular region	0.0087	XTH33,WAK5,HGPT,HTH,GASA6,CKX5,SFGH,PDF1,PME3,ABCG15,RALFL24,GLP9,OASA1,ACBP3,PRX52,CA2,AT5G42850,BXL1,XYL4
GOCC:0005618	418	18	COMPARTMENTS	Cell wall	0.0376	XTH33,SCPL45,PME2,HEXO3,EXPA1,HB1,BGAL8,PME3,AT3G57030,EXO,AT4G16260,GSO1,PRXR1,BGAL3,PRX52,AT5G19730,scpl42,XYL4
GOCC:0016020	3056	73	COMPARTMENTS	Membrane	0.0376	At1g06080,NDA1,XTH33,GLX1,NRT1.1,BOR4,CAT8,AT1G18390,PDCB3,ICME-LIKE1,IAR3,At1g58030,MLO6,YDA,RBOHF,MAKR2,HEXO3,EXPA1,ADH1,HB1,AT2G17500,PLA2A,ABCG32,APG9,UCC1,AIR9,MTP11,AT2G41190,AT2G41820,LPP3,SKOR,TLP9,PEX13,PME3,SRF7,EBP,CIPK1,PMT5,DWF1,AT3G25290,ABCB19,AT3G30390,CAM7,TET3,PHOT1,AT3G56930,AT3G57030,AT3G57540,MGT6,ANTR2,OASA1,AT4G15080,COBL7,AT4G16260,GSO1,AT4G23740,HA2,HMA1,NAK,iqd2,ALA1,SYP…
GOCC:0030312	438	18	COMPARTMENTS	External encapsulating structure	0.0464	XTH33,SCPL45,PME2,HEXO3,EXPA1,HB1,BGAL8,PME3,AT3G57030,EXO,AT4G16260,GSO1,PRXR1,BGAL3,PRX52,AT5G19730,scpl42,XYL4
KW-0325	1892	54	UniProt Keywords	Glycoprotein	0.0033	XTH33,AT1G14390,CAT8,AT1G18390,PDCB3,WAK5,AT1G22460,SCPL45,AT1G30350,PERK7,PME2,HEXO3,GH9B1,CKX5,FUC1,BGAL8,UCC1,AT2G33170,AT2G34060,AT2G39750,AT2G40280,AT2G41820,scpl25,DEX1,PME3,SRF7,ABCB19,AT3G45310,TET3,AT3G57030,scpl40,AT4G00750,GLP9,COBL7,GSO1,PRXR1,PERK5,BGAL11,BGAL3,GH9B18,AT5G03795,PRX52,AT5G09760,AT5G10530,AT5G19730,scpl42,RWA1,BXL1,PSKR2,SVL1,XYL4,AT5G66060,AT5G67090,RHS19
KW-0804	2093	59	UniProt Keywords	Transcription	0.0033	HDG2,AT1G09250,AT1G10610,SEP3,HSFA1D,HSFB4,AT1G49560,ATHB-15,MYB50,AT1G60240,AT1G69570,AT1G72210,AT1G72570,BBX21,AT1G76630,GL2,IAA32,AT2G02060,bZIP23,WRKY15,BLH4,SYD,AT2G33620,WRKY35,AT2G40620,AGL6,NGA1,WRKY23,TCP4,EBP,WOX1,HDA15,VRN1,ZML1,NRPB5,ICE1,NTT,WRKY69,SHP1,ANL2,STK,NAC073,IAA29,GATA9,ANT,MYB4,NF-YA10,KAN,TFL2,ESE3,MYB86,NUC,AT5G46550,HDG5,MYB82,VIN3,AT5G61890,IAA9,AT5G66770
KW-0805	2025	58	UniProt Keywords	Transcription regulation	0.0033	HDG2,AT1G09250,AT1G10610,SEP3,HSFA1D,HSFB4,AT1G49560,ATHB-15,MYB50,AT1G60240,AT1G69570,AT1G72210,AT1G72570,BBX21,AT1G76630,GL2,IAA32,AT2G02060,bZIP23,WRKY15,BLH4,SYD,AT2G33620,WRKY35,AT2G40620,AGL6,NGA1,WRKY23,TCP4,EBP,WOX1,HDA15,VRN1,ZML1,ICE1,NTT,WRKY69,SHP1,ANL2,STK,NAC073,IAA29,GATA9,ANT,MYB4,NF-YA10,KAN,TFL2,ESE3,MYB86,NUC,AT5G46550,HDG5,MYB82,VIN3,AT5G61890,IAA9,AT5G66770
KW-1003	1177	38	UniProt Keywords	Cell membrane	0.0033	XTH33,CAT8,AT1G18390,PDCB3,PERK7,YDA,RBOHF,MAKR2,HEXO3,AAP3,ABCG32,UCC1,AT2G41820,DEX1,EBP,PMT5,ABCB19,TET3,PHOT1,AT3G56930,AT3G57540,AT4G15080,COBL7,GSO1,HA2,PERK5,NAK,ALA1,AT5G10530,GILP,CRN,SWEET12,MAKR6,PSKR2,CNGC4,THI1,AT5G54980,SVL1
KW-0238	1896	52	UniProt Keywords	DNA-binding	0.0062	HDG2,AT1G09250,AT1G10610,HMGA,SEP3,HSFA1D,HSFB4,AT1G49560,ATHB-15,MYB50,AT1G60240,AT1G69570,AT1G72210,AT1G72570,AT1G76630,GL2,AT2G02060,bZIP23,WRKY15,BLH4,SYD,AT2G33620,WRKY35,AT2G40620,AGL6,NGA1,WRKY23,TCP4,EBP,WOX1,VRN1,ZML1,ICE1,WRKY69,SHP1,ANL2,PARP2,STK,NAC073,GATA9,ANT,MYB4,NF-YA10,AT5G08780,KAN,ESE3,MYB86,NUC,HDG5,MYB82,VIN3,AT5G61890
KW-0029	63	6	UniProt Keywords	Amino-acid transport	0.0368	CAT8,At1g58030,AAP3,GABP,AT2G41190,AT3G30390
KW-0112	111	8	UniProt Keywords	Calmodulin-binding	0.0368	XIB,MLO6,GAD4,XIF,GAD5,DWF1,CNGC4,BAG7
KW-0560	1168	34	UniProt Keywords	Oxidoreductase	0.0368	CYP88A3,At1g06080,NDA1,GLX1,CYP87A2,AT1G31690,AT1G31710,FTM1,ATB2,RBOHF,AT1G73340,CKX5,ADH1,AT2G34060,CYP718,CYP704A2,FAD5,PYD1,DWF1,PYRR,F3H,PRXR1,At4g25700,AT4G28570,THY-2,PRX52,AT5G15120,BR6OX1,AT5G39890,RWA1,CRR1,AT5G60010,AT5G66060,RHS19
KW-0732	3584	80	UniProt Keywords	Signal	0.0368	AT1G07730,XTH33,AT1G12570,CYP87A2,AT1G14390,AT1G18390,PDCB3,WAK5,SCPL45,AT1G30350,AT1G31690,AT1G31710,AT1G49740,IAR3,AT1G51790,PME2,HEXO3,AT1G65900,EXPA1,GH9B1,HTH,GASA6,FUC1,BGAL8,UCC1,AT2G33170,AT2G34060,AT2G34700,AT2G41820,PDF1,scpl25,ILR1,AT3G07470,AT3G08030,DEX1,PME3,SRF7,RALFL24,AT3G25290,AT3G45310,AT3G57030,AT3G57790,scpl40,EXO,AT4G10950,GLP9,CLL2,COBL7,AT4G16260,AT4G18260,GSO1,PRXR1,AT4G2…
PF00612	56	8	Pfam	IQ calmodulin-binding motif	0.0172	XIB,XIF,IQD26,iqd21,iqd17,IQD19,IQD22,iqd2
IPR000048	70	10	InterPro	IQ motif, EF-hand binding site	0.0023	XIB,XIF,IQD26,UPL6,iqd21,iqd17,IQD19,IQD22,iqd2,BAG7
SM00015	64	8	SMART	Short calmodulin-binding motif containing conserved Ile and Gln residues.	0.0077	XIB,XIF,IQD26,iqd21,iqd17,IQD19,IQD22,iqd2
SM00234	25	5	SMART	In star and phosphatidylcholine transfer protein	0.0229	HDG2,ATHB-15,GL2,ANL2,HDG5

## Sheet: S3 network enrichment
term id	# background genes	# genes	category	description	FDR value	genes
GO:0007275	2260	87	GO Process	Multicellular organism development	0.00079	ARK2,SPL8,AT1G03890,TIL1,HYL1,PSS1,emb1507,SEP3,SPL10,SPL4,HUB2,NAC1,At1g59750,YDA,GTB1,QKY,bZIP44,BBX21,AT1G78420,NUA,CR88,EMB2761,CAS1,CALS5,SQN,LAX2,At2g22840,ATC,SYD,CYP707A2,VAR2,KAO2,SPL3,STIP,AIR9,WRKY35,TFIIS,PP2C5,SPL9,PIF4,F4L23.1,AGL4,PPR2,PLC2,DEX1,RHD3,At3g13960,AT3G15010,CYP707A4,NF-YA9,PKP-ALPHA,AFB2,ARP6,DAYSLEEPER,AT3G49720,GRF4,ABCG37,CKX6,UNE10,COP9,MAP70-5,EMB2757,LUG,ROT3,PA2…
GO:0032501	2486	95	GO Process	Multicellular organismal process	0.00079	ARK2,SPL8,AT1G03890,TIL1,HYL1,PSS1,emb1507,SEP3,SPL10,SPL4,HUB2,NAC1,At1g59750,YDA,GTB1,QKY,bZIP44,BBX21,AT1G78420,NUA,CR88,EMB2761,CAS1,CALS5,SQN,LAX2,At2g22840,ATC,SYD,CYP707A2,VAR2,KAO2,SPL3,STIP,AIR9,WRKY35,TFIIS,PP2C5,SPL9,PIF4,F4L23.1,AGL4,AT3G02360,PPR2,PLC2,DEX1,RHD3,At3g13960,AT3G15010,BTS,CYP707A4,NF-YA9,PKP-ALPHA,AFB2,ARP6,DAYSLEEPER,AT3G49720,At3g52115,GRF4,ABCG37,CKX6,UNE10,COP9,OASA…
GO:0032502	2627	98	GO Process	Developmental process	0.00079	ARK2,SPL8,AT1G03890,TIL1,HYL1,PSS1,emb1507,SEP3,SPL10,SPL4,HUB2,NAC1,At1g59750,YDA,GTB1,QKY,bZIP44,BBX21,AT1G78420,NUA,CR88,EMB2761,CAS1,CALS5,SQN,LAX2,At2g22840,ATC,SYD,CYP707A2,VAR2,KAO2,SPL3,STIP,AIR9,WRKY35,TFIIS,PP2C5,CKX1,SPL9,PIF4,F4L23.1,SEOR1,AGL4,PPR2,PLC2,DEX1,RHD3,At3g13960,AT3G15010,CYP707A4,NF-YA9,PKP-ALPHA,AFB2,MYB30,ARP6,DAYSLEEPER,AT3G49720,GRF4,ABCG37,CKX6,UNE10,COP9,MDA1,OASA1,…
GO:0048856	2520	95	GO Process	Anatomical structure development	0.00079	ARK2,SPL8,AT1G03890,TIL1,HYL1,PSS1,emb1507,SEP3,SPL10,SPL4,HUB2,NAC1,At1g59750,YDA,GTB1,QKY,bZIP44,BBX21,AT1G78420,NUA,CR88,EMB2761,CAS1,CALS5,SQN,LAX2,At2g22840,ATC,SYD,CYP707A2,VAR2,KAO2,SPL3,STIP,AIR9,WRKY35,TFIIS,PP2C5,CKX1,SPL9,PIF4,F4L23.1,SEOR1,AGL4,PPR2,PLC2,DEX1,RHD3,At3g13960,AT3G15010,CYP707A4,NF-YA9,PKP-ALPHA,AFB2,ARP6,DAYSLEEPER,AT3G49720,GRF4,ABCG37,CKX6,UNE10,COP9,OASA1,MAP70-5,EMB…
GO:0009791	1237	55	GO Process	Post-embryonic development	0.0013	SPL8,AT1G03890,emb1507,SEP3,SPL4,HUB2,NAC1,YDA,GTB1,bZIP44,BBX21,NUA,CR88,EMB2761,SQN,LAX2,ATC,SYD,CYP707A2,SPL3,STIP,AIR9,WRKY35,TFIIS,PP2C5,SPL9,PIF4,AGL4,PPR2,PLC2,NF-YA9,PKP-ALPHA,AFB2,ARP6,DAYSLEEPER,CKX6,UNE10,EMB2757,LUG,ROT3,PA2,AT5G11460,TFL2,EMB269,NAC6,CDF2,SPL13A,CUC2,SVL1,GEX1,AT5G57710,XBAT32,ARF4,LFY,ARF2
GO:0048367	723	38	GO Process	Shoot system development	0.0014	SPL8,SEP3,SPL10,SPL4,HUB2,NAC1,At1g59750,YDA,NUA,SQN,LAX2,SYD,SPL3,SPL9,F4L23.1,AGL4,PLC2,At3g13960,AT3G15010,AFB2,AT3G49720,GRF4,CKX6,EMB2757,LUG,ROT3,PA2,TFL2,WRKY30,NAC6,CDF2,SPL13A,CUC2,SVL1,TCP5,LFY,ARF2,ICU2
GO:0009987	11004	297	GO Process	Cellular process	0.0037	ARV1,AT1G01540,ARK2,SPL8,At1g06080,NDA1,PAI1,TIL1,AT1G09640,HYL1,RDR1,PSS1,AT1G15160,ABCG40,IRX4,CAT8,NRP2,MCD1,emb1507,AT1G21580,OGG1,SEP3,DCP5,SCPL45,NUDX15,COR314-TM2,ABCC12,AT1G30960,HSFA1D,AT1G43900,AT1G47380,At1g47500,DGAT3,POLGAMMA2,ABA2,LysoPL2,RAP2.12,AT1G54730,HUB2,NAC1,VIM1,ZCF125,At1g59750,HAP13,IRT3,AT1G60995,YDA,AMT1;2,AT1G65010,GTB1,AT1G67340,AT1G68710,BIM2,AT1G69160,CYCD1;1,CRK2,A…
GO:0008152	7962	225	GO Process	Metabolic process	0.0063	ARV1,AT1G01540,MC1,At1g06080,NDA1,PAI1,TIL1,AT1G09640,HYL1,RDR1,PSS1,IRX4,GLYR2,NRP2,emb1507,AT1G21580,OGG1,DCP5,ICME-LIKE1,SCPL45,NUDX15,AT1G29670,AT1G30350,AT1G43900,AT1G47380,At1g47500,DGAT3,POLGAMMA2,ABA2,LysoPL2,HUB2,VIM1,YDA,AT1G65010,GTB1,AT1G67340,BIM2,CRK2,AOAT2,MPK15,AT1G78420,NADK3,BEH4,NUA,NADP-ME4,PLMT,PP2-B10,GSTF3,EMB2761,CAS1,CALS5,SQN,AT2G17650,AT2G19210,EME1B,At2g22840,CDPMEK,FU…
GO:0048731	1578	61	GO Process	System development	0.0129	ARK2,SPL8,AT1G03890,TIL1,emb1507,SEP3,SPL10,SPL4,HUB2,NAC1,At1g59750,YDA,GTB1,QKY,NUA,EMB2761,SQN,LAX2,At2g22840,ATC,SYD,CYP707A2,SPL3,STIP,AIR9,WRKY35,TFIIS,SPL9,F4L23.1,AGL4,PPR2,PLC2,RHD3,At3g13960,AT3G15010,NF-YA9,PKP-ALPHA,AFB2,AT3G49720,GRF4,ABCG37,CKX6,EMB2757,LUG,ROT3,PA2,TFL2,EMB269,RER1,WRKY30,NAC6,CDF2,SPL13A,CUC2,SVL1,GEX1,XBAT32,TCP5,LFY,ARF2,ICU2
GO:0044237	6729	192	GO Process	Cellular metabolic process	0.0198	ARV1,AT1G01540,At1g06080,PAI1,TIL1,AT1G09640,HYL1,RDR1,PSS1,IRX4,NRP2,emb1507,AT1G21580,OGG1,DCP5,SCPL45,NUDX15,AT1G43900,AT1G47380,At1g47500,DGAT3,POLGAMMA2,ABA2,LysoPL2,HUB2,VIM1,YDA,AT1G65010,GTB1,AT1G67340,BIM2,CRK2,AOAT2,MPK15,AT1G78420,NADK3,BEH4,NADP-ME4,PLMT,PP2-B10,GSTF3,EMB2761,CAS1,CALS5,SQN,AT2G17650,AT2G19210,EME1B,At2g22840,CDPMEK,FUC1,CYP707A2,VAR2,APG9,CNX2,UCC1,KAO2,CSLB04,GH9B8,…
GO:0071704	6962	197	GO Process	Organic substance metabolic process	0.0221	ARV1,AT1G01540,MC1,At1g06080,PAI1,TIL1,AT1G09640,HYL1,RDR1,PSS1,IRX4,NRP2,emb1507,AT1G21580,OGG1,DCP5,SCPL45,NUDX15,AT1G29670,AT1G30350,AT1G43900,AT1G47380,At1g47500,DGAT3,POLGAMMA2,ABA2,LysoPL2,HUB2,VIM1,YDA,AT1G65010,GTB1,AT1G67340,BIM2,CRK2,AOAT2,MPK15,AT1G78420,NADK3,BEH4,NUA,NADP-ME4,PLMT,PP2-B10,GSTF3,EMB2761,CAS1,CALS5,SQN,AT2G17650,AT2G19210,EME1B,At2g22840,CDPMEK,FUC1,CYP707A2,VAR2,CNX2,…
GO:0048827	430	24	GO Process	Phyllome development	0.0232	SPL8,SEP3,SPL10,HUB2,At1g59750,NUA,LAX2,SPL9,F4L23.1,AGL4,At3g13960,AT3G15010,AFB2,AT3G49720,GRF4,EMB2757,ROT3,WRKY30,NAC6,SPL13A,CUC2,TCP5,ARF2,ICU2
GO:0010016	154	13	GO Process	Shoot system morphogenesis	0.0246	SPL10,HUB2,NAC1,YDA,LAX2,AT3G49720,CKX6,ROT3,TFL2,CUC2,SVL1,TCP5,ICU2
GO:0031323	2661	89	GO Process	Regulation of cellular metabolic process	0.0246	AT1G09640,RDR1,SEP3,DCP5,SPL10,AT1G29950,HSFA1D,ABA2,SPL4,RAP2.12,NAC1,VIM1,At1g59750,AT1G60995,YDA,GTB1,AT1G66810,BIM2,AT1G69170,CYCD1;1,AT1G72210,bZIP44,BBX21,CYCB2;4,BEH4,NUA,emb1579,At2g22840,CKS2,SYD,VAR2,SPL3,STIP,WRKY35,TFIIS,AT2G41770,OXS2,SPL9,PIF4,F4L23.1,AT2G47680,AGL4,IBM1,PLC2,ECT2,At3g13960,AT3G15010,ERF4,HCF107,NF-YA9,BBX10,AT3G27120,MYB30,ARP6,AT3G49720,GRF4,WRI1,ARR9,DAG1,UNE10,F…
GO:0019222	2886	94	GO Process	Regulation of metabolic process	0.0332	AT1G09640,HYL1,RDR1,SEP3,DCP5,SPL10,AT1G29950,HSFA1D,ABA2,SPL4,RAP2.12,NAC1,VIM1,At1g59750,AT1G60995,YDA,GTB1,AT1G66810,BIM2,AT1G69170,CYCD1;1,AT1G72210,MPK15,bZIP44,BBX21,CYCB2;4,BEH4,NUA,emb1579,At2g22840,CKS2,SYD,VAR2,SPL3,STIP,WRKY35,TFIIS,AT2G41770,OXS2,SPL9,PIF4,F4L23.1,AT2G47680,AGL4,IBM1,PLC2,ECT2,At3g13960,AT3G15010,ERF4,HCF107,NF-YA9,BBX10,AT3G27120,MYB30,ARP6,AT3G49720,GRF4,WRI1,ARR9,D…
GO:0003006	1193	47	GO Process	Developmental process involved in reproduction	0.0377	SPL8,AT1G03890,PSS1,emb1507,SEP3,SPL4,HUB2,NAC1,YDA,GTB1,NUA,EMB2761,CALS5,SQN,LAX2,ATC,SYD,CYP707A2,SPL3,STIP,WRKY35,TFIIS,SPL9,AGL4,PPR2,PLC2,NF-YA9,PKP-ALPHA,AFB2,OASA1,EMB2757,LUG,ROT3,PTR5,PA2,TFL2,EMB269,RUK,CXE18,FIM5,NAC6,CDF2,SPL13A,CUC2,GEX1,LFY,ARF2
GO:0009556	20	5	GO Process	Microsporogenesis	0.0377	SPL8,PSS1,CALS5,PLC2,RUK
GO:0019219	2005	70	GO Process	Regulation of nucleobase-containing compound metabolic process	0.0377	RDR1,SEP3,SPL10,AT1G29950,HSFA1D,SPL4,RAP2.12,NAC1,VIM1,At1g59750,GTB1,AT1G66810,BIM2,AT1G69170,AT1G72210,bZIP44,BBX21,BEH4,emb1579,At2g22840,SYD,SPL3,STIP,WRKY35,TFIIS,OXS2,SPL9,PIF4,F4L23.1,AT2G47680,AGL4,IBM1,ECT2,At3g13960,AT3G15010,ERF4,HCF107,NF-YA9,BBX10,AT3G27120,MYB30,ARP6,GRF4,WRI1,ARR9,DAG1,UNE10,MDA1,ORC1A,AT4G29100,EMB2757,AT4G30825,LUG,AT4G32910,GBF1,NF-YA10,EML3,TFL2,WRKY30,ESE3,NA…
GO:0022414	1429	54	GO Process	Reproductive process	0.0377	SPL8,AT1G03890,PSS1,emb1507,SEP3,SPL4,HUB2,NAC1,YDA,AT1G65010,GTB1,NUA,EMB2761,CALS5,SQN,LAX2,EME1B,ATC,SYD,CYP707A2,SPL3,STIP,WRKY35,TFIIS,SPL9,AGL4,AT3G02360,PPR2,PLC2,NF-YA9,PKP-ALPHA,AFB2,At3g52115,UNE10,OASA1,EMB2757,LUG,ROT3,PTR5,PA2,AT5G16730,TFL2,EMB269,RUK,CXE18,AT5G24080,FIM5,NAC6,CDF2,SPL13A,CUC2,GEX1,LFY,ARF2
GO:0031326	2190	75	GO Process	Regulation of cellular biosynthetic process	0.0377	AT1G09640,RDR1,SEP3,DCP5,SPL10,AT1G29950,HSFA1D,ABA2,SPL4,RAP2.12,NAC1,VIM1,At1g59750,GTB1,AT1G66810,BIM2,AT1G69170,AT1G72210,bZIP44,BBX21,BEH4,emb1579,At2g22840,SYD,SPL3,STIP,WRKY35,TFIIS,AT2G41770,OXS2,SPL9,PIF4,F4L23.1,AT2G47680,AGL4,IBM1,PLC2,ECT2,At3g13960,ERF4,HCF107,NF-YA9,BBX10,MYB30,ARP6,GRF4,WRI1,ARR9,DAG1,UNE10,MDA1,ORC1A,AT4G29100,AT4G30825,LUG,AT4G32910,GBF1,NF-YA10,NRPB4,EML3,TFL2,W…
GO:0044238	6374	180	GO Process	Primary metabolic process	0.0377	ARV1,AT1G01540,MC1,At1g06080,PAI1,TIL1,AT1G09640,HYL1,RDR1,PSS1,NRP2,emb1507,AT1G21580,OGG1,DCP5,SCPL45,NUDX15,AT1G29670,AT1G30350,AT1G43900,AT1G47380,At1g47500,DGAT3,POLGAMMA2,ABA2,HUB2,VIM1,YDA,AT1G65010,GTB1,AT1G67340,BIM2,CRK2,AOAT2,MPK15,AT1G78420,NADK3,BEH4,NADP-ME4,PLMT,PP2-B10,EMB2761,CAS1,CALS5,SQN,AT2G17650,AT2G19210,EME1B,At2g22840,CDPMEK,FUC1,CYP707A2,VAR2,CNX2,KAO2,CSLB04,GH9B8,AT2G3…
GO:0051171	2484	82	GO Process	Regulation of nitrogen compound metabolic process	0.0377	AT1G09640,RDR1,SEP3,DCP5,SPL10,AT1G29950,HSFA1D,SPL4,RAP2.12,NAC1,VIM1,At1g59750,AT1G60995,YDA,GTB1,AT1G66810,BIM2,AT1G69170,CYCD1;1,AT1G72210,bZIP44,BBX21,CYCB2;4,BEH4,NUA,emb1579,At2g22840,CKS2,SYD,SPL3,STIP,WRKY35,TFIIS,OXS2,SPL9,PIF4,F4L23.1,AT2G47680,AGL4,IBM1,ECT2,At3g13960,AT3G15010,ERF4,HCF107,NF-YA9,BBX10,AT3G27120,MYB30,ARP6,GRF4,WRI1,ARR9,DAG1,UNE10,MDA1,ORC1A,AT4G29100,EMB2757,AT4G308…
GO:0051252	1965	68	GO Process	Regulation of rna metabolic process	0.0377	RDR1,SEP3,SPL10,AT1G29950,HSFA1D,SPL4,RAP2.12,NAC1,VIM1,At1g59750,GTB1,AT1G66810,BIM2,AT1G69170,AT1G72210,bZIP44,BBX21,BEH4,emb1579,At2g22840,SYD,SPL3,STIP,WRKY35,TFIIS,OXS2,SPL9,PIF4,F4L23.1,AT2G47680,AGL4,IBM1,ECT2,At3g13960,AT3G15010,ERF4,HCF107,NF-YA9,BBX10,MYB30,ARP6,GRF4,WRI1,ARR9,DAG1,UNE10,MDA1,ORC1A,AT4G29100,AT4G30825,LUG,AT4G32910,GBF1,NF-YA10,EML3,TFL2,WRKY30,ESE3,NAC6,CDF2,SPL13A,CUC…
GO:1901362	798	35	GO Process	Organic cyclic compound biosynthetic process	0.0377	PAI1,TIL1,RDR1,IRX4,NUDX15,POLGAMMA2,ABA2,LysoPL2,GTB1,BIM2,NADK3,BEH4,CAS1,At2g22840,CNX2,KAO2,AT2G35390,TFIIS,F4L23.1,At3g13960,CYP707A4,NRPB5,PYRR,GRF4,MDA1,AT4G18690,CER4,ROT3,AT4G39230,NRPB4,At5g17990,ACS,USP,LAC17,ICU2
GO:2000242	63	8	GO Process	Negative regulation of reproductive process	0.0377	TIL1,NUA,ATC,TFIIS,BBX10,AT3G27120,ARP6,TFL2
GO:0006355	1868	65	GO Process	Regulation of transcription, dna-templated	0.043	RDR1,SEP3,SPL10,AT1G29950,HSFA1D,SPL4,RAP2.12,NAC1,VIM1,At1g59750,GTB1,AT1G66810,BIM2,AT1G69170,AT1G72210,bZIP44,BBX21,BEH4,emb1579,At2g22840,SYD,SPL3,STIP,WRKY35,TFIIS,OXS2,SPL9,PIF4,F4L23.1,AT2G47680,AGL4,IBM1,At3g13960,ERF4,NF-YA9,BBX10,MYB30,ARP6,GRF4,WRI1,ARR9,DAG1,UNE10,MDA1,ORC1A,AT4G29100,AT4G30825,LUG,AT4G32910,GBF1,NF-YA10,EML3,TFL2,WRKY30,ESE3,NAC6,CDF2,SPL13A,CUC2,ARF4,TCP5,NAC100,LFY…
GO:0080090	2541	83	GO Process	Regulation of primary metabolic process	0.043	AT1G09640,RDR1,SEP3,DCP5,SPL10,AT1G29950,HSFA1D,ABA2,SPL4,RAP2.12,NAC1,VIM1,At1g59750,AT1G60995,YDA,GTB1,AT1G66810,BIM2,AT1G69170,CYCD1;1,AT1G72210,bZIP44,BBX21,CYCB2;4,BEH4,NUA,emb1579,At2g22840,CKS2,SYD,SPL3,STIP,WRKY35,TFIIS,AT2G41770,OXS2,SPL9,PIF4,F4L23.1,AT2G47680,AGL4,IBM1,ECT2,At3g13960,AT3G15010,ERF4,HCF107,NF-YA9,BBX10,AT3G27120,MYB30,ARP6,GRF4,WRI1,ARR9,DAG1,UNE10,MDA1,ORC1A,AT4G29100,…
GO:0048580	336	19	GO Process	Regulation of post-embryonic development	0.0442	TIL1,ABCG40,SPL4,QKY,AT1G78420,NUA,At2g22840,ATC,SPL3,TFIIS,BBX10,ARP6,CAM7,UNE10,LUG,CYC3B,TFL2,NAC6,ARF2
GO:0060255	2675	86	GO Process	Regulation of macromolecule metabolic process	0.0464	AT1G09640,HYL1,RDR1,SEP3,DCP5,SPL10,AT1G29950,HSFA1D,SPL4,RAP2.12,NAC1,VIM1,At1g59750,AT1G60995,YDA,GTB1,AT1G66810,BIM2,AT1G69170,CYCD1;1,AT1G72210,MPK15,bZIP44,BBX21,CYCB2;4,BEH4,NUA,emb1579,At2g22840,CKS2,SYD,SPL3,STIP,WRKY35,TFIIS,AT2G41770,OXS2,SPL9,PIF4,F4L23.1,AT2G47680,AGL4,IBM1,ECT2,At3g13960,AT3G15010,ERF4,HCF107,NF-YA9,BBX10,AT3G27120,MYB30,ARP6,GRF4,WRI1,ARR9,DAG1,UNE10,FBW2,MDA1,ORC1A…
GO:0090567	426	22	GO Process	Reproductive shoot system development	0.0464	SPL8,SEP3,SPL4,YDA,NUA,SQN,SYD,SPL3,SPL9,AGL4,PLC2,AFB2,EMB2757,LUG,ROT3,PA2,TFL2,NAC6,CDF2,SPL13A,LFY,ARF2
GO:2000112	2113	71	GO Process	Regulation of cellular macromolecule biosynthetic process	0.0469	AT1G09640,RDR1,SEP3,DCP5,SPL10,AT1G29950,HSFA1D,SPL4,RAP2.12,NAC1,VIM1,At1g59750,GTB1,AT1G66810,BIM2,AT1G69170,AT1G72210,bZIP44,BBX21,BEH4,emb1579,At2g22840,SYD,SPL3,STIP,WRKY35,TFIIS,AT2G41770,OXS2,SPL9,PIF4,F4L23.1,AT2G47680,AGL4,IBM1,ECT2,At3g13960,ERF4,HCF107,NF-YA9,BBX10,MYB30,ARP6,GRF4,WRI1,ARR9,DAG1,UNE10,MDA1,ORC1A,AT4G29100,AT4G30825,LUG,AT4G32910,GBF1,NF-YA10,NRPB4,EML3,TFL2,WRKY30,ESE3…
GO:0010468	2307	76	GO Process	Regulation of gene expression	0.0494	AT1G09640,HYL1,RDR1,SEP3,DCP5,SPL10,AT1G29950,HSFA1D,SPL4,RAP2.12,NAC1,VIM1,At1g59750,GTB1,AT1G66810,BIM2,AT1G69170,AT1G72210,MPK15,bZIP44,BBX21,BEH4,NUA,emb1579,At2g22840,SYD,SPL3,STIP,WRKY35,TFIIS,OXS2,SPL9,PIF4,F4L23.1,AT2G47680,AGL4,IBM1,ECT2,At3g13960,ERF4,HCF107,NF-YA9,BBX10,MYB30,ARP6,GRF4,WRI1,ARR9,DAG1,UNE10,FBW2,MDA1,ORC1A,AT4G29100,AT4G30825,LUG,AT4G32910,GBF1,NF-YA10,NRPB4,EML3,AT5G14…
GO:0097159	5434	174	GO Function	Organic cyclic compound binding	0.00024	AT1G01540,ARK2,SPL8,TIL1,AT1G09640,HYL1,ORP1D,RDR1,ABCG40,GLYR2,emb1507,AT1G21320,AT1G21580,OGG1,SEP3,DCP5,SPL10,AT1G29950,ABCC12,AT1G30960,HSFA1D,At1g47500,AT1G49475,POLGAMMA2,SPL4,RAP2.12,NAC1,VIM1,ZCF125,At1g59750,YDA,GTB1,AT1G66810,AT1G68710,BIM2,AT1G69170,CRK2,AOAT2,AT1G72210,MPK15,AT1G74250,bZIP44,NADK3,BEH4,NADP-ME4,CR88,EMB2761,AT2G19210,EME1B,At2g22840,CDPMEK,ABCG3,SYD,CYP707A2,VAR2,GUN1…
GO:1901363	5413	173	GO Function	Heterocyclic compound binding	0.00024	AT1G01540,ARK2,SPL8,TIL1,AT1G09640,HYL1,RDR1,ABCG40,GLYR2,emb1507,AT1G21320,AT1G21580,OGG1,SEP3,DCP5,SPL10,AT1G29950,ABCC12,AT1G30960,HSFA1D,At1g47500,AT1G49475,POLGAMMA2,SPL4,RAP2.12,NAC1,VIM1,ZCF125,At1g59750,YDA,GTB1,AT1G66810,AT1G68710,BIM2,AT1G69170,CRK2,AOAT2,AT1G72210,MPK15,AT1G74250,bZIP44,NADK3,BEH4,NADP-ME4,CR88,EMB2761,AT2G19210,EME1B,At2g22840,CDPMEK,ABCG3,SYD,CYP707A2,VAR2,GUN1,CNX2,…
GO:0003824	6726	199	GO Function	Catalytic activity	0.0018	AT1G01540,ARK2,MC1,At1g06080,NDA1,PAI1,TIL1,HYL1,RDR1,NUDT18,PSS1,ABCG40,IRX4,GLYR2,emb1507,AT1G21580,OGG1,UGT85A2,ICME-LIKE1,SCPL45,NUDX15,AT1G29670,AT1G30350,ABCC12,AT1G43900,AT1G47380,DGAT3,POLGAMMA2,ABA2,LysoPL2,HUB2,VIM1,ZCF125,YDA,CRK2,AOAT2,AT1G70630,MPK15,AT1G78420,NADK3,NADP-ME4,PLMT,GSTF3,EMB2761,CAS1,CALS5,SQN,AT2G17650,AT2G19210,EME1B,CDPMEK,ABCG3,FUC1,SYD,CYP707A2,VAR2,CNX2,UCC1,KAO2…
GO:0005488	8453	237	GO Function	Binding	0.0047	AT1G01540,ARK2,SPL8,TIL1,AT1G09640,HYL1,NET2B,MLO4,ORP1D,RDR1,NUDT18,ABCG40,GLYR2,PDCB3,NRP2,AT1G19715,emb1507,AT1G21320,AT1G21580,OGG1,SEP3,DCP5,SPL10,NPGR1,NUDX15,AT1G29950,AT1G30350,ABCC12,AT1G30960,HSFA1D,AT1G43900,AT1G47380,At1g47500,DGAT3,AT1G49475,POLGAMMA2,SPL4,RAP2.12,HUB2,NAC1,VIM1,ZCF125,At1g59750,YDA,GTB1,AT1G66810,AT1G68710,BIM2,AT1G69170,CRK2,AOAT2,AT1G72210,MPK15,AT1G74250,bZIP44,B…
GO:0005622	10863	310	GO Component	Intracellular	3.86e-06	ARV1,ARK2,SPL8,AT1G03890,NDA1,PAI1,LBD1,TIL1,AT1G09640,HYL1,ORP1D,RDR1,NUDT18,PSS1,IRX4,CAT8,GLYR2,NRP2,MCD1,emb1507,AT1G21320,OGG1,UGT85A2,SEP3,DCP5,ICME-LIKE1,SPL10,SCPL45,NUDX15,COR314-TM2,AT1G29670,AT1G29950,ABCC12,AT1G30960,HSFA1D,AT1G43980,AT1G47380,At1g47500,DGAT3,AT1G49475,POLGAMMA2,ABA2,LysoPL2,SPL4,RAP2.12,HUB2,NAC1,VIM1,ZCF125,At1g59750,HAP13,IRT3,AT1G60995,YDA,AT1G65010,CBSX6,GTB1,AT1…
GO:0110165	13776	375	GO Component	Cellular anatomical entity	3.86e-06	ARV1,AT1G01540,ARK2,SPL8,AT1G03890,At1g06080,NDA1,PAI1,LBD1,TIL1,AT1G09640,HYL1,MLO4,ORP1D,RDR1,NUDT18,PSS1,AT1G15160,ABCG40,IRX4,CAT8,GLYR2,PDCB3,NRP2,MCD1,emb1507,AT1G21320,OGG1,UGT85A2,AT1G23070,SEP3,DCP5,ICME-LIKE1,SPL10,NPGR1,SCPL45,NUDX15,COR314-TM2,AT1G29670,AT1G29950,ABCC12,AT1G30960,HSFA1D,AT1G43900,AT1G43980,AT1G47380,At1g47500,RLP7,DGAT3,AT1G49475,POLGAMMA2,ABA2,LysoPL2,SPL4,RAP2.12,AT…
GO:0005737	7911	230	GO Component	Cytoplasm	0.00018	ARV1,ARK2,SPL8,AT1G03890,NDA1,PAI1,LBD1,AT1G09640,ORP1D,NUDT18,IRX4,CAT8,GLYR2,NRP2,MCD1,emb1507,DCP5,ICME-LIKE1,SCPL45,NUDX15,COR314-TM2,AT1G29670,ABCC12,AT1G30960,HSFA1D,AT1G43980,AT1G47380,At1g47500,DGAT3,POLGAMMA2,ABA2,LysoPL2,SPL4,HAP13,IRT3,AT1G60995,YDA,AT1G65010,CBSX6,GTB1,CYCD1;1,AOAT2,AT1G70630,LPA3,MPK15,QKY,CYCB2;4,APPR6,NADK3,NUA,NADP-ME4,GSTF3,emb1579,CR88,EMB2761,CAS1,AT2G14520,SQN…
GO:0043226	9930	278	GO Component	Organelle	0.00018	ARV1,ARK2,SPL8,AT1G03890,At1g06080,NDA1,PAI1,LBD1,TIL1,AT1G09640,HYL1,ORP1D,RDR1,NUDT18,PSS1,CAT8,GLYR2,NRP2,MCD1,emb1507,AT1G21320,OGG1,UGT85A2,SEP3,DCP5,ICME-LIKE1,SPL10,SCPL45,NUDX15,COR314-TM2,AT1G29670,AT1G29950,ABCC12,AT1G30960,HSFA1D,AT1G43980,At1g47500,AT1G49475,POLGAMMA2,ABA2,LysoPL2,SPL4,RAP2.12,HUB2,NAC1,VIM1,ZCF125,At1g59750,HAP13,IRT3,AT1G60995,AT1G65010,CBSX6,GTB1,AT1G67340,BIM2,AT1…
GO:0043229	9831	275	GO Component	Intracellular organelle	0.00018	ARV1,ARK2,SPL8,AT1G03890,NDA1,PAI1,LBD1,TIL1,AT1G09640,HYL1,ORP1D,RDR1,NUDT18,PSS1,CAT8,GLYR2,NRP2,MCD1,emb1507,AT1G21320,OGG1,UGT85A2,SEP3,DCP5,ICME-LIKE1,SPL10,SCPL45,NUDX15,COR314-TM2,AT1G29670,AT1G29950,ABCC12,AT1G30960,HSFA1D,AT1G43980,At1g47500,AT1G49475,POLGAMMA2,ABA2,LysoPL2,SPL4,RAP2.12,HUB2,NAC1,VIM1,ZCF125,At1g59750,HAP13,IRT3,AT1G60995,AT1G65010,CBSX6,GTB1,AT1G67340,BIM2,AT1G69170,CYC…
GO:0043231	9376	264	GO Component	Intracellular membrane-bounded organelle	0.00018	ARV1,SPL8,AT1G03890,NDA1,PAI1,LBD1,TIL1,AT1G09640,HYL1,ORP1D,RDR1,NUDT18,PSS1,CAT8,GLYR2,NRP2,MCD1,emb1507,AT1G21320,OGG1,UGT85A2,SEP3,DCP5,ICME-LIKE1,SPL10,SCPL45,NUDX15,COR314-TM2,AT1G29670,AT1G29950,ABCC12,AT1G30960,HSFA1D,AT1G43980,At1g47500,AT1G49475,POLGAMMA2,ABA2,LysoPL2,SPL4,RAP2.12,HUB2,NAC1,VIM1,At1g59750,HAP13,IRT3,AT1G60995,AT1G65010,CBSX6,GTB1,AT1G67340,BIM2,AT1G69170,CYCD1;1,AOAT2,A…
GO:0043227	9634	268	GO Component	Membrane-bounded organelle	0.00027	ARV1,SPL8,AT1G03890,At1g06080,NDA1,PAI1,LBD1,TIL1,AT1G09640,HYL1,ORP1D,RDR1,NUDT18,PSS1,CAT8,GLYR2,NRP2,MCD1,emb1507,AT1G21320,OGG1,UGT85A2,SEP3,DCP5,ICME-LIKE1,SPL10,SCPL45,NUDX15,COR314-TM2,AT1G29670,AT1G29950,ABCC12,AT1G30960,HSFA1D,AT1G43980,At1g47500,AT1G49475,POLGAMMA2,ABA2,LysoPL2,SPL4,RAP2.12,HUB2,NAC1,VIM1,At1g59750,HAP13,IRT3,AT1G60995,AT1G65010,CBSX6,GTB1,AT1G67340,BIM2,AT1G69170,CYCD1…
GO:0009706	79	10	GO Component	Chloroplast inner membrane	0.0023	MCD1,COR314-TM2,emb2410,ANTR2,SHS1,HMA1,AT5G12470,EMB269,RER1,CLPC1
GO:0042025	150	13	GO Component	Host cell nucleus	0.0046	SPL8,SPL10,HSFA1D,SPL4,AT1G69170,CYCD1;1,CYCB2;4,SPL3,SPL9,NRPB5,CYC3B,SPL13A,BT1
GO:0031969	264	16	GO Component	Chloroplast membrane	0.0191	MCD1,COR314-TM2,emb2410,AT2G38330,PPT2,LPP3,HCF107,ANTR2,SHS1,HMA1,AT4G38380,AT5G12470,EMB269,PHT4;5,RER1,CLPC1
GO:0005829	2567	81	GO Component	Cytosol	0.0345	AT1G09640,ORP1D,IRX4,NRP2,emb1507,DCP5,AT1G30960,AT1G47380,At1g47500,DGAT3,ABA2,HAP13,GTB1,AOAT2,QKY,NADK3,NUA,GSTF3,emb1579,SQN,AT2G20790,SYD,AT2G37130,AT2G38730,RPL16A,AT2G44290,AT2G45910,GPX4,AT3G02360,BPM4,MFP2,AT3G08930,DEX1,PAH1,HB2,HCHIB,ECT2,RHD3,PME3,RBP47B,TRBAMY,AT3G26000,CCL,TOM20-3,AT3G28200,DAYSLEEPER,CAM7,PHS2,ASN1,AT3G49720,MDAR1,NAD-ME2,FIB,AT4G09670,AT4G13230,OASA1,ARA1,AT4G1672…
WP618	17	4	WikiPathways	Flower development	0.022	SEP3,AGL4,LUG,LFY
WP2279	350	17	WikiPathways	Seed development	0.0321	AT1G09640,SEP3,AT1G78420,UGT74F1,PLC2,ERF4,TRBAMY,PHS2,scpl40,UNE10,FIB,SHS1,AT5G05010,AT5G16730,At5g17990,AT5G36160,CDF2
GOCC:0110165	8673	265	COMPARTMENTS	Cellular anatomical entity	3.89e-07	ARV1,AT1G01540,ARK2,At1g06080,NDA1,LBD1,TIL1,AT1G09640,HYL1,RDR1,PSS1,ABCG40,IRX4,CAT8,GLYR2,PDCB3,NRP2,MCD1,emb1507,AT1G21320,SEP3,DCP5,ICME-LIKE1,SPL10,NPGR1,SCPL45,NUDX15,COR314-TM2,AT1G29670,AT1G30960,AT1G47380,At1g47500,DGAT3,POLGAMMA2,ABA2,LysoPL2,RAP2.12,HUB2,NAC1,VIM1,At1g59750,HAP13,IRT3,AT1G60995,YDA,IMP4,AMT1;2,AT1G65010,CBSX6,GTB1,AT1G67340,AGP19,CRK2,AOAT2,AT1G70630,HGPT,LPA3,QKY,NAD…
GOCC:0005622	7410	222	COMPARTMENTS	Intracellular	9.61e-05	ARV1,ARK2,NDA1,LBD1,TIL1,AT1G09640,HYL1,RDR1,PSS1,IRX4,CAT8,GLYR2,NRP2,MCD1,emb1507,AT1G21320,SEP3,DCP5,ICME-LIKE1,SPL10,NUDX15,COR314-TM2,AT1G29670,AT1G30960,AT1G47380,At1g47500,DGAT3,AT1G50440,POLGAMMA2,ABA2,LysoPL2,RAP2.12,HUB2,NAC1,VIM1,At1g59750,HAP13,IRT3,AT1G60995,YDA,AT1G65010,CBSX6,GTB1,AT1G67340,CYCD1;1,AOAT2,AT1G70630,LPA3,QKY,NADK3,NUA,NADP-ME4,PLMT,GSTF3,emb1579,CR88,EMB2761,CAS1,SQN…
GOCC:0043226	6433	191	COMPARTMENTS	Organelle	0.0015	ARV1,ARK2,At1g06080,NDA1,LBD1,TIL1,AT1G09640,HYL1,RDR1,PSS1,CAT8,GLYR2,NRP2,MCD1,emb1507,AT1G21320,SEP3,DCP5,ICME-LIKE1,SPL10,NUDX15,COR314-TM2,AT1G29670,AT1G30960,At1g47500,POLGAMMA2,LysoPL2,RAP2.12,HUB2,NAC1,VIM1,At1g59750,HAP13,IRT3,AT1G60995,IMP4,AT1G65010,CBSX6,GTB1,AT1G67340,AOAT2,AT1G70630,LPA3,NUA,NADP-ME4,PLMT,GSTF3,emb1579,CR88,EMB2761,CAS1,At2g22840,emb2410,CDPMEK,ATC,CKS2,FUC1,SYD,VAR…
GOCC:0043229	6357	188	COMPARTMENTS	Intracellular organelle	0.0019	ARV1,ARK2,NDA1,LBD1,TIL1,AT1G09640,HYL1,RDR1,PSS1,CAT8,GLYR2,NRP2,MCD1,emb1507,AT1G21320,SEP3,DCP5,ICME-LIKE1,SPL10,NUDX15,COR314-TM2,AT1G29670,AT1G30960,At1g47500,POLGAMMA2,LysoPL2,RAP2.12,HUB2,NAC1,VIM1,At1g59750,HAP13,IRT3,AT1G60995,AT1G65010,CBSX6,GTB1,AT1G67340,AOAT2,AT1G70630,LPA3,NUA,NADP-ME4,PLMT,GSTF3,emb1579,CR88,EMB2761,CAS1,At2g22840,emb2410,CDPMEK,ATC,CKS2,FUC1,SYD,VAR2,AT2G31040,APG…
GOCC:0005737	5597	167	COMPARTMENTS	Cytoplasm	0.004	ARV1,NDA1,LBD1,AT1G09640,IRX4,CAT8,GLYR2,NRP2,MCD1,emb1507,DCP5,ICME-LIKE1,NUDX15,COR314-TM2,AT1G29670,AT1G30960,AT1G47380,At1g47500,DGAT3,POLGAMMA2,ABA2,LysoPL2,HAP13,IRT3,AT1G60995,YDA,CBSX6,GTB1,AOAT2,AT1G70630,LPA3,QKY,NADK3,NUA,NADP-ME4,GSTF3,emb1579,CR88,EMB2761,CAS1,SQN,emb2410,CDPMEK,ATC,CKS2,FUC1,SYD,VAR2,AT2G31040,APG9,GUN1,KAO2,STIP,AIR9,AT2G37130,CAX1,AT2G38730,TOPP4,AT2G41190,CKX1,AT…
GOCC:0043227	6055	177	COMPARTMENTS	Membrane-bounded organelle	0.0053	ARV1,At1g06080,NDA1,LBD1,TIL1,AT1G09640,HYL1,RDR1,PSS1,CAT8,GLYR2,NRP2,MCD1,emb1507,AT1G21320,SEP3,ICME-LIKE1,SPL10,NUDX15,COR314-TM2,AT1G29670,AT1G30960,POLGAMMA2,LysoPL2,RAP2.12,HUB2,NAC1,VIM1,At1g59750,HAP13,IRT3,AT1G60995,IMP4,CBSX6,GTB1,AT1G67340,AOAT2,AT1G70630,LPA3,NUA,NADP-ME4,PLMT,GSTF3,emb1579,CR88,EMB2761,CAS1,At2g22840,emb2410,CDPMEK,ATC,CKS2,FUC1,SYD,VAR2,AT2G31040,APG9,GUN1,KAO2,SPL…
GOCC:0009706	52	8	COMPARTMENTS	Chloroplast inner membrane	0.0067	MCD1,COR314-TM2,emb2410,ANTR2,AT5G12470,EMB269,RER1,CLPC1
GOCC:0043231	5808	170	COMPARTMENTS	Intracellular membrane-bounded organelle	0.0067	ARV1,NDA1,LBD1,TIL1,AT1G09640,HYL1,RDR1,PSS1,CAT8,GLYR2,NRP2,MCD1,emb1507,AT1G21320,SEP3,ICME-LIKE1,SPL10,NUDX15,COR314-TM2,AT1G29670,AT1G30960,POLGAMMA2,LysoPL2,RAP2.12,HUB2,NAC1,VIM1,At1g59750,IRT3,AT1G60995,CBSX6,GTB1,AT1G67340,AOAT2,AT1G70630,LPA3,NUA,NADP-ME4,PLMT,GSTF3,emb1579,CR88,EMB2761,CAS1,At2g22840,emb2410,CDPMEK,ATC,CKS2,FUC1,SYD,VAR2,AT2G31040,APG9,GUN1,KAO2,SPL3,STIP,CAX1,TFIIS,AT2…
GOCC:0009528	57	8	COMPARTMENTS	Plastid inner membrane	0.0104	MCD1,COR314-TM2,emb2410,ANTR2,AT5G12470,EMB269,RER1,CLPC1
KW-0560	1168	47	UniProt Keywords	Oxidoreductase	0.0417	At1g06080,NDA1,IRX4,GLYR2,AT1G31690,ABA2,NADP-ME4,CYP707A2,KAO2,AT2G37130,CKX1,CYP718,PAO2,CYP704A2,GPX4,AT3G02360,MFP2,IBM1,LDL2,AT3G14160,AT3G19000,CYP707A4,CYP71B35,CYP71B37,AT3G28200,PYRR,CYP71A22,MDAR1,CKX6,NAD-ME2,NDB2,AT4G09670,GOX3,AT4G20840,PRXR1,CER4,ROT3,AT4G39230,PA2,AT5G06730,PER64,AT5G42250,RWA1,AT5G47970,CYP715A1,AT5G60010,LAC17
PF03110	17	7	Pfam	SBP domain	0.0015	SPL8,SPL10,SPL4,AT1G69170,SPL3,SPL9,SPL13A
IPR004333	16	7	InterPro	SBP domain	0.0021	SPL8,SPL10,SPL4,AT1G69170,SPL3,SPL9,SPL13A
IPR036893	16	7	InterPro	SBP domain superfamily	0.0021	SPL8,SPL10,SPL4,AT1G69170,SPL3,SPL9,SPL13A
IPR014978	11	5	InterPro	Glutamine-Leucine-Glutamine, QLQ	0.0307	At2g22840,SYD,F4L23.1,At3g13960,GRF4
SM00951	11	5	SMART	QLQ is named after the conserved Gln, Leu, Gln motif. QLQ is found at the N-terminus of SWI2/SNF2 protein, which has been shown to be involved in protein-protein interactions. QLQ has been postulated to be involved in mediating protein interactions ...	0.0088	At2g22840,SYD,F4L23.1,At3g13960,GRF4
